# Supplementary material for: Confidence in Phase Definition for Periodicity in Genes Expression Time Series
Source: PLoS One. 2015 Jul 10;10(7):e0131111. doi: 10.1371/journal.pone.0131111 (PMC4498625; doi:10.1371/journal.pone.0131111)
Supplement: S1 Data — (TXT) [file pone.0131111.s002.txt]

ProbeID	zt0	zt4	zt8	zt12	zt16	zt20	zt24	zt28	zt32	zt36	zt40	zt44
1415670_at	0.831156	0.553613	0.06071	-0.272354	0.028986	0.197031	-0.419222	-0.755885	-0.799807	-0.407954	0.289672	0.694056
1415671_at	-0.525469	-0.22597	0.62433	0.184398	0.749984	0.204023	0.027528	-0.373145	-0.057985	0.036561	-0.196921	-0.447335
1415672_at	-0.5339	-0.805944	-0.759939	-0.209921	0.307792	1.118828	0.664315	-0.045174	-0.574718	0.212995	0.405234	0.22043
1415673_at	-0.178473	-0.361082	-0.452417	0.124006	0.710862	0.509611	0.085592	-0.507515	-0.525606	-0.021567	0.495081	0.121508
1415674_a_at	0.221705	0.046473	-0.299955	-0.540212	-0.051441	0.359491	0.5438	-0.056218	-0.558922	-0.316079	0.344931	0.306428
1415675_at	0.14418	-0.223172	-0.097613	-0.076705	0.760237	0.949763	0.792976	0.389948	-0.267687	-1.044638	-0.943139	-0.384152
1415676_a_at	0.216477	-0.055888	0.190253	0.308262	0.455252	0.760397	0.317392	-0.46813	-1.341019	-0.754938	0.013423	0.358518
1415677_at	0.567407	0.503488	0.580616	0.326866	-0.122884	-0.906338	-0.602998	-0.524173	-0.319506	-0.27526	0.317662	0.45512
1415678_at	-1.012314	-0.329391	0.641233	0.916475	0.471097	-0.438445	-0.797024	-0.761636	0.317215	0.777376	0.623215	-0.407799
1415679_at	-0.935132	-0.062789	0.527689	0.036545	-0.692004	-0.624607	0.43986	0.63579	0.720848	0.261894	0.16153	-0.469625
1415680_at	-0.038767	0.153705	1.008376	1.198565	0.566877	-0.594653	-0.676313	-0.280992	-0.033016	-0.499961	-0.407016	-0.396803
1415681_at	-0.942446	-0.433187	-0.034262	0.220354	0.242913	-0.068981	-0.435334	-0.600138	0.253148	1.08956	0.931656	-0.223284
1415682_at	-0.322481	-0.701335	-0.051324	0.287601	-0.188171	-0.679998	-0.808971	-0.302516	0.144055	1.020587	0.928487	0.674067
1415683_at	-0.509196	-0.3953	0.257886	0.520107	-0.014574	-0.014336	-0.548331	-0.242705	0.056581	0.579016	0.479261	-0.168409
1415684_at	-0.12567	0.452802	1.019367	0.617178	0.056977	-0.484542	-0.718487	-0.323762	-0.283315	0.005889	-0.365392	0.148956
1415685_at	-0.42373	-0.921417	-0.503726	0.120033	0.436364	0.655947	0.28995	-0.358791	-0.713241	0.233689	0.719936	0.464984
1415686_at	-0.335193	0.117978	0.526212	-0.171726	-0.345666	-0.833024	-0.319541	-0.056064	0.740004	0.464549	0.462345	-0.249874
1415687_a_at	-0.139266	0.244387	0.585597	-0.08188	-0.306905	-0.688733	-0.328276	-0.037193	0.381782	0.022478	0.304838	0.043172
1415688_at	-1.030629	-0.705782	-0.026854	0.762053	0.245877	-0.159614	-0.725335	-0.550818	0.2374	1.030331	0.898384	0.024988
1415689_s_at	-0.794097	-0.47114	0.516598	0.505974	0.622392	-0.046584	-0.280709	-0.32253	-0.075425	-0.018008	0.267972	0.095556
1415690_at	-0.269122	-0.386171	0.484042	0.177557	0.240427	0.589004	1.121744	0.682558	-0.319875	-0.853851	-0.873235	-0.593076
1415691_at	-0.607817	-0.551482	0.006574	-0.522637	-0.174163	-0.674755	-0.046101	0.054422	0.894629	0.803496	0.827306	-0.009472
1415692_s_at	-0.842969	-0.468421	-0.049973	0.437534	0.343866	0.976001	0.76384	0.300008	-0.680444	-0.599024	-0.125317	-0.055102
1415693_at	-0.029054	-0.652909	-0.698382	-0.368134	0.367017	0.430898	0.72358	0.12917	-0.277619	-0.192324	0.34528	0.222476
1415694_at	-0.411032	-0.554412	-0.594883	-0.893489	-0.46865	-0.147061	0.822965	1.431691	1.322533	0.370963	-0.378708	-0.499918
1415695_at	-0.048844	-0.138225	-0.408962	-0.464674	0.179817	0.79923	0.677352	0.313034	-0.476613	-0.52127	-0.30902	0.398176
1415696_at	0.228703	0.402533	0.716868	-0.040715	-0.133264	-0.623712	-0.042475	0.095853	0.267174	-0.515995	-0.224888	-0.130083
1415697_at	-0.392717	-1.005043	-1.147682	-0.459207	0.447388	0.998562	0.706027	0.164714	-0.066908	0.241198	0.521355	-0.007686
1415698_at	0.292244	0.204511	-0.017654	-0.566936	-1.161915	-1.04512	-0.482363	0.403502	0.660055	0.497097	0.533352	0.683225
1415699_a_at	0.051736	-0.15811	0.416642	0.810976	1.017049	0.61407	-0.046594	-0.937273	-1.372895	-0.738314	0.080751	0.261964
1415700_a_at	0.805912	-0.058258	0.256666	0.048536	0.117876	-0.009665	0.088437	-0.270097	-1.018111	-0.779525	0.024279	0.79395
1415701_x_at	-0.421651	0.591777	1.000057	0.338928	-0.517406	-0.508239	-0.52357	-0.11869	0.097163	0.148153	0.086917	-0.173441
1415702_a_at	-0.883829	-0.926477	-0.141807	0.310238	0.671406	0.506095	0.552714	0.603998	0.337035	-0.319884	-0.39347	-0.316018
1415703_at	-0.625413	0.183926	0.84059	0.381459	-0.172859	-0.510179	-0.724043	-0.321599	0.237733	0.49191	0.151157	0.067318
1415704_a_at	-0.259781	0.519972	1.15908	0.435707	-0.169214	-0.754245	-0.586522	-0.363043	0.211989	0.090108	0.091138	-0.375188
1415705_at	0.053887	-0.310007	-0.296839	-0.655844	-0.423626	0.217734	0.529642	1.050055	0.575165	0.147664	-0.668067	-0.219767
1415706_at	-0.21611	0.423183	0.729798	0.403755	0.299613	-0.022763	-0.008793	-0.979396	-0.627174	-0.274307	0.378048	-0.105856
1415707_at	0.218776	0.101575	0.255145	-0.706668	-0.598898	-0.378369	0.510655	0.785337	0.751472	-0.157971	-0.422477	-0.358575
1415708_at	0.792057	0.826771	0.387997	-0.493	-0.734627	-0.102137	0.40429	0.140431	-0.555616	-0.672679	-0.371232	0.377746
1415709_s_at	-0.557789	-0.629853	-0.358573	-0.673505	-0.514541	-0.703679	-0.307442	0.36654	1.44521	1.346027	0.698228	-0.110621
1415710_at	-0.41965	0.264941	0.592471	0.702175	0.433018	0.755928	0.198395	-0.803853	-1.065148	-0.503467	-0.06169	-0.093123
1415711_at	0.051714	0.011967	-0.066265	-0.571251	-0.296858	-0.445502	0.009811	0.596058	0.793685	0.026218	-0.066886	-0.042692
1415712_at	-0.495417	0.455259	0.969169	0.442254	-0.103576	-0.61209	-0.507467	0.107553	0.719033	0.283826	-0.556901	-0.701645
1415713_a_at	-0.323616	-0.786453	-0.366611	-0.599334	0.158865	-0.240745	0.344643	0.667	0.81092	0.229775	0.151301	-0.045747
1415714_a_at	-0.42945	-0.092561	0.331928	-0.356368	-0.187592	-0.721058	-0.332483	-0.26606	0.594231	0.671597	0.767872	0.019945
1415715_at	-0.480319	-0.800894	0.083295	-0.441328	0.056827	0.031573	0.43312	-0.0044	-0.171429	0.309621	0.714086	0.269848
1415716_a_at	-0.519445	0.463332	0.645374	0.163988	-0.769722	-0.348138	-0.515937	0.166866	0.264425	0.578529	0.067819	-0.19709
1415717_at	0.359042	0.468942	0.951438	0.155371	-0.461319	-0.972873	-0.688164	-0.128609	-0.297616	-0.149714	0.049536	0.713966
1415718_at	-0.642209	0.215224	1.132272	0.549376	-0.144995	-0.70136	-0.691531	-0.508294	0.182366	0.416864	0.319354	-0.127066
1415719_s_at	-0.805327	-0.08834	0.423056	0.324716	0.080263	-0.019629	-0.34639	-0.601172	0.0672	0.549396	0.706865	-0.290638
1415720_s_at	0.110515	0.013097	0.144849	-0.218249	0.16339	0.160078	-0.208623	-0.424973	-0.564628	-0.294161	0.418539	0.700166
1415721_a_at	-0.691249	0.031846	0.930014	0.799216	0.303007	-0.753971	-1.012438	-0.834112	-0.012975	0.435685	0.627794	0.177182
1415722_a_at	0.508685	0.532352	0.169549	0.091461	-0.320471	-0.302401	-0.241839	-0.243838	-0.429536	-0.171748	0.226614	0.181171
1415723_at	-0.108226	0.523035	0.482835	-0.291351	-0.31349	-0.548759	0.011449	0.509531	0.871957	-0.019239	-0.514944	-0.6028
1415724_a_at	-0.123877	-0.427092	-0.644083	-0.445426	0.239541	1.014695	0.953883	0.839461	-0.020749	-0.32458	-0.802107	-0.259664
1415725_at	-0.873468	-0.96843	-0.874035	-0.531562	0.517169	0.991901	1.00599	0.783046	0.623943	0.068962	-0.292148	-0.451367
1415726_at	-0.830207	-0.835445	-0.29077	-0.148625	-0.007987	-0.583333	-0.176075	0.060469	0.540668	0.848059	0.898768	0.524479
1415727_at	0.086956	-0.051939	-0.181733	-0.714336	-0.718099	-0.126608	0.129608	-0.207879	-0.194186	0.294513	1.044386	0.639315
1415728_at	0.033873	0.558321	1.016446	0.241053	-0.121536	-0.85304	-0.577252	-0.06722	0.447449	-0.074551	-0.264168	-0.339376
1415729_at	0.05322	-0.270847	-0.530936	-1.032907	-0.726104	-0.620504	0.172796	0.195771	0.514847	0.635798	0.831858	0.777006
1415730_at	-0.504693	0.299176	0.922545	0.361621	-0.09724	-0.71886	-0.45531	0.099685	0.848993	0.303408	-0.369423	-0.689901
1415731_at	-0.742154	0.231922	0.903267	0.923338	0.081493	-0.614646	-0.148453	0.27088	0.717402	-0.048339	-0.560623	-1.014088
1415732_at	-0.342713	0.145549	0.628883	-0.165772	-0.509412	-1.145084	-0.269477	0.220146	0.832917	0.374291	0.287475	-0.056804
1415733_a_at	-1.209024	-0.896493	0.176331	0.79099	0.747449	0.601151	0.259485	-0.44255	-0.304462	0.36718	0.370479	-0.460535
1415734_at	0.042891	-0.053389	-0.102354	-0.899288	-0.995567	-0.690041	0.024068	0.0717	0.510189	0.568241	1.025288	0.498263
1415735_at	0.004444	0.595273	1.129474	0.691766	0.49742	-0.301931	-0.065321	0.015067	0.110637	-0.829787	-1.021322	-0.82572
1415736_at	-0.175148	0.719322	0.843312	0.706285	0.074748	-0.426661	-0.206687	-0.110562	0.007162	-0.249187	-0.637753	-0.544831
1415737_at	-0.327181	-0.48414	-0.847463	-0.182472	0.489341	1.060377	0.271	0.146717	-0.407859	-0.031686	0.035613	0.277754
1415738_at	0.164794	-0.218153	-0.396143	-0.332411	0.60259	0.979132	1.109658	0.39368	-0.307531	-0.827758	-0.656031	-0.511828
1415739_at	-0.467253	-0.250295	0.267678	-0.231148	-0.580455	-0.795052	-0.670335	-0.150058	0.826931	1.031325	0.864491	0.154171
1415740_at	-0.12587	-0.239974	-0.073486	-0.244396	0.22302	0.170643	-0.109247	-0.677838	-0.28998	0.237597	0.900229	0.229302
1415741_at	-0.298934	-0.143075	0.308793	0.553385	-0.0149	-0.620955	-1.128167	-0.178159	0.615152	0.886433	0.302992	-0.282562
1415742_at	0.2607	0.345879	1.019199	0.59999	0.013732	-0.655385	-0.467101	-0.427379	-0.756881	-0.687814	0.106421	0.648642
1415743_at	-0.515421	0.563712	0.846727	0.848929	0.339061	0.28845	0.205514	0.013724	0.132905	-0.395513	-0.948491	-1.379598
1415744_at	-0.001392	0.407537	-0.279399	-0.736311	-0.515692	0.433056	0.094442	0.219455	0.225253	0.32978	-0.143957	-0.032771
1415745_a_at	-0.027182	0.12924	0.222584	-0.047653	0.323596	0.609821	-0.152393	-0.591261	-0.631838	-0.191952	0.203468	0.153569
1415746_at	0.1173	0.122418	0.199149	-0.437638	-0.029542	-0.515352	-0.687024	-0.306635	0.43674	0.533899	0.40629	0.160391
1415747_s_at	-0.420329	-0.88406	-0.916075	-0.377162	0.462718	0.625388	0.470537	0.752607	0.342778	-0.003863	-0.165859	0.113318
1415748_a_at	0.078815	-0.374886	-0.71123	-0.314215	0.247441	0.654705	0.249497	-0.362212	-0.422884	0.164524	0.534367	0.256079
1415749_a_at	0.121516	-0.638171	0.181408	0.329345	0.378302	-0.112884	0.012245	-0.143453	-0.598269	-0.160865	0.289095	0.341731
1415750_at	-0.24465	-0.421053	-0.417684	-0.081391	0.21323	0.420277	-0.159309	0.154921	0.298698	0.405504	0.188271	-0.356815
1415751_at	-0.239074	0.574782	0.494526	0.074058	-0.529833	-0.887942	-0.463402	0.373851	1.085719	0.332714	-0.245009	-0.570391
1415752_at	-0.07485	-0.286982	-0.080493	0.032723	-0.182486	-0.344164	-0.065972	0.687984	0.292551	-0.06927	0.083648	0.007313
1415753_at	0.635767	0.61156	0.283337	-0.872793	-1.132581	-0.601541	0.355951	0.585843	0.071047	-0.203129	-0.13045	0.39699
1415754_at	-0.382902	-0.753036	-0.828703	-0.639919	0.102886	0.703057	0.430614	-0.232477	-0.522244	0.222834	0.941608	0.958283
1415755_a_at	-0.345081	-0.505016	0.456767	0.287716	0.040769	-0.732395	-0.651807	-0.445531	0.40306	0.658445	0.806605	0.026468
1415756_a_at	0.219369	0.133771	-0.343257	-0.527948	-0.312706	0.57643	0.825101	0.278204	-0.060856	-0.192707	-0.255608	-0.339792
1415757_at	-0.470128	-0.01453	0.304854	0.351473	0.890981	0.445383	0.62059	0.244548	0.432123	-0.521568	-1.043626	-1.2401
1415758_at	0.066723	0.529649	0.68333	-0.115726	-0.344335	-0.692574	-0.084075	0.342526	0.363005	-0.341608	-0.264261	-0.142656
1415759_a_at	-0.294596	-0.845998	-0.688642	0.110567	0.744368	0.683243	0.713294	0.352459	0.031539	-0.163975	-0.294011	-0.348249
1415760_s_at	-0.118752	-0.32683	-0.110667	-0.124666	-0.054988	0.186547	0.453735	-0.210515	-0.34378	0.160563	0.452823	0.036531
1415761_at	-0.336716	0.201401	0.364617	0.113412	-0.716996	-0.971639	-0.374284	-0.072519	0.655552	0.541605	0.529688	0.06588
1415762_x_at	-0.010669	0.203598	0.762599	-0.049222	-0.510341	-0.9083	-0.409057	0.293182	0.83549	0.420359	-0.320248	-0.307389
1415763_a_at	-0.156388	0.553968	1.204503	0.393801	0.020781	-0.624527	-0.470719	-0.288431	0.030501	-0.233571	-0.240797	-0.189121
1415764_at	-0.57616	-0.022129	0.767221	0.1867	-0.204129	-0.844018	-0.684005	-0.181673	0.623413	0.598756	0.370429	-0.034406
1415765_at	-1.052185	-0.345866	0.075942	0.002136	-0.344847	-0.251203	0.212516	0.782113	1.295889	0.635741	-0.031941	-0.978297
1415766_at	-0.135989	0.066447	0.243388	-0.422337	-0.414705	-0.430969	0.701298	0.798653	0.829059	-0.313877	-0.361153	-0.559815
1415767_at	-0.191571	-0.180933	0.430823	0.465592	0.130267	0.043481	-0.539209	-0.312255	-0.13408	0.448225	-0.154229	-0.00611
1415768_a_at	-0.759072	-0.183056	0.438713	-0.255025	-0.226625	-0.630701	0.070931	0.377638	0.900679	0.47359	0.152604	-0.359675
1415769_at	-0.554815	-0.23489	0.07118	-0.169466	-0.143191	-0.509401	-0.189086	0.530381	1.342972	0.677692	-0.230305	-0.591072
1415770_at	0.059564	0.933614	1.226168	0.075306	-0.436919	-0.786225	-0.436915	-0.17024	0.27214	-0.056584	-0.354955	-0.324954
1415771_at	-0.291799	0.230891	0.811082	0.186926	-0.112258	-0.698758	-0.377427	0.220251	0.547257	0.007853	-0.304642	-0.219377
1415772_at	-0.739214	-1.432093	-0.636182	0.021518	0.186218	0.172468	0.322117	0.621239	0.581142	0.475085	0.279196	0.148507
1415773_at	-0.372194	-0.35664	-0.025697	0.5735	0.602623	0.673033	0.232041	-0.029502	-0.621635	-0.318997	-0.435409	0.078878
1415774_at	0.097911	-0.160791	-0.440488	-1.17173	-0.6512	-0.170035	-0.018506	-0.13353	0.127432	0.843067	1.030742	0.647131
1415775_at	-0.422558	-0.05894	0.006095	-0.463514	-0.947606	-0.325876	-0.202931	0.145465	0.24595	0.655575	0.697532	0.670807
1415776_at	-0.7611	0.163424	0.697279	0.645492	0.139705	0.031071	-0.397366	-1.000185	-0.408229	0.419772	0.592391	-0.122254
1415777_at	-0.350542	0.43719	0.305495	0.89396	0.36428	0.533563	0.016219	-0.087565	-0.32113	-0.579373	-0.713514	-0.498583
1415778_at	-0.382498	-1.144406	-0.972844	-0.319456	0.672937	1.038649	0.509043	-0.248063	-0.438906	0.246423	0.735539	0.303581
1415779_s_at	0.110294	0.525956	0.289389	-0.291438	-0.764185	-0.245121	0.033784	0.733042	0.502442	-0.101395	-0.4245	-0.368265
1415780_a_at	0.036318	0.2988	0.529353	-0.256409	0.265116	0.093062	0.414222	0.379863	0.25431	-0.502931	-0.861861	-0.649846
1415781_a_at	-0.206801	-0.222999	-0.597672	-0.352368	0.339426	1.123053	1.089339	0.926506	0.081602	-0.474265	-1.024805	-0.681016
1415782_at	-0.431112	-0.013387	0.483586	0.768425	0.410826	-0.358767	-0.931451	-1.264655	-0.441864	0.460627	0.996457	0.321317
1415783_at	-0.513929	-1.214393	-0.873226	0.070809	0.667921	0.786953	0.166464	-0.043284	-0.168202	0.5187	0.383692	0.218497
1415784_at	-0.055161	-0.751347	-0.871267	-0.429948	0.104274	0.813549	0.54545	0.128981	-0.455325	0.149034	0.34973	0.472029
1415785_a_at	-0.699538	-0.292759	0.212713	0.026411	-0.003065	-0.371913	-0.330118	-0.193098	0.64817	0.586538	0.666525	-0.249867
1415786_at	-0.296071	0.318195	1.092757	0.526118	-0.009721	0.092647	0.073502	0.007078	-0.672274	-0.58902	-0.436836	-0.106378
1415787_at	-0.202726	-0.291436	0.104931	-0.428042	-0.520977	-1.131918	-0.207363	0.522193	1.294413	0.691498	0.339135	-0.169707
1415788_at	-0.816963	-0.734393	0.100034	0.140943	0.034955	0.30052	0.457319	-0.198689	-0.370753	0.150075	0.836521	0.100433
1415789_a_at	-0.683801	-1.271411	-0.795848	-0.1253	-0.07558	-0.160258	-0.181548	0.347947	0.523731	1.199752	0.843694	0.378621
1415790_at	-0.432492	-0.300214	-0.135038	0.31211	0.667348	0.708021	-0.311157	-0.858888	-0.885926	0.072874	0.718006	0.445357
1415791_at	-0.626035	-0.361664	-0.521516	-0.139255	-0.057156	0.697549	0.682765	0.500607	0.417983	0.287169	-0.346517	-0.533927
1415792_at	-0.187582	0.280551	0.211416	-0.266634	-0.371761	-0.838861	-0.61211	-0.313946	0.655608	0.631908	0.762666	0.048745
1415793_at	-0.734468	0.1331	0.697709	0.688001	-0.254034	-0.391267	-0.152709	0.550772	0.587255	0.006949	-0.557198	-0.57411
1415794_a_at	-0.51095	0.209816	0.936982	0.337805	-0.469063	-1.16486	-0.7354	0.078338	0.683365	0.497992	0.205573	-0.069597
1415795_at	-0.520786	-0.733921	-0.830243	-0.045606	0.670369	1.179385	0.227938	-0.441767	-0.478365	0.348644	0.507258	0.117094
1415796_at	0.168558	0.747482	0.752375	0.020539	-0.607213	-0.678353	-0.171915	0.718663	0.674224	-0.142737	-0.931632	-0.54999
1415797_at	-0.680961	0.345342	1.183415	0.827525	-0.02427	-0.533797	-0.771207	-0.602803	0.144496	0.454479	0.09249	-0.434708
1415798_at	-0.82848	0.071192	0.902133	0.452763	0.049984	-0.663613	-0.44339	-0.447327	0.597522	0.696397	0.265119	-0.6523
1415799_at	-0.728769	0.146978	0.403473	0.288936	0.13771	0.074493	0.15372	0.629446	0.652331	-0.072438	-0.918088	-0.767791
1415800_at	-0.668437	-1.055998	-0.680561	0.123321	0.79302	1.173918	1.010515	0.448548	-0.402348	-0.233621	-0.284427	-0.223929
1415801_at	-0.011996	-0.591379	-0.746485	-0.3838	0.179927	0.923503	0.704678	-0.030379	-0.589	-0.086933	0.329447	0.302418
1415802_at	0.572626	0.09047	-0.449563	-0.797782	-0.353257	0.579043	1.000762	0.587458	-0.442595	-0.667377	-0.342807	0.223022
1415803_at	-0.256805	0.102021	-0.015252	-0.202254	-0.493497	0.173877	0.686182	1.022573	0.629188	-0.146434	-0.572094	-0.927504
1415804_at	-1.087228	-0.70793	0.318469	0.77421	0.576754	0.100396	-0.408142	-0.631315	0.028396	0.837772	0.473668	-0.27505
1415805_at	-0.197903	-0.723593	-0.368991	0.322551	0.616087	0.770457	0.723783	0.482487	-0.674898	-0.751601	-0.386997	0.18862
1415806_at	-0.447572	-1.005266	-0.164517	-0.085656	-0.400686	-0.502738	-0.134495	0.255862	0.33089	0.63512	0.78723	0.73183
1415807_s_at	-0.268927	-0.690741	-0.509676	-0.118652	0.089703	0.298661	-0.165144	-0.668065	-0.423426	0.66063	1.199227	0.59641
1415808_at	-0.701161	-0.432475	-0.185805	0.242076	1.111343	1.319008	0.398934	-0.117604	-0.15759	-0.114228	-0.635304	-0.727196
1415809_at	0.298441	0.744557	0.701005	-0.228019	-0.590075	-0.952828	-0.518236	0.341308	0.797397	0.253471	-0.492195	-0.354827
1415810_at	-0.004744	0.115109	-0.291932	-0.016636	0.28025	1.207118	0.716783	0.351677	-0.344879	-0.67238	-0.76915	-0.571217
1415811_at	-0.059881	-0.633772	-0.681115	-0.086472	0.218181	0.517758	-0.256387	0.159009	0.063376	0.600716	0.1329	0.025687
1415812_at	-0.205745	0.033349	0.090075	-0.776325	-0.873279	-0.616778	-0.121584	0.699021	1.010023	0.63563	0.147554	-0.021942
1415813_at	0.310017	0.391944	0.593531	0.107802	0.187426	-0.584114	-0.189763	0.289415	0.434643	-0.462434	-0.691267	-0.387199
1415814_at	-0.65511	-0.134257	0.340856	0.109358	0.022794	-0.129712	-0.469057	-0.219089	0.483403	0.588644	0.40822	-0.34605
1415815_at	-0.145892	-0.535888	-0.376511	-0.506163	-0.58625	-0.482889	0.342063	0.71429	1.125039	0.51818	0.258613	-0.324593
1415816_at	-0.360352	-0.030896	0.536191	0.044595	-0.098432	-0.483676	-0.260882	0.047119	0.305578	0.079397	0.301744	-0.080383
1415817_s_at	0.662434	0.364303	0.200203	-0.699166	-0.453429	-0.545363	-0.194893	-0.402597	-0.270593	-0.002285	0.672799	0.668589
1415818_at	-0.206288	0.469981	0.977382	0.377359	-0.122121	-0.952106	-0.532317	0.001045	0.821559	0.198152	-0.286504	-0.746143
1415819_a_at	-0.221683	0.04775	0.168693	0.144812	0.434553	-0.167788	-0.378337	-0.997123	-0.20801	0.066234	0.793598	0.317299
1415820_x_at	-0.741527	-0.416725	-0.204018	-0.60865	-0.211358	0.12911	0.054277	0.370947	0.690902	0.698376	0.279114	-0.040447
1415821_at	-1.348805	-1.154524	-0.40214	0.295922	0.833526	0.76801	0.561681	0.576863	0.69834	0.430737	-0.431997	-0.82761
1415822_at	0.052714	-0.757894	-0.831294	-0.426018	0.564566	1.152743	1.056303	0.225216	-0.666847	-0.569615	-0.020363	0.220488
1415823_at	0.09551	-0.660273	-0.803696	-0.434657	0.415057	1.072685	0.899473	0.088386	-0.750515	-0.443827	0.149097	0.372759
1415824_at	0.061084	-0.74107	-0.806817	-0.434741	0.373931	1.025929	0.826231	0.003922	-0.741313	-0.31047	0.289551	0.453761
1415825_s_at	-0.337201	0.080451	0.397296	0.145391	0.281682	-0.054123	0.04601	0.490178	0.482453	-0.353172	-0.716902	-0.462064
1415826_at	-0.577298	-0.633276	-0.178341	0.416198	0.44528	0.649955	0.356813	-0.322732	-0.674281	0.084959	0.458464	-0.02574
1415827_a_at	-0.201132	-0.757103	-0.758768	-0.205016	0.312788	0.909688	0.181446	-0.192644	-0.72012	0.011296	0.577535	0.842029
1415828_a_at	-0.33195	-0.934911	-0.743563	-0.074536	0.417088	0.965692	0.214499	-0.310104	-0.761786	0.192147	0.658774	0.708648
1415829_at	-0.104898	-0.178582	-0.233552	-0.281846	0.239394	-0.219063	-0.251754	0.127786	0.553936	0.108036	0.043237	0.197307
1415830_at	-0.59549	-0.451949	0.133901	0.519821	0.294193	0.680915	0.782529	0.400865	-0.089241	-0.615336	-0.489345	-0.570864
1415831_at	0.279303	0.553849	0.683286	-0.139332	-0.543132	-0.82235	-0.480614	0.440121	0.571992	-0.004724	-0.370099	-0.1683
1415832_at	-0.171068	0.190574	0.913823	0.280265	0.261638	0.031371	0.296394	0.201658	-0.347437	-0.557823	-0.621021	-0.478373
1415833_x_at	-0.437686	0.743435	1.106511	0.651134	-0.412007	-0.545206	-0.496865	0.161323	0.348528	-0.013403	-0.481044	-0.624719
1415834_at	-0.505532	-0.382472	0.309632	0.530452	0.046443	-0.532291	-0.893531	-0.536043	-0.16031	0.882088	0.936025	0.305535
1415835_at	-0.90202	-1.226322	-0.635671	-0.302593	0.372497	-0.169336	0.386939	0.431067	1.030419	0.769201	0.506196	-0.260377
1415836_at	0.395954	0.433655	0.581749	-0.034562	0.573972	0.333402	0.128024	-0.34414	-0.634001	-0.91245	-0.54188	0.020279
1415837_at	-0.770941	0.082916	1.032366	0.954396	0.176339	-0.522802	-0.787055	-0.069191	0.414681	0.489143	-0.343333	-0.656519
1415838_at	-0.344753	-0.76323	-0.609778	-0.112553	0.507638	1.045258	0.837226	-0.041007	-0.624222	-0.12833	0.121843	0.111907
1415839_a_at	-0.470325	-0.311949	0.444732	0.440321	-0.031368	-0.356068	-0.599279	-0.080656	0.100548	0.288524	0.16843	0.407091
1415840_at	-0.089382	-0.75669	-0.635907	-0.101083	0.546535	0.8665	0.638624	-0.178427	-0.880229	-0.337999	0.355564	0.572493
1415841_at	-0.382046	-0.225237	-0.156743	-0.084409	0.047175	0.687188	0.915556	0.678362	0.115592	-0.477948	-0.779158	-0.338331
1415842_at	0.054657	0.516888	0.45576	0.030486	-0.434975	-0.271558	0.140278	0.768753	0.519503	-0.496868	-0.761217	-0.521707
1415843_at	0.038622	-0.028223	0.163332	0.456484	0.352137	0.410313	0.205844	-0.102023	-0.802635	-0.896675	-0.273496	0.47632
1415844_at	-0.37738	-0.243177	0.474844	0.618961	-0.001295	-0.026335	-0.040499	-0.263147	-0.547198	-0.190825	0.150366	0.445686
1415845_at	0.247084	0.557564	1.230246	0.394967	-0.241937	-0.644769	-0.242187	0.161848	-0.412779	-0.604369	-0.534391	0.088725
1415846_a_at	0.055909	0.508429	1.070877	0.816303	-0.294573	-0.254359	-0.101275	0.124119	-0.35256	-0.515633	-0.605823	-0.451414
1415847_at	-0.634449	0.114679	-0.270753	0.340668	0.428716	0.835544	0.017533	-0.401318	-0.093141	0.117743	-0.056852	-0.398368
1415848_at	-0.771395	-0.175722	0.127044	0.36887	0.147879	1.033046	0.963946	0.788539	-0.216973	-0.519033	-0.881743	-0.864458
1415849_s_at	-0.227038	0.377363	0.666099	-0.340164	-0.625112	-0.875993	-0.598043	-0.390055	0.526884	0.657652	0.620813	0.207594
1415850_at	-0.112523	0.354936	0.701572	-0.196135	-0.395075	-0.570745	-0.051049	0.345802	0.574726	-0.089013	-0.272394	-0.290103
1415851_a_at	-0.338909	0.099953	0.774831	-0.152771	-0.477778	-0.830233	-0.542023	-0.304984	0.485615	0.631558	0.525234	0.129507
1415852_at	-0.34301	0.366021	0.903905	0.634212	0.351063	-0.127719	-0.511846	0.049119	0.250164	-0.173943	-0.732839	-0.665127
1415853_at	-0.703976	-0.538999	-0.498888	-0.20651	0.491215	0.699892	0.78764	0.574089	0.589302	-0.238321	-0.251493	-0.703952
1415854_at	-0.187576	-0.14648	0.022381	0.42109	-0.296088	-0.208499	-0.368481	-0.435185	-0.469885	0.197505	0.85846	0.612757
1415855_at	-1.082466	-0.644523	0.581646	0.954145	0.46447	-0.653968	-0.785727	-0.311725	0.519108	0.674439	0.507897	-0.223295
1415856_at	-1.039211	-1.108797	-0.605434	-0.650885	-0.596183	0.105719	0.205836	0.507566	0.642316	1.290826	1.043538	0.204708
1415857_at	-0.231933	0.336809	0.140085	0.265599	-0.222152	-0.343096	-1.025621	-0.794812	-0.307699	0.676697	0.849113	0.65701
1415858_at	0.071624	0.289979	0.470224	-0.140066	-0.16303	-0.744785	0.148331	0.158206	0.446947	-0.350717	-0.050262	-0.136451
1415859_at	-0.006287	-0.339093	-0.670937	-0.414119	-0.113392	0.37728	0.1258	-0.412506	-0.263893	0.450749	0.773733	0.492663
1415860_at	-0.900103	-0.321061	0.078672	0.882939	0.582889	0.129565	-0.819988	-0.204309	0.326619	0.708387	-0.075351	-0.388258
1415861_at	-0.329829	0.43895	0.688613	-0.373341	-0.325174	-0.451788	-0.003885	0.061164	0.582765	0.316764	-0.122391	-0.481847
1415862_at	-0.149827	-0.484355	-0.45712	0.089309	0.169941	0.607206	0.148788	0.158834	-0.716987	-0.240074	0.129439	0.744847
1415863_at	-1.113935	-0.798046	0.081894	0.800991	1.176397	0.956297	0.547978	0.40815	-0.234888	-0.494034	-0.734704	-0.596099
1415864_at	0.332651	-0.297456	0.089617	-0.03316	-0.02192	-0.882844	-0.459611	0.092206	0.632109	0.322654	0.065042	0.160713
1415865_s_at	0.365092	-0.119229	-0.410983	-0.834452	-0.546841	-0.086476	0.34549	0.979198	0.581012	-0.127208	-0.252872	0.107267
1415866_at	-0.163225	0.737012	0.821277	0.093136	-0.375253	-0.830554	-0.358325	0.032324	0.743309	0.055382	-0.223305	-0.531779
1415867_at	0.255256	0.531055	0.810272	0.083481	-0.11465	-0.557248	-0.442513	-0.665738	-0.717107	-0.382418	0.474137	0.725472
1415868_at	-0.528093	0.043193	0.951967	1.435938	0.617989	0.190893	-0.144341	-0.064849	-0.289433	-0.619118	-0.796424	-0.797721
1415869_a_at	-0.168516	0.392202	0.648701	-0.065004	-0.378062	-0.872892	-0.728253	0.031142	0.755745	0.458663	0.034137	-0.107864
1415870_at	0.141326	0.582619	0.739118	-0.311469	-0.539869	-0.903159	-0.140909	0.036852	0.538996	-0.047841	0.059954	-0.155618
1415871_at	-0.311061	-0.446623	-0.107747	-0.193016	0.442794	0.227879	-0.131577	-0.249053	0.161945	0.067751	0.367227	0.17148
1415872_at	-0.504286	-0.624793	-0.007923	0.13027	0.307714	0.677102	1.058269	1.046978	-0.188149	-0.711957	-0.88571	-0.297514
1415873_a_at	-0.086432	0.00252	0.681456	0.150938	0.072555	-0.868099	-0.352418	0.024916	0.428944	-0.023397	0.10206	-0.133044
1415874_at	-1.376965	-0.75802	0.169301	1.034137	1.278865	0.975968	0.092469	-0.522745	-0.24068	0.192958	-0.034877	-0.810409
1415875_at	0.253399	-0.596882	-0.589326	-0.701457	-0.362699	0.579045	1.010169	0.845087	-0.169719	-0.284588	-0.172407	0.18938
1415876_a_at	-0.781518	0.247916	0.740995	0.381807	-0.522109	-0.539995	-0.251568	0.640664	0.794769	0.355566	-0.420922	-0.645606
1415877_at	-0.065268	-0.284902	-0.43775	-0.184862	0.419461	0.976285	0.646676	0.150435	-0.119659	-0.086326	-0.360718	-0.653373
1415878_at	-0.838142	-0.600341	0.108691	-0.23985	-0.272733	0.021276	0.784154	1.016357	0.737498	0.12525	-0.117849	-0.72431
1415879_a_at	-0.406309	0.445234	0.570125	-0.022129	-0.534774	-0.563708	-0.088088	0.388333	0.488634	0.021434	0.010551	-0.309301
1415880_a_at	-0.440966	-0.409254	0.060426	-0.633553	-0.499699	-0.544566	0.405912	0.94915	1.062923	0.319999	0.018539	-0.28891
1415881_at	-0.414738	-0.99306	-0.745884	-0.210973	0.263502	0.795867	0.894206	0.407648	-0.484495	-0.047504	0.275596	0.259831
1415882_at	-0.191733	-0.388315	-0.50753	-0.07215	0.223628	0.651647	0.302641	-0.340302	-0.551769	0.157068	0.556101	0.160715
1415883_a_at	-0.411044	-0.341912	-0.372598	-0.20582	-0.100187	0.064744	-0.279454	-0.654792	-0.049032	0.734703	1.265026	0.350366
1415884_at	-0.167031	0.026123	0.655418	0.343544	0.669437	0.126186	0.68491	0.12885	0.016542	-0.878788	-0.890655	-0.714538
1415885_at	0.045129	0.525343	0.293749	0.231105	0.543605	0.905825	0.573494	0.286599	-0.336644	-1.074469	-1.189346	-0.804389
1415886_at	-0.342024	0.589342	1.204871	0.569288	0.094828	-0.262329	-0.42289	-0.075179	0.123845	-0.064567	-0.788147	-0.627037
1415887_at	-0.809803	-0.891683	-0.264121	0.552822	1.004844	0.562669	-0.356085	-0.988706	-0.510619	0.562434	0.806893	0.331353
1415888_at	-0.305666	-0.292214	-0.398936	0.221645	0.599915	0.165662	-0.519237	-0.856909	-0.279549	0.46877	0.898346	0.298173
1415889_a_at	-0.666748	-1.123502	-1.057219	-0.474945	0.451709	0.94111	0.855939	0.794756	0.255386	-0.022239	-0.054802	0.100556
1415890_at	-0.082759	0.009565	-0.237756	0.02527	-0.066064	0.143376	0.096217	0.026535	-0.401263	-0.128516	0.422631	0.192765
1415891_at	-0.239511	-0.644754	-0.674996	-0.290387	0.43829	0.659798	0.801701	0.091754	-0.421571	-0.149802	0.301841	0.127636
1415892_at	-0.497301	0.283048	1.054753	0.63299	0.304358	-0.428465	-0.369869	0.024197	0.48945	-0.08752	-0.651529	-0.754113
1415893_at	-0.127967	-0.601549	-0.528721	-0.218956	0.003073	0.230153	0.042402	-0.366488	-0.344466	0.548118	0.77839	0.586011
1415894_at	0.101261	0.00806	-0.293219	-0.73251	-0.324711	0.270154	0.688786	1.143494	0.397594	-0.326822	-0.723714	-0.208373
1415895_at	-1.003521	-1.389636	-0.941779	0.010997	0.922466	1.163824	0.424915	0.259986	0.178808	0.513998	0.052674	-0.192733
1415896_x_at	-0.529127	-0.602503	-0.27953	0.498121	0.420907	0.674127	0.344323	-0.223667	-0.446863	-0.002715	0.164891	-0.017963
1415897_a_at	-1.109344	-0.701416	-0.25203	0.453547	0.737864	1.018117	0.808632	0.297628	-0.218266	0.028138	-0.275796	-0.78707
1415898_at	-0.561562	-0.404351	0.029126	0.641615	0.573894	0.700237	-0.159796	-0.209227	-0.784662	-0.048162	-0.093326	0.316213
1415899_at	0.29843	0.965455	1.146412	0.107814	-0.51292	-0.795367	-0.32972	0.300516	0.21621	-0.35365	-0.720696	-0.322484
1415900_a_at	0.062997	-0.400548	-0.603203	-0.639818	0.257881	0.60628	0.820682	0.094395	0.006133	-0.04699	0.120378	-0.278187
1415901_at	-0.375066	-0.663124	-0.521954	-0.7755	0.207788	0.472955	0.591287	0.417447	0.509216	0.197347	0.222592	-0.282987
1415902_at	-0.08123	0.498846	1.106558	0.136622	-0.021199	-0.294484	-0.308629	-0.480721	-0.384104	-0.164628	-0.028484	0.021454
1415903_at	-0.222831	-0.079321	0.528046	0.610193	0.267539	0.788342	0.388602	0.172048	-0.65375	-0.648962	-0.758054	-0.391853
1415904_at	0.217546	0.52969	-0.004658	-0.512613	-0.938925	-0.076168	0.221755	0.463149	-0.048861	0.042098	0.082462	0.024523
1415905_at	-0.488525	0.015389	0.588337	1.197387	0.671042	0.108193	-0.674111	-0.460528	-0.450002	-0.010446	-0.378506	-0.11823
1415906_at	0.16697	0.241656	0.016006	-0.621787	-0.66306	0.221148	0.788681	1.099566	-0.005996	-0.455002	-0.709762	-0.078421
1415907_at	-0.394873	-0.443216	-0.102838	-0.136131	0.153869	-0.362097	-0.642569	0.108053	0.975778	0.926273	0.067947	-0.150195
1415908_at	-0.691301	-0.633898	-0.693703	-0.035027	0.476746	0.899632	0.710078	1.058856	0.663711	0.024916	-0.919761	-0.860252
1415909_at	-1.098547	-1.52046	-1.059351	0.135092	1.038965	0.906145	0.220284	-0.171457	0.23112	0.69601	0.702763	-0.080564
1415910_s_at	-0.411605	-0.109868	0.503047	0.842917	0.329699	0.25661	-0.206242	-0.485728	-0.66937	0.125822	-0.000434	-0.174849
1415911_at	-0.716955	-0.815673	-0.310013	-0.200964	-0.162371	-0.461106	-0.71739	-0.490229	0.384731	1.210893	1.532523	0.746557
1415912_a_at	-0.24383	0.462354	0.880376	0.561426	0.053384	-0.078856	-0.437382	-0.81804	-0.756895	-0.335127	0.415003	0.297589
1415913_at	-0.384727	-0.295849	-0.085811	-0.112978	0.381852	0.712067	0.480483	0.687151	0.49191	-0.245641	-0.834281	-0.794177
1415914_at	0.084842	-0.030676	0.000043	-0.396475	-0.040451	0.160869	-0.041685	-0.254314	-0.438811	-0.251529	0.496698	0.711486
1415915_at	-0.090697	-0.020927	-0.051304	-0.377288	-0.05065	0.384459	-0.008375	-0.226137	-0.022293	-0.001558	0.159874	0.304899
1415916_a_at	-0.832149	-0.681566	-0.11215	0.223736	1.028149	0.937745	0.33751	-0.275304	-0.070183	-0.199429	-0.076083	-0.280276
1415917_at	-0.023811	0.329014	0.898054	-0.293123	-0.453528	-0.511359	0.325317	0.452044	0.255268	-0.104985	-0.50089	-0.372002
1415918_a_at	-0.418405	-0.470325	-0.664222	-0.642145	-0.252697	0.358636	0.868252	0.367339	0.148167	0.301314	0.555562	-0.151476
1415919_at	0.232117	-0.191166	-0.061079	-0.800301	-0.461297	-0.14588	0.848884	0.552593	0.339099	-0.401725	-0.03992	0.128675
1415920_at	-0.28051	-0.682866	-0.297168	-0.004833	0.46443	0.02265	0.341964	0.855897	0.59621	-0.277093	-0.516401	-0.222281
1415921_a_at	-0.22269	0.337914	0.8416	0.353949	-0.456151	-0.368315	0.473796	0.894454	0.281397	-0.431756	-0.841929	-0.86227
1415922_s_at	-0.601955	-0.123903	0.648231	0.845489	0.014747	-0.625587	-1.054486	-0.074583	0.427837	0.588595	0.024263	-0.068647
1415923_at	-0.382683	-0.593458	-0.02492	-0.297938	-0.004011	-0.176118	0.671719	0.520607	0.738123	-0.042651	0.10186	-0.510531
1415924_at	-0.656029	-0.885822	-0.202045	-0.129051	0.447018	0.33539	0.062077	0.198521	0.079327	0.620744	0.099559	0.030311
1415925_a_at	-0.3001	-0.20704	0.170195	0.165752	0.275667	-0.268357	-0.628413	-0.145838	0.197747	0.142802	0.303603	0.293983
1415926_at	-0.356514	0.227162	0.580867	0.19762	-0.06767	-0.446754	-0.509491	-0.08418	0.579072	0.159452	-0.008358	-0.271207
1415927_at	-0.62621	-0.05971	-0.073498	0.239973	-0.202787	0.082276	0.148359	-0.117619	-0.161147	-0.042603	0.514078	0.29889
1415928_a_at	-0.422991	-0.753723	-0.468588	-0.08999	0.233522	0.544024	0.763205	0.934849	0.189423	-0.309444	-0.596411	-0.023877
1415929_at	-0.08615	-0.387397	-0.075736	0.462663	0.542886	0.398398	0.231226	-0.117647	-0.341304	-0.202488	-0.000782	-0.423669
1415930_a_at	-0.578241	-0.634265	-0.38462	0.025698	0.025103	0.634737	1.042575	0.815398	0.135949	-0.043092	-0.456426	-0.582817
1415931_at	-0.093893	0.112109	-0.313146	-0.313395	-0.303771	-0.553583	0.018254	0.561051	1.05705	0.128369	-0.051663	-0.247383
1415932_x_at	-0.232028	0.469661	0.945026	0.264582	-0.11093	-0.847158	-0.303229	0.062781	0.744403	0.032657	-0.290035	-0.735729
1415933_a_at	-0.3896	-0.84423	-0.749793	-0.091538	0.486706	1.014099	1.041147	0.759026	-0.281481	-0.319613	-0.387114	-0.237609
1415934_at	-0.02332	0.116044	0.762394	0.07494	-0.128764	-0.320366	-0.130377	-0.377912	-0.437349	-0.200038	0.467235	0.197513
1415935_at	-0.109945	0.324863	0.5366	-0.284133	-0.573713	-0.675799	0.166749	0.80777	1.008626	-0.018245	-0.546212	-0.63656
1415936_at	0.012633	0.682806	0.732962	-0.085376	-0.7468	-0.750518	0.011593	0.707667	0.88242	0.012765	-0.779089	-0.681064
1415937_s_at	-0.09722	0.047359	0.117384	-0.793399	-0.698837	0.07732	0.708763	0.431137	-0.25383	0.062185	0.076349	0.322788
1415938_at	-0.700674	-0.217975	-0.074795	-0.58565	-0.344558	-0.231322	0.236825	-0.168338	0.6686	0.775733	0.842096	-0.199942
1415939_at	-0.437708	-0.110439	0.441077	-0.000644	0.194272	-0.441285	-0.20906	-0.138942	0.686094	0.226563	0.190165	-0.400093
1415940_at	-0.492369	-0.62702	-0.230961	0.127995	0.9467	0.494825	0.110121	-0.844864	-0.3155	0.169216	0.712332	-0.050474
1415941_s_at	-0.249508	-0.539674	-0.107343	-0.825941	-0.235143	0.267996	1.194424	1.017205	0.301737	-0.233285	-0.400306	-0.190161
1415942_at	-0.209071	-0.125265	-0.168012	-0.471919	-0.293593	0.795843	1.042321	0.992803	0.18502	-0.37581	-0.879661	-0.492655
1415943_at	-0.466516	-0.597292	0.257752	-0.256316	-0.402234	-0.519467	0.478474	0.910878	0.967222	0.289586	-0.077041	-0.585048
1415944_at	-0.252572	-0.478228	-0.078001	-0.160286	0.746994	0.646235	0.727219	0.450491	0.071445	-0.484295	-0.52598	-0.663023
1415945_at	-0.202421	0.267125	0.287998	0.148708	-0.014617	-0.080654	-0.251917	-0.779224	-0.217418	0.346774	0.656892	-0.161247
1415946_at	0.137384	0.837479	0.78235	-0.070901	-0.292331	-0.689132	-0.068477	0.11413	0.439118	-0.208165	-0.391955	-0.5895
1415947_at	0.011233	0.201374	0.246473	-0.535538	-0.471146	-0.41214	0.396277	0.627593	0.92917	0.193296	-0.361727	-0.824866
1415948_at	0.235784	-0.102001	-0.27332	0.003998	0.082543	0.133714	-0.567123	-0.590047	-0.734341	0.316097	0.603135	0.891561
1415949_at	0.202041	0.434509	-0.077448	-0.667539	-0.559683	0.002046	0.634517	1.048073	0.837451	-0.224721	-0.911356	-0.717891
1415950_a_at	-0.648978	-0.225394	-0.018594	0.162621	-0.037377	-0.09023	-0.360837	-0.592357	0.125008	0.808213	1.000398	-0.122473
1415951_at	0.089434	0.417364	0.763604	-0.277828	-0.64523	-1.090299	-0.418639	0.267009	0.862629	0.518564	-0.177146	-0.309461
1415952_at	-0.275046	0.455323	0.820787	0.093471	-0.173661	-0.87028	-0.433999	-0.088001	0.678932	0.18931	0.001579	-0.398416
1415953_s_at	-0.506934	-0.448804	-0.564759	-0.139622	0.831573	1.015833	0.547041	-0.348225	-0.347811	-0.04024	0.284607	-0.28266
1415954_at	-0.037504	0.533005	0.397827	0.543951	-0.036871	-0.440934	-0.232308	0.174713	0.343501	-0.106824	-0.640755	-0.497799
1415955_x_at	-0.5611	-0.067523	0.363845	0.006318	-0.521775	-0.958179	-0.497388	-0.474862	0.591262	0.906724	1.070346	0.142334
1415956_a_at	-0.062973	-0.406118	-0.503599	-0.040123	0.067497	0.512909	0.498191	0.056781	-0.452182	-0.108386	0.146051	0.291953
1415957_a_at	0.085627	0.189502	-0.467313	-0.40098	-0.172769	0.177208	-0.146743	-0.5482	-0.27461	0.339006	0.602518	0.616753
1415958_at	-0.203304	-0.861382	-0.912265	-0.483207	0.612589	1.003873	0.850387	-0.028861	-0.542073	-0.165012	0.423366	0.305889
1415959_at	0.141463	-0.450108	-0.571601	-0.310623	0.309398	0.745452	0.679577	-0.175302	-0.683935	-0.293316	0.335799	0.273194
1415960_at	0.059846	0.052454	0.522306	0.166674	-0.38903	-0.583158	-0.567974	0.220916	0.370313	0.608505	-0.255465	-0.205387
1415961_at	0.175149	0.230426	0.803396	0.038674	-0.220991	-0.822038	-0.687769	-0.077946	0.140288	0.043401	-0.030561	0.407975
1415962_at	-0.220981	0.541842	0.898342	0.287135	-0.641005	-0.798194	-1.034302	-0.250069	0.228935	0.566329	0.301237	0.120733
1415963_at	-0.519643	-0.371194	-0.531169	0.115102	0.628492	1.196725	0.61561	0.243275	-0.377572	-0.386241	-0.512957	-0.10043
1415964_at	0.283652	0.410376	-0.103603	-0.232713	-0.364813	0.412836	0.398568	0.45226	-0.260451	-0.386638	-0.329552	-0.279922
1415965_at	-0.181918	-0.611085	-0.6548	-0.175872	0.20044	0.883054	0.669889	0.146608	-0.54472	-0.037862	0.11702	0.189247
1415966_a_at	-0.742545	-0.533465	-0.104363	0.226118	-0.017287	0.232615	0.148983	-0.281583	-0.224148	0.629977	0.728746	-0.063049
1415967_at	0.207843	0.389703	0.619756	1.000188	0.817783	0.233854	-0.317781	-0.816485	-1.056139	-0.712413	-0.295381	-0.070926
1415968_a_at	-0.994164	-0.591879	-0.391446	0.496529	1.270424	1.200143	0.646791	0.26084	0.282857	-0.285527	-0.747123	-1.147444
1415969_s_at	-0.979447	-0.311643	0.147187	0.881569	0.319421	0.276774	-0.427078	-0.550945	-0.037543	0.576148	0.451069	-0.345512
1415970_at	-0.323975	0.352359	0.315309	0.191555	-0.309637	-0.103615	0.232387	0.324204	0.136075	0.122155	-0.230572	-0.706245
1415971_at	-0.119177	-0.554288	-0.480967	-0.520537	0.410548	1.059729	1.390288	0.654254	-0.411129	-0.789635	-0.582311	-0.056774
1415972_at	0.032492	-0.116215	-0.084417	-0.741887	-0.418986	0.290822	1.322422	1.246197	0.371698	-0.591743	-0.794516	-0.515868
1415973_at	0.285241	0.101813	-0.206514	-0.972365	-0.412302	0.404528	1.165562	0.979187	0.323804	-0.506055	-0.76259	-0.40031
1415974_at	0.445783	0.627862	0.279776	-0.472726	-0.273934	-0.587871	-0.309978	-0.024515	0.429358	-0.063381	-0.01026	-0.040116
1415975_at	-0.780101	-0.249887	0.196528	0.120445	-0.353657	-0.706249	-0.019864	0.836641	1.288568	0.469634	-0.236749	-0.565308
1415976_a_at	-0.50391	-0.505754	-0.026956	0.474973	0.272295	0.253658	0.06608	-0.353257	-0.404307	0.336363	0.467612	-0.076799
1415977_at	0.277631	0.134026	0.160784	0.136508	0.526804	0.764245	-0.266737	-0.506453	-0.617828	-0.348427	-0.374642	0.11409
1415978_at	-0.370937	-0.675973	-0.034014	0.138544	0.938803	0.203922	-0.334658	-0.145168	0.336273	0.257888	-0.066395	-0.248285
1415979_x_at	-0.482731	-0.075514	0.140252	-0.048481	-0.709787	-0.192653	0.082676	0.877025	0.380248	0.270688	-0.309681	0.06796
1415980_at	-0.119105	0.335278	0.107865	0.083512	-0.52731	-0.414554	-0.266892	-0.223428	-0.009917	0.451369	0.597631	-0.01445
1415981_at	-0.831083	-0.600141	0.44541	0.553216	0.385507	-0.298592	-0.024097	0.371004	0.559475	0.273553	-0.413764	-0.420489
1415982_at	-0.953271	-0.032898	0.614308	0.983772	0.132051	-0.119444	-0.165136	-0.043131	0.369666	0.389217	-0.183365	-0.991768
1415983_at	0.00761	0.362731	0.512827	0.154214	-0.488494	-0.867738	-0.470284	0.267264	0.360708	-0.059173	-0.118813	0.33915
1415984_at	0.427755	0.28375	-0.483007	-0.477659	-0.438515	0.16304	0.410426	0.562579	-0.123132	-0.248134	-0.23787	0.160766
1415985_at	-0.493661	0.332461	0.604681	-0.088483	-0.688145	-0.620783	-0.275073	-0.075031	0.521961	0.465692	0.504053	-0.187671
1415986_at	-0.360016	0.132629	0.556837	0.052523	0.029975	-0.634	-0.207675	0.0157	0.669119	0.200088	0.108267	-0.563447
1415987_at	-0.61422	-0.848625	-0.221145	0.053672	-0.012167	-0.501868	-0.638154	-0.613645	0.197457	1.194704	1.484602	0.519389
1415988_at	0.466942	-0.333712	-0.236583	-0.164312	-0.073052	0.36092	0.121979	-0.282421	-0.934737	-0.246144	0.424172	0.896949
1415989_at	-0.867668	-1.155209	-0.837226	-0.099865	0.292148	0.590551	0.231495	0.068569	0.003147	0.871624	0.637008	0.265427
1415990_at	-0.660339	-0.642516	-0.534891	-0.032892	-0.315988	0.012133	-0.304153	-0.30922	0.046966	1.005173	1.285565	0.450162
1415991_a_at	-1.094283	-0.568594	0.480432	0.651043	0.245186	-0.451297	-0.777181	-0.231156	0.562409	0.80079	0.499011	-0.11636
1415992_at	0.106728	0.899879	0.691867	-0.147425	-0.673482	-0.523796	0.047807	0.686118	0.613926	-0.293842	-0.815995	-0.591785
1415993_at	-0.189505	-1.19813	-1.007133	-0.538746	0.382452	0.82376	0.75378	0.11693	-0.368998	0.038128	0.707963	0.479497
1415994_at	-1.099588	-0.637169	-0.130638	0.750272	0.412172	0.551453	-0.335333	0.052559	0.115914	0.679983	0.020876	-0.380502
1415995_at	-0.723727	-0.642767	0.177346	0.497667	-0.109377	0.130764	0.136703	0.118032	-0.188197	0.40154	0.195254	0.006763
1415996_at	0.254026	1.055769	0.979474	-0.011933	-0.599807	-0.671067	0.068961	0.45072	0.330484	-0.422314	-0.818931	-0.615379
1415997_at	0.280171	0.18783	-0.217638	-0.260319	-0.405759	0.158797	0.287151	0.071308	-0.335438	0.002361	0.066517	0.16502
1415998_at	-0.726093	-0.15238	0.135305	0.358825	0.313111	-0.091361	0.005611	-0.413561	0.169048	0.469999	0.446371	-0.514874
1415999_at	-0.671161	0.141238	0.896975	0.285429	0.220673	-0.185841	-0.33859	-0.366583	0.272832	0.379223	-0.016194	-0.618002
1416000_a_at	-0.073364	-0.289831	-0.424174	-0.331743	-0.142424	0.416208	0.279313	-0.361582	-0.666927	0.221341	0.824974	0.548207
1416001_a_at	-0.975923	0.0609	0.289921	0.392206	-0.404596	-0.13704	-0.078327	0.579265	0.639998	0.284975	-0.145245	-0.506133
1416002_x_at	-0.258236	-0.344051	-0.404439	-0.612576	-0.327053	-0.162749	0.180991	0.892399	0.997956	0.270379	-0.20115	-0.031471
1416003_at	-0.157955	-0.024313	-0.130685	-0.809842	-0.872614	-0.770118	-0.523322	0.442682	1.116681	1.262258	0.412473	0.054757
1416004_at	-0.074449	-0.84026	-0.461291	0.165112	0.550585	0.381494	-0.057341	-0.435942	-0.721776	-0.16424	0.844193	0.813916
1416005_at	-1.057786	-1.222525	-0.526121	-0.061717	-0.054762	-0.028389	0.714404	0.532717	0.716783	0.625094	0.596888	-0.234585
1416006_at	0.330336	-0.165587	0.283941	-0.368158	-0.267191	-0.519642	0.540315	0.709309	0.432466	-0.296577	-0.420041	-0.259169
1416007_at	-0.335853	0.171291	0.493246	0.078592	-0.087452	-0.610459	-0.165915	0.570197	0.985354	0.059089	-0.537438	-0.620651
1416008_at	-0.723847	-0.629854	0.083856	0.55532	0.444001	0.346639	-0.340049	0.058849	0.059643	0.165005	-0.045614	0.026049
1416009_at	-0.452984	0.188717	0.590742	0.613187	0.58585	0.500666	0.105986	-0.808727	-0.928112	-0.44875	0.252637	-0.199215
1416010_a_at	-0.250606	0.330501	0.790499	-0.04735	-0.228476	-0.609146	-0.405198	-0.181269	0.406126	0.201442	0.15891	-0.165432
1416011_x_at	0.287036	0.289507	0.405473	0.278562	0.826816	0.514195	0.246918	-0.137251	-0.625956	-1.149978	-0.744807	-0.190512
1416012_at	0.16757	0.683189	1.415823	0.505493	0.085821	-0.655459	-0.562689	-0.433989	-0.366657	-0.41433	-0.361989	-0.062782
1416013_at	0.512347	1.170498	0.878928	-0.042151	-0.612067	-0.918864	-0.640082	-0.313254	0.100428	-0.154327	-0.000617	0.019161
1416014_at	-0.472438	-0.415013	-0.53113	-0.600851	-0.687934	-0.046176	0.317718	-0.009898	0.249366	0.86065	1.079821	0.255885
1416015_s_at	-0.573462	-1.369264	-0.777313	0.07366	0.766379	0.913059	0.050699	-0.236707	-0.423888	0.468216	0.630229	0.478391
1416016_at	-0.00041	0.815203	0.922687	-0.007986	-0.621539	-0.93264	-0.502463	0.266956	0.699155	0.143033	-0.413034	-0.368963
1416017_at	-0.380532	0.103084	0.364803	-0.329514	-0.004228	0.538098	0.719442	0.032261	-0.177462	-0.045856	-0.17634	-0.643756
1416018_at	-1.038743	-0.980526	-0.421374	0.446944	0.85631	1.057026	0.681082	0.750525	0.344385	0.027171	-0.842589	-0.880211
1416019_at	-0.176504	-0.70745	-0.688642	-0.005934	0.369166	0.794391	0.244547	-0.212324	-0.701806	0.085334	0.443911	0.555313
1416020_a_at	-0.223604	0.027604	0.418301	0.857693	0.229209	0.350354	-0.333232	-0.616314	-0.967475	-0.35521	0.187947	0.424727
1416021_a_at	0.084283	-0.002774	-0.322566	-0.325237	-0.359804	0.427541	0.778974	0.697629	-0.205037	-0.22538	-0.411404	-0.136226
1416022_at	0.074059	0.128156	-0.049053	0.017048	-0.073901	0.302976	0.616758	0.378762	-0.224193	-0.310746	-0.402368	-0.457497
1416023_at	-0.566856	-1.07341	-0.672545	-0.066647	0.55645	0.434802	0.300168	-0.263559	-0.135861	0.508419	0.882384	0.096654
1416024_x_at	-0.23858	-0.423973	-0.133245	0.314941	0.45037	-0.310959	-0.25094	-0.010066	0.111119	-0.167314	0.372804	0.285843
1416025_at	-0.519305	-0.222906	0.113927	0.407555	-0.200324	0.156367	-0.089141	0.240034	0.222057	0.506766	-0.252015	-0.363019
1416026_a_at	0.312641	0.594892	0.590319	0.068819	-0.240201	-0.325304	0.251392	0.61696	-0.170334	-0.736195	-0.748851	-0.214138
1416027_at	-0.785668	0.187542	1.148497	1.31035	0.64014	-0.497067	-0.622291	-0.446472	0.011192	-0.076926	-0.301851	-0.567445
1416028_a_at	0.476896	0.518941	0.403565	-0.038564	-0.119949	0.134849	0.034895	0.138829	-0.514455	-0.738068	-0.66838	0.371438
1416029_at	-0.046795	0.244365	0.548087	-0.036525	-0.218285	-0.595758	0.129341	0.694463	0.67281	-0.39278	-0.607312	-0.391609
1416030_a_at	0.613271	0.824868	0.378791	-0.575886	-0.873893	-0.817743	-0.274074	0.466362	0.735121	0.051513	-0.415399	-0.112934
1416031_s_at	-0.581304	-0.923329	-0.389427	-0.223465	0.473179	0.010158	0.360628	0.788959	1.052524	0.459143	-0.336975	-0.690091
1416032_at	-0.247015	0.23998	0.840536	0.197974	-0.067302	-0.896828	-0.249644	0.098442	0.459432	-0.113893	-0.077272	-0.184409
1416033_at	-0.481434	-0.140264	-0.385699	-0.33154	-0.278314	0.3646	-0.284664	-0.493473	-0.19624	0.934919	0.853086	0.439021
1416034_at	0.293135	0.136105	-0.217785	-0.551313	-0.486771	0.316642	0.486906	0.615526	-0.009139	0.01085	-0.535562	-0.058592
1416035_at	-0.85994	-0.866967	-0.681369	0.095228	0.928825	1.29918	0.611179	0.093868	-0.070057	0.25533	-0.291735	-0.513543
1416036_at	-0.213469	-0.757818	-0.571848	-0.158486	0.131822	0.814061	0.524433	-0.157378	-0.653523	0.068169	0.579731	0.394306
1416037_a_at	-0.417438	0.497397	0.871253	0.543615	0.063945	-0.060383	-0.653004	-0.566858	-0.093915	0.062994	-0.128646	-0.11896
1416038_at	0.113121	0.000087	0.11784	-1.002613	-0.573329	0.062695	0.85306	0.685365	0.290388	-0.209446	-0.310655	-0.026513
1416039_x_at	0.096912	0.609727	0.286908	-0.597031	-0.943656	-0.672959	0.414264	0.99096	0.899803	-0.063152	-0.540038	-0.481739
1416040_at	-0.720457	0.083712	0.821671	1.228755	0.434516	0.117768	-0.068586	-0.398277	-0.413365	-0.363129	-0.321489	-0.401119
1416041_at	-0.71422	-0.249835	0.181652	0.873159	0.20951	-0.233827	-0.853943	-0.140089	0.376167	0.681903	0.023007	-0.153483
1416042_s_at	-1.01173	-1.005553	-0.353287	0.534533	0.204135	-0.270463	-0.715967	-0.042134	0.6488	1.011126	0.829472	0.171069
1416043_at	-0.345653	-0.554124	-0.536422	-0.679848	-0.307266	-0.01039	-0.15091	-0.256186	0.56618	1.281609	0.8892	0.10381
1416044_at	-0.136995	0.27795	0.904342	-0.010913	-0.174673	-0.870983	-0.253051	-0.064628	0.542495	0.10628	0.02911	-0.348934
1416045_a_at	0.287268	0.83549	1.309438	0.455241	0.175862	-0.362473	-0.041206	-0.579388	-0.500494	-0.904859	-0.442365	-0.232513
1416046_a_at	-0.999468	-0.989832	-0.277952	-0.214835	0.526116	0.608987	0.885249	0.626434	0.725418	0.230919	-0.419974	-0.70106
1416047_at	-0.470124	-0.276494	0.161221	-0.731701	-0.596346	-0.652501	-0.179394	0.007366	0.781785	0.933536	0.767864	0.254788
1416048_at	-0.13559	0.324018	0.844721	-0.119008	-0.184421	-0.609098	-0.34908	-0.12889	0.27903	0.169316	0.073212	-0.164211
1416049_at	-0.160823	0.683872	0.731403	0.210944	-0.26751	-0.059085	-0.584146	-0.300775	0.019934	0.463461	-0.328483	-0.40879
1416050_a_at	-0.496487	-0.067405	0.213561	-0.052525	-0.138245	-0.670671	-0.129764	0.274998	0.943042	0.368195	0.272477	-0.517178
1416051_at	-0.404839	0.804251	1.171377	0.636423	-0.289923	-0.808803	-0.694788	-0.321719	0.302901	0.121398	-0.187703	-0.328576
1416052_at	-0.96429	-0.183076	0.638944	0.551226	0.119526	-0.739092	-0.626531	0.024104	0.976152	0.740598	0.0759	-0.61346
1416053_at	-0.634247	-0.69117	-0.110027	0.277509	0.295615	0.665904	0.300754	-0.318063	-0.795983	-0.151707	0.521474	0.639939
1416054_at	-0.119128	0.627474	0.634851	0.042567	-0.676163	-0.345035	0.02262	0.541671	0.043635	-0.37241	-0.314825	-0.085257
1416055_at	-0.661868	-0.363072	-0.336795	-0.158542	0.474367	1.180331	0.552713	-0.271972	-0.210629	0.081612	0.159234	-0.445379
1416056_a_at	0.315491	0.318681	-0.065934	-0.226133	-0.724155	-0.200727	0.069436	0.127184	-0.458798	-0.013069	0.348869	0.509156
1416057_at	-0.541629	-0.174977	0.433788	0.357397	0.060007	-0.126301	0.496562	0.110386	0.097071	-0.018733	0.011822	-0.705395
1416058_s_at	-0.327524	-0.441711	-0.43544	-0.099258	-0.133892	0.484249	0.418421	0.298822	-0.145019	0.345066	0.234599	-0.198314
1416059_at	-0.528367	0.01747	0.737722	0.425736	-0.017164	-0.1914	-0.579467	-0.826233	-0.441234	0.214549	0.71024	0.478148
1416060_at	-0.804944	-0.754391	-0.239685	0.349828	0.144376	0.431836	0.321867	0.865459	0.433108	0.154834	-0.56134	-0.34095
1416061_at	-0.335652	-0.489984	-0.320345	0.094028	-0.026437	0.516219	0.308513	0.083829	-0.276918	0.242185	0.060607	0.143956
1416062_at	-0.4118	-0.737533	-0.52005	0.323432	0.708531	0.903139	0.165254	-0.317695	-0.607966	-0.054974	0.137299	0.412367
1416063_x_at	-0.366217	-0.264629	-0.554136	0.257609	0.730152	1.247293	0.221297	-0.100264	-0.402257	-0.314001	-0.240856	-0.213992
1416064_a_at	-0.320254	-0.08402	0.695131	0.322492	0.304061	-0.070242	-0.422338	-0.642256	-0.325076	0.022522	0.463673	0.056308
1416065_a_at	-1.13596	-0.748102	-0.304639	0.371864	0.225216	0.088329	-0.367682	0.173677	0.606303	0.935339	0.227853	-0.072198
1416066_at	-0.03954	-0.884873	-0.277078	-0.817322	0.122703	0.250775	0.515895	0.13799	0.156799	0.303416	0.298495	0.232739
1416067_at	0.002721	-0.016439	0.364515	-0.255574	-0.033942	-0.028936	-0.332996	-0.86589	-0.525924	0.201167	0.894839	0.596459
1416068_at	-0.013664	-0.315613	-0.013669	0.036874	0.280817	0.352504	0.360436	0.947361	0.496432	-0.311085	-1.140331	-0.680059
1416069_at	0.351991	-0.079029	-0.611959	-0.679038	-0.077109	0.871409	0.935315	0.282994	-0.632076	-0.563917	-0.053146	0.254566
1416070_a_at	-0.979549	-0.698195	-0.19938	0.767584	0.346226	0.395223	-0.052066	0.235137	0.500175	0.449649	-0.06946	-0.695346
1416071_at	-0.545161	0.039357	0.093811	0.323612	0.572258	0.209468	-0.087921	-0.02773	-0.127115	-0.192646	-0.128652	-0.129281
1416072_at	-0.027574	-0.10149	0.293845	-0.528024	-0.082266	0.066441	0.693394	0.445209	0.259035	-0.480108	-0.338942	-0.199522
1416073_a_at	-0.23955	0.260651	0.40601	-0.226744	-0.511785	-0.65541	-0.480133	-0.13464	0.361718	0.429666	0.664269	0.125947
1416074_a_at	-0.194328	0.780459	1.082735	0.314067	-0.461928	-0.649572	-0.415126	0.263611	0.545908	-0.0211	-0.62983	-0.614896
1416075_at	-0.479904	-0.937636	-0.66681	0.142671	0.581673	1.156026	0.634978	-0.112851	-0.674445	-0.097632	0.255216	0.198714
1416076_at	-0.200791	0.077345	-0.395677	-0.323169	-0.034916	0.870703	0.086562	-0.135147	-0.464327	0.15585	0.205969	0.157598
1416077_at	-0.20881	-0.8418	-0.752776	-0.69579	-0.207628	0.411434	0.536579	0.349697	0.277807	0.451197	0.657903	0.022187
1416078_s_at	-1.041616	-0.920704	-0.356569	-0.114253	-0.115842	0.024647	-0.029923	0.526875	0.812737	1.121546	0.568049	-0.474946
1416079_a_at	-0.305085	0.519503	0.966563	0.394282	0.127979	-0.37446	-0.227747	-0.517175	-0.112439	-0.339976	0.11266	-0.244106
1416080_at	-0.19988	0.340169	1.355489	0.969032	0.292993	-0.580031	-0.565291	-0.662885	-0.135794	-0.072275	-0.164737	-0.57679
1416081_at	0.238059	0.401628	0.441807	0.021587	-0.157499	-0.902146	-0.255854	0.335172	0.812656	-0.0938	-0.481024	-0.360585
1416082_at	-0.737859	-1.162276	-0.81567	0.164911	0.858428	1.316584	0.813779	0.190377	-0.39165	0.020973	-0.015808	-0.241788
1416083_at	0.186965	0.11715	0.172575	-0.734797	-0.826562	-0.586152	0.160883	0.953978	0.734377	0.05343	-0.252218	0.020372
1416084_at	-0.108768	0.855483	0.544073	0.261508	0.198107	0.524041	-0.124307	-0.292972	-0.503831	-0.369026	-0.530158	-0.45415
1416085_s_at	0.11877	0.212804	0.409947	0.384208	-0.333455	-0.169442	-0.478758	-0.526575	-0.425931	0.226612	0.256269	0.325552
1416086_at	-0.165892	0.304195	0.904691	0.76287	0.205685	-0.295794	-0.15285	-0.409972	-0.367405	-0.287231	0.005359	-0.503658
1416087_at	-0.773403	-0.012808	0.172767	0.355992	-0.039901	0.286427	0.58728	1.125819	0.755543	-0.284654	-0.970161	-1.202902
1416088_a_at	-0.479149	0.400031	0.907012	0.401181	-0.362602	-0.597723	-0.430536	0.329674	0.604605	0.113971	-0.383322	-0.503141
1416089_at	-0.799332	-0.507641	0.078513	-0.079876	-0.478174	-0.207282	0.274158	0.88847	0.785997	0.246875	-0.042786	-0.15892
1416090_at	-0.278448	-0.667179	-0.635755	-0.14176	0.319188	0.848768	0.660248	0.061151	-0.567701	0.001076	0.298477	0.101935
1416091_at	-0.231644	0.383801	0.708574	-0.119102	-0.414865	-0.807071	-0.019977	0.329151	0.718914	-0.040153	-0.133189	-0.37444
1416092_a_at	-0.28824	-0.126168	0.641741	0.331239	0.726345	-0.053996	0.31736	0.007569	0.220387	-0.582772	-0.515335	-0.678131
1416093_a_at	-0.497114	-0.596059	-0.162385	0.444855	0.61927	0.76563	0.495035	-0.341232	-0.679989	-0.143846	0.297607	-0.20177
1416094_at	-0.178199	-0.39583	-0.389226	-0.514308	-0.394865	-0.432653	-0.595572	-0.265201	0.376773	0.767003	1.064955	0.957122
1416095_x_at	-0.451234	-0.997419	-0.621756	-0.365735	-0.084	-0.256434	-0.009739	0.598458	0.606152	0.605758	0.383393	0.592553
1416096_at	0.246583	0.220179	0.135754	-0.608607	-0.533924	-0.259634	-0.245592	-0.20542	0.084042	0.727216	0.296399	0.143004
1416097_at	-0.358082	-0.426322	-0.170568	-0.525437	-0.762856	-0.713587	-0.027692	0.353106	0.621126	0.588023	1.027518	0.394771
1416098_at	-0.900184	-0.343792	0.004103	-0.250836	-0.774038	-0.590145	0.22296	0.533802	0.887321	0.708971	0.455166	0.04667
1416099_at	-0.16576	0.507024	0.874903	0.338958	-0.763236	-0.691642	-0.93037	-0.256926	-0.053408	0.557946	0.287078	0.295431
1416100_at	-0.236433	0.659219	1.128937	0.439215	-0.067846	-0.737536	-0.745038	-0.576641	0.173359	0.050869	0.090951	-0.179058
1416101_a_at	-0.124181	-0.750584	-0.804942	-0.274336	0.569708	1.225464	0.856859	0.091715	-0.767842	-0.357554	0.107139	0.228555
1416102_at	-0.017493	-0.793798	-0.882841	-0.511095	0.085037	0.840089	0.554685	0.072452	-0.517749	0.131474	0.429202	0.610038
1416103_at	-0.752201	-0.382408	0.123082	0.361878	0.855259	0.511407	0.447488	0.087137	-0.015936	-0.391876	-0.542336	-0.301492
1416104_at	-0.320374	-0.118376	0.390703	-0.124094	-0.392756	-0.987323	-0.406415	-0.00002	0.65851	0.409928	0.69079	0.199425
1416105_at	-0.466835	-1.024832	-0.534873	-0.287549	-0.174342	-0.199944	-0.569442	-0.10283	0.560794	1.193318	1.132567	0.473969
1416106_at	-0.151349	-0.981916	-0.330562	-0.008226	0.424174	-0.137508	-0.459001	-0.466044	-0.383239	0.574634	1.047262	0.871776
1416107_at	0.072616	0.507547	0.368568	0.385134	-0.596948	-0.088002	-0.15953	0.425358	-0.256868	-0.191294	-0.415729	-0.050852
1416108_a_at	-0.049234	0.090465	0.461466	-0.364116	-0.47906	-0.548324	-0.00909	0.457281	0.522466	-0.046094	-0.170294	0.134533
1416109_at	0.391388	-0.031203	0.241295	-0.071161	-0.360246	-0.138388	0.573357	0.581895	-0.040245	-0.689538	-0.327227	-0.129928
1416110_at	-0.735157	-1.273091	-0.504259	0.290633	0.765994	1.03416	0.540853	0.201855	-0.223249	0.247975	-0.051928	-0.293786
1416111_at	-0.202756	0.673828	0.326361	0.003763	-0.492978	0.2427	0.400904	0.378114	0.086166	-0.400716	-0.616578	-0.398809
1416112_at	-0.255796	-0.306476	-0.10696	0.043529	-0.007629	0.214444	0.346403	-0.127611	-0.316845	0.214506	0.42344	-0.121005
1416113_at	-0.394676	0.723019	1.070302	0.615115	-0.40618	-1.041604	-0.66256	-0.238111	0.214743	0.184055	0.094554	-0.158656
1416114_at	0.412684	-0.428094	-0.427232	-0.664292	0.241296	0.680828	0.829062	0.163508	-0.436949	-0.351081	-0.131312	0.111582
1416115_at	0.358476	-0.136234	0.111735	-0.332684	-0.26344	-0.29297	-0.334542	-0.620852	-0.745639	0.203118	1.059791	0.993241
1416116_at	-0.367481	-0.624622	-0.596234	-0.248168	-0.37895	-0.139991	0.200245	0.115108	0.109478	0.653741	0.853405	0.423468
1416117_at	0.353107	0.240365	0.634315	0.626469	0.100373	0.009235	0.270262	0.177703	-0.692768	-0.871644	-0.744637	-0.102779
1416118_at	-0.362047	0.03677	0.44893	-0.195391	-0.058755	0.168753	0.629373	0.881493	0.50329	-0.385011	-0.974431	-0.692976
1416119_at	-0.45665	-0.293134	0.138051	0.145208	-0.438199	-1.195443	-0.882772	-0.157191	0.968895	1.101701	0.976389	0.093146
1416120_at	-1.400796	-1.236976	0.059674	0.568099	0.569191	0.700316	0.373758	0.032767	0.026667	0.507411	0.263244	-0.463353
1416121_at	0.594991	0.722169	0.408078	-0.483809	-0.549892	-0.146956	0.401217	0.201416	0.112176	-0.279843	-0.594642	-0.384907
1416122_at	-0.785419	-0.710531	-0.035277	0.092238	0.180434	-0.283918	-0.477064	-0.48503	0.725193	1.020895	0.927855	-0.169376
1416123_at	-0.217284	-0.555815	0.192887	0.03655	0.336851	-0.365591	-0.758347	-0.185402	0.153915	0.637229	0.399279	0.325728
1416124_at	-0.696439	-0.791248	-0.339165	0.160512	0.465689	0.992525	0.768332	-0.119046	-0.592009	0.060453	0.229352	-0.138957
1416125_at	-1.235999	-0.920403	-0.00525	0.67998	0.227593	-0.324935	-0.597305	0.216488	0.898895	1.006211	0.355652	-0.300926
1416126_at	-0.349321	-0.961843	-0.88179	-0.726461	-0.618121	-0.509917	-0.320126	0.331896	1.025243	1.34644	1.22637	0.437628
1416127_a_at	-0.099381	0.144064	0.168242	-0.175409	0.075676	0.147073	-0.287801	-0.024412	-0.064206	0.44246	-0.144074	-0.182234
1416128_at	-0.721435	-0.379995	-0.641734	-0.022438	0.125764	0.689617	0.083343	0.326972	0.42576	0.356082	-0.064485	-0.177451
1416129_at	-0.471696	-0.761344	-0.24883	0.375545	0.370354	0.682858	-0.063185	-0.152104	-0.498545	0.170442	0.164631	0.431875
1416130_at	-0.044676	-0.434876	-0.611365	-0.048871	0.437421	0.823369	0.219807	-0.409959	-0.720972	0.003003	0.474973	0.312146
1416131_s_at	0.065732	0.221096	-0.120263	-0.297581	-0.047264	-0.083586	0.501423	0.392932	0.166401	-0.359425	-0.412161	-0.027305
1416132_at	0.346453	-0.047188	-0.114084	0.085725	0.363869	0.878959	0.414474	-0.165302	-0.940377	-0.558944	-0.386876	0.123291
1416133_at	0.723806	0.275274	0.613789	-0.177668	-0.263418	-0.731499	0.001019	0.370022	-0.00523	-0.555896	-0.419386	0.169186
1416134_at	0.500648	0.181013	-0.299213	0.135325	0.810815	0.813443	0.337573	-0.103502	-0.550487	-0.871456	-0.696746	-0.257412
1416135_at	-0.753877	-0.889512	0.187794	0.994614	1.129973	0.632357	-0.258304	-0.76686	-0.858331	0.074269	0.467138	0.040738
1416136_at	-0.559711	-0.533252	0.017907	-0.220203	0.100287	-0.139593	0.033992	-0.027469	0.470841	0.218549	0.560089	0.078563
1416137_at	-0.00235	-1.04794	-0.595241	-0.221812	0.559	0.655703	0.919473	0.448605	-0.219486	-0.357772	-0.19601	0.057829
1416138_at	-0.153265	-0.683979	-0.083628	0.494407	0.23345	0.130687	-0.134039	-0.411852	-0.700486	-0.137565	0.740044	0.706226
1416139_at	-0.311271	0.334725	0.120659	-0.515007	-1.084281	-0.931851	-0.460412	0.101264	0.766069	1.070713	0.630291	0.279099
1416140_a_at	-0.43382	0.187088	1.051726	0.641893	0.213012	-0.759951	-0.187499	0.078827	0.388479	-0.251948	-0.316625	-0.611183
1416141_a_at	-0.393096	0.479225	0.751865	0.078454	-0.465863	-0.641923	-0.39277	0.192088	0.628017	0.237799	-0.03452	-0.439278
1416142_at	-0.019376	-0.334783	-0.217691	-1.063584	-0.948714	-0.553973	-0.081305	0.146912	0.333146	0.686585	1.039314	1.013469
1416143_at	-0.556967	-0.964169	-0.933586	-0.216333	0.010097	0.949616	0.522871	0.470542	-0.197005	0.356659	0.295076	0.263203
1416144_a_at	-0.12312	-0.164962	-0.148975	-0.057538	0.273761	0.850987	0.766335	0.684439	-0.124682	-0.513289	-1.065472	-0.377484
1416145_at	0.217047	0.425277	0.266739	-0.327121	-0.866385	-0.600839	-0.704736	-0.459121	-0.449392	0.431948	0.916029	1.150551
1416146_at	-0.862706	-0.21138	0.642662	0.414945	-0.022671	-0.895327	-0.591886	-0.525449	0.46544	0.776603	0.883071	-0.073301
1416147_at	-0.658789	-0.886013	-0.38192	0.097373	0.726569	0.37188	-0.109848	-0.637036	-0.397362	0.48598	1.040147	0.34902
1416148_at	-0.360174	-0.576545	-0.641591	-0.183654	0.294879	0.362251	0.289265	-0.072314	0.243459	0.452999	0.537091	-0.345666
1416149_at	-0.807029	-0.267173	0.092237	0.350262	0.712911	0.204202	-0.206617	-0.253836	0.374482	0.075196	0.096492	-0.371129
1416150_a_at	-0.374308	0.262896	0.227203	-0.149721	0.045875	0.397413	0.393716	0.661568	0.219836	-0.36288	-0.86579	-0.455812
1416151_at	-0.309092	-0.032636	-0.09358	-0.877653	-0.819299	-0.570042	0.315663	0.926025	1.272129	0.655619	-0.163906	-0.303229
1416152_a_at	-0.088846	-0.358139	-0.239697	0.079434	0.610996	0.599853	0.524144	0.23839	-0.157965	-0.217902	-0.64823	-0.342038
1416153_at	0.074298	-0.657825	-0.645854	-0.936619	-0.578852	-0.212813	0.004701	-0.101796	-0.086379	0.548249	1.385264	1.207624
1416154_at	0.239874	0.502476	-0.095621	-0.470181	-0.808596	-0.564319	0.083652	0.036327	0.249988	0.178287	0.486098	0.162015
1416155_at	-0.035763	0.853539	0.996421	0.106069	-0.489219	-0.848757	-0.05173	0.388973	0.591709	-0.250113	-0.644529	-0.616602
1416156_at	0.216326	0.420197	0.886682	-0.047265	-0.241511	-0.648134	0.296743	0.559704	0.413751	-0.56119	-0.782864	-0.512435
1416157_at	-0.590314	-0.733796	-0.805938	-0.466661	0.152727	0.786475	0.664691	0.15541	0.281497	0.666275	0.241902	-0.352269
1416158_at	-1.021018	-1.063048	-0.705968	0.107633	0.047023	0.124708	0.301664	0.528284	0.861841	0.924437	0.327525	-0.433083
1416159_at	0.036353	0.565973	1.236425	0.364905	-0.260201	-0.816755	-0.977449	-0.684134	-0.189014	0.180773	0.236359	0.306765
1416160_at	-1.023294	-0.590891	-0.059117	0.399644	0.388825	-0.349566	-0.442101	-0.070827	0.860545	0.660929	0.562274	-0.336421
1416161_at	-0.671046	-0.51396	-0.507752	-0.239044	-0.000367	0.09522	0.223051	1.090474	1.183627	0.608632	-0.575598	-0.693237
1416162_at	-0.323015	-0.528998	-0.47637	0.221064	0.57421	1.020234	0.480394	-0.133394	-0.612407	-0.116149	-0.091311	-0.014258
1416163_at	-0.313482	0.516653	0.422333	0.317321	-0.204141	-0.131959	0.121782	-0.063108	0.1527	-0.121351	-0.022265	-0.674479
1416164_at	-0.227138	0.121703	0.486743	-0.289957	-0.041397	-0.166952	0.424462	-0.3225	0.072573	-0.207016	0.313402	-0.163921
1416165_at	-1.083391	-0.885256	0.179389	0.106697	0.486804	0.288214	0.458779	-0.272017	0.113505	0.255362	0.635933	-0.284017
1416166_a_at	-0.792502	-0.537408	0.153819	0.629112	0.661903	0.89188	0.833991	0.760731	-0.065879	-0.666866	-1.134702	-0.734081
1416167_at	0.13368	0.736981	0.563359	-0.288559	-1.182008	-0.673652	-0.129241	0.595928	0.573036	0.288163	-0.292797	-0.324891
1416168_at	-0.382767	-0.535037	0.125149	-0.45519	-0.024485	-0.142374	0.244144	0.159279	0.765114	0.377813	0.169648	-0.301295
1416169_at	0.349838	0.907108	0.875408	0.223617	0.239692	-0.213878	-0.218935	-0.823105	-0.552883	-0.42232	-0.146431	-0.218109
1416170_at	0.343992	0.385014	0.597484	0.28335	-0.223728	-0.556306	-0.385059	-0.419815	-0.445193	-0.158515	0.413504	0.165271
1416171_at	-0.725248	-0.127603	0.510132	0.463625	-0.370003	-0.954374	-0.702435	0.248687	0.941363	0.642111	0.295092	-0.221346
1416172_at	-0.498054	-0.411108	-0.351045	-0.173272	-0.503369	-0.500923	-0.13447	0.977309	1.412115	0.690309	-0.089852	-0.417641
1416173_at	-0.365191	-0.68199	-1.006622	-0.258161	0.451894	1.106195	0.782579	0.122252	-0.419843	-0.110345	0.224929	0.154301
1416174_at	-0.496217	-0.495316	-0.462075	0.146638	0.836119	0.984644	0.840866	0.668251	0.117353	-0.521554	-0.986459	-0.63225
1416175_a_at	-0.891927	-0.980188	-1.0099	-0.538898	0.323217	0.690556	0.435694	-0.235826	0.081674	0.791295	0.960863	0.373438
1416176_at	-0.241472	-0.481972	0.010238	0.159992	0.406152	-0.273533	0.098683	0.782973	0.721671	-0.162814	-0.635485	-0.384431
1416177_at	0.031417	-0.047694	0.033347	-0.123304	0.814008	0.789176	0.174727	-0.044191	-0.273532	-0.425898	-0.619027	-0.30903
1416178_a_at	-1.081403	-0.992117	-0.234737	0.061704	-0.069238	0.09662	0.601626	0.955878	1.191009	0.606285	-0.143656	-0.991969
1416179_a_at	-0.70996	-0.706095	-0.982299	-0.264872	0.351036	0.963216	0.497776	0.544954	0.387632	0.428789	-0.240559	-0.269618
1416180_a_at	-0.100416	-0.756382	-0.921409	-0.464251	0.071824	0.741081	0.331474	-0.120701	-0.471791	0.282363	0.635984	0.772224
1416181_at	-0.695344	-0.484131	0.428503	0.362063	0.344916	-0.382316	-0.394664	-0.556194	0.334857	0.518954	0.759248	-0.235891
1416182_at	-0.929339	-0.789233	-0.042613	0.857975	1.475497	0.904016	-0.0897	-0.865302	-0.601897	0.100368	0.215409	-0.235183
1416183_a_at	-0.450633	-0.577404	-0.380858	-0.1864	-0.092545	-0.209065	-0.138151	-0.429387	-0.017159	0.752898	1.322326	0.40638
1416184_s_at	-0.362492	0.458669	1.203299	0.820892	0.078265	-0.534122	-0.054001	0.128133	0.204787	-0.607776	-0.622702	-0.712953
1416185_a_at	-0.198102	-1.072806	-0.986774	-0.24603	0.395437	0.713807	0.191132	0.110304	-0.364586	0.368558	0.522005	0.567054
1416186_at	0.13517	-0.50997	-0.727791	-0.663274	0.090492	0.564046	0.750766	0.784361	0.033743	-0.335766	-0.413394	0.291618
1416187_s_at	-0.569334	-0.676329	-1.013046	-0.31344	0.310553	1.314015	1.032734	0.805568	0.072485	-0.118724	-0.473085	-0.371394
1416188_at	0.072697	-0.260423	-0.517707	-0.247293	0.016106	0.980937	0.814038	0.433756	-0.436941	-0.335856	-0.40174	-0.117576
1416189_a_at	0.605644	0.787558	0.900902	0.018971	-0.048126	-0.317593	-0.392724	-0.637201	-0.702986	-0.671622	0.026111	0.431067
1416190_a_at	-0.02877	-0.374417	-0.32106	0.017367	0.34543	0.785718	0.80739	0.036747	-0.599695	-0.409885	-0.142078	-0.116746
1416191_at	0.326489	-0.44576	-0.337385	-0.106221	0.145571	0.341869	0.047289	-0.312983	-0.706878	0.033837	0.377476	0.636697
1416192_at	-0.276093	-0.843547	-0.424012	-0.461304	0.10083	0.294679	0.515005	-0.267943	-0.679529	0.035688	1.045292	0.960937
1416193_at	-0.434041	-1.264298	-0.801022	-0.600666	0.418046	0.362231	0.578975	-0.009242	0.095552	0.444882	0.689586	0.519995
1416194_at	-0.641523	-0.736844	-0.07544	0.488488	0.669213	0.190921	-0.101972	-0.738762	-0.479179	0.334086	0.93566	0.155352
1416195_at	-0.490121	-0.11762	-0.34298	-0.832234	-0.478134	-0.431079	-0.02316	0.415257	1.266504	0.895606	0.303307	-0.165347
1416196_at	-0.637637	0.042339	0.416435	0.634932	0.578595	1.052426	0.162686	-0.481743	-0.70333	-0.298634	-0.403302	-0.362768
1416197_at	0.546461	-0.143534	-0.193694	-0.45787	-0.473301	0.027627	0.273742	-0.027792	-0.754479	-0.367412	0.43674	1.133512
1416198_at	-0.395625	-0.660412	-0.299646	0.103621	0.385311	0.961223	1.304057	1.145413	-0.170197	-0.845993	-0.923986	-0.603763
1416199_at	-0.604645	-0.285308	0.285395	-0.177005	-0.604469	-1.06977	-0.477293	0.546019	0.927984	0.884229	0.516854	0.05801
1416200_at	-1.326623	-0.982315	-0.093765	-0.029656	0.173507	0.11824	0.569255	1.092686	1.168618	0.549549	-0.346399	-0.893095
1416201_at	-0.563852	-1.007737	-0.679085	0.262222	0.58925	0.778441	0.025416	-0.347739	-0.387678	0.4434	0.52732	0.360043
1416202_at	-0.722057	0.116066	0.367363	0.289412	-0.29786	-0.797197	-0.430253	-0.023628	0.774645	0.805946	0.461992	-0.544428
1416203_at	-0.116699	0.771416	1.341769	0.370654	-0.339708	-0.997667	-0.4387	-0.278844	0.282666	-0.061113	-0.142988	-0.390787
1416204_at	-0.417304	-0.785181	-0.539778	0.027332	0.415793	0.627783	0.350934	-0.318626	-0.475997	0.307526	0.650635	0.156883
1416205_at	0.00438	0.107392	0.141313	0.043094	0.022646	0.012886	-0.027142	-0.019377	-0.019328	-0.047528	-0.127446	-0.09089
1416206_at	0.028061	0.45408	0.635305	-0.14796	-0.255337	-0.78503	-0.286403	0.039265	0.570362	-0.083317	-0.069018	-0.10001
1416207_at	0.113472	0.56055	0.237708	-0.567283	-0.515697	-0.414903	0.172559	0.397946	0.375581	-0.20534	-0.286241	0.131647
1416208_at	-0.209308	-0.889041	-0.82065	-0.187375	0.851481	1.230762	0.348933	-0.189898	-0.523956	0.109273	0.094295	0.185486
1416209_at	-0.174982	0.188024	0.480438	0.52494	-0.104729	-0.390713	-1.134639	-0.445516	-0.142441	0.345834	0.384208	0.469576
1416210_at	-0.336425	0.317297	0.675273	0.100674	-0.087721	-0.836647	-0.452354	-0.235581	0.679714	0.253499	0.22843	-0.306158
1416211_a_at	0.523206	0.776206	-0.06827	-0.353484	-0.108653	0.202819	0.420612	0.036206	-0.236721	-0.612355	-0.527562	-0.052004
1416212_at	-0.269857	0.891584	1.148557	1.135584	0.382247	-0.296584	-0.716155	-0.304176	-0.027074	-0.322419	-0.840819	-0.780888
1416213_x_at	0.287678	-0.009055	-0.008571	-0.946012	-0.647692	-0.348604	0.450323	0.587145	0.506706	-0.151738	0.056453	0.223367
1416214_at	-0.791775	-0.172452	0.0278	0.529459	0.332605	-0.004295	-0.875681	-0.17043	0.695831	0.956728	0.032877	-0.560668
1416215_at	-0.197025	-0.220957	0.27969	0.242991	0.193291	-0.600196	-0.314855	-0.402258	0.267741	0.497014	0.481461	-0.226896
1416216_at	0.009706	0.279424	0.677296	-0.152737	-0.239838	-0.262223	-0.175488	0.256838	0.284399	0.038272	-0.601736	-0.113913
1416217_a_at	-0.481209	0.472807	0.898845	0.348526	-0.313271	-0.236613	-0.33136	0.142625	0.459772	0.273711	-0.383108	-0.850726
1416218_x_at	0.433253	0.15978	-0.275471	-0.637677	-0.421398	0.483506	0.481409	0.247781	-0.55755	-0.495728	0.100273	0.481823
1416219_at	-0.355676	0.741126	1.215726	0.873626	-0.105846	-0.271088	-0.368708	-0.044532	-0.105627	-0.420181	-0.544511	-0.61431
1416220_at	-0.282034	-0.260473	0.578557	0.225712	0.019859	-0.586868	0.072044	0.301919	0.8062	0.168884	-0.234654	-0.809146
1416221_at	0.065552	0.270111	0.40376	-0.444424	-0.358945	-0.40818	0.237435	0.425582	0.569854	-0.290136	-0.313639	-0.156968
1416222_at	-0.150188	-0.915186	-0.83477	-0.374745	0.375251	0.913695	0.799994	0.012748	-0.625915	-0.093232	0.477997	0.414351
1416223_at	-0.329975	0.658942	1.113299	0.790819	0.239962	-0.463268	-0.442253	-0.241532	0.109547	-0.026199	-0.505822	-0.90352
1416224_at	0.259662	0.620703	0.930355	0.192678	-0.110624	-0.141051	-0.17367	-0.073056	-0.185247	-0.331891	-0.450233	-0.537627
1416225_at	-0.615632	-0.523341	0.274141	0.833356	0.233489	-0.024841	-0.68806	-0.217347	-0.189438	0.490974	0.171761	0.254937
1416226_at	0.407771	1.036291	1.164178	0.179229	-0.323659	-0.804829	-0.458418	-0.012131	0.153798	-0.459501	-0.594237	-0.288493
1416227_at	-0.157462	-0.59704	-0.46009	-1.263237	-0.432946	-0.087537	0.510581	0.53863	0.687688	0.486442	0.500446	0.274527
1416228_at	-0.458346	-0.698804	-0.449748	0.031485	0.61036	0.985729	0.606672	-0.360852	-0.878933	-0.091287	0.35426	0.349464
1416229_at	-0.171363	-0.777538	-0.603854	-0.039105	0.248003	0.709426	0.390099	-0.146551	-0.68107	0.06023	0.479204	0.532518
1416230_at	-0.165902	-0.853802	-0.786069	-0.124484	0.537965	0.916311	0.359693	-0.324683	-0.725009	0.068895	0.571698	0.525387
1416231_at	0.001868	-0.826236	-0.710955	-0.390544	0.483523	0.751859	0.674679	-0.133004	-0.471991	-0.226812	0.556697	0.290918
1416232_at	-0.120311	-0.136004	-0.352681	0.27946	0.32859	0.597676	-0.527152	-0.236215	-0.096698	0.347087	-0.118724	0.034973
1416233_at	-0.162867	0.719721	1.199785	0.840785	-0.366853	-0.610111	-0.4723	-0.105919	-0.252229	-0.433957	-0.21881	-0.137244
1416234_at	0.023347	-0.476555	-0.548615	-0.486199	0.170395	0.697396	0.778441	-0.302714	-0.780119	-0.372811	0.597403	0.700031
1416235_at	-0.191462	-0.772301	-0.648794	-0.00802	0.548702	1.144695	0.57044	-0.207312	-0.970894	-0.334984	0.363324	0.506606
1416236_a_at	-0.817505	-0.731455	-0.215515	0.535253	0.867272	0.857324	0.40256	-0.44359	-0.737601	-0.015193	0.246579	0.051872
1416237_at	0.206914	-0.225172	0.033571	0.552722	0.435681	0.316908	0.172242	-0.145719	-0.862477	-0.588616	-0.138142	0.242089
1416238_at	-0.131554	0.552551	1.073072	0.135203	0.023246	-0.55584	-0.475881	-0.534821	-0.026906	-0.053537	0.028805	-0.03434
1416239_at	-0.589392	-0.044526	0.581038	0.743383	0.037248	-0.167272	-0.726781	-0.609657	-0.04916	0.685801	0.23179	-0.092472
1416240_at	-0.341119	-0.581469	-0.585431	0.122273	0.469046	0.795911	0.65198	0.145307	-0.419261	-0.136699	0.032281	-0.15282
1416241_at	0.167324	-0.259292	-0.258262	-0.703055	-0.149652	0.466625	0.168355	-0.566388	-0.842107	0.126029	0.898293	0.952129
1416242_at	-0.067231	-0.446206	-0.649094	-1.158154	-0.759105	0.176244	1.00181	0.599392	0.442206	0.388428	0.440413	0.031298
1416243_a_at	-0.364966	0.510612	0.883603	0.450864	-0.301924	-0.893467	-0.568465	0.356451	0.872593	0.219126	-0.533474	-0.630953
1416244_a_at	0.142314	0.23905	0.128701	-0.437847	-0.62333	0.118482	-0.16951	-0.528969	-0.6465	0.291945	0.686112	0.79955
1416245_at	-1.400092	-0.416934	0.162999	0.934112	0.724613	0.711089	0.369518	0.628821	0.481345	-0.025124	-0.797695	-1.372651
1416246_a_at	0.046563	0.640405	0.656266	-0.012669	-0.66043	-0.777714	-0.544331	0.292262	0.459484	0.049192	-0.259842	0.110814
1416247_at	-0.188752	0.075982	0.467192	-0.149383	-0.349054	-0.686706	-0.272563	-0.589008	-0.017002	0.304	1.034539	0.370755
1416248_at	-0.760938	-0.346174	0.458389	0.851463	0.559009	-0.29211	-0.726493	-0.889949	-0.009769	0.498826	0.820435	-0.162687
1416249_at	-0.01861	-0.489001	-0.483883	-0.178352	0.310011	0.532143	0.203666	-0.504533	-0.823348	0.086496	0.681573	0.683838
1416250_at	0.167128	0.808762	0.691416	-0.210397	-0.696423	-0.482704	0.369096	0.06566	-0.152945	-0.450906	-0.038915	-0.069773
1416251_at	-0.270173	0.859922	0.889239	0.196901	-0.532786	-0.492526	0.126757	0.107213	0.180188	-0.194664	-0.454847	-0.415223
1416252_at	-0.284979	0.206433	0.781007	0.190124	-0.229739	-0.988989	-0.54025	0.115856	0.658098	0.181026	-0.001993	-0.086594
1416253_at	-0.847076	-0.562509	-0.133476	0.446577	0.246928	0.315974	0.403382	0.800268	0.530277	-0.221462	-0.513995	-0.46489
1416254_a_at	0.172841	0.699145	0.747884	-0.056352	-0.531481	-0.302402	0.152766	0.183539	-0.102241	-0.658223	-0.265183	-0.040292
1416255_at	-0.540707	-0.065924	0.469698	-0.256073	-0.079365	-0.50693	-0.188574	-0.210147	0.510989	0.520092	0.518162	-0.171221
1416256_a_at	0.169454	-0.787647	-0.469288	-0.496499	0.305161	0.489352	0.340063	-0.34908	-0.625493	-0.19266	0.777113	0.839525
1416257_at	0.362538	0.234144	0.296312	-0.507521	-0.228814	-0.245847	0.532855	0.40759	0.081366	-0.629709	-0.209952	-0.092963
1416258_at	-0.047173	1.028431	1.150347	0.606281	0.143436	0.19543	-0.303468	-0.43805	-0.287185	-0.378101	-0.859482	-0.810469
1416259_at	-0.640026	-0.140993	0.940404	1.005866	0.447907	-0.268671	0.080124	0.220498	0.315093	-0.441657	-0.559099	-0.959448
1416260_a_at	0.319738	-0.378244	-0.810227	-1.164169	-0.452276	-0.318589	0.229532	0.667096	0.731277	0.36209	0.310829	0.502943
1416261_at	-0.251375	-0.465658	0.224356	-0.638487	-0.509634	-0.843576	0.147905	0.452766	0.911303	0.528903	0.444985	-0.001486
1416262_at	-0.471651	-0.105243	0.074391	0.465063	0.132955	0.168749	0.017167	-0.47156	-0.204726	0.029552	0.260714	0.10459
1416263_at	0.317503	0.690081	0.473805	-0.738704	-0.946749	-0.865984	0.176522	0.25612	0.429832	0.064756	0.072529	0.070288
1416264_at	0.556975	0.482075	0.516883	-0.098738	-0.851712	-1.205335	-0.803511	-0.108618	0.135231	0.435417	0.332865	0.608468
1416265_at	0.100672	-0.04181	0.529921	-0.472663	-0.700705	-0.867337	0.194986	0.537827	0.307108	-0.115155	0.176553	0.350604
1416266_at	0.2653	0.883061	0.492418	0.44278	0.495412	0.521706	-0.285371	-0.385786	-0.504556	-0.755946	-0.78835	-0.380668
1416267_at	0.262381	-0.036344	0.42438	0.369373	0.125315	0.041724	-0.147638	-0.467256	-1.277274	-0.587276	0.324431	0.968182
1416268_at	0.227936	0.362827	0.574087	-0.392132	-0.240623	-0.149075	0.697758	0.533761	0.181511	-0.641672	-0.595115	-0.559262
1416269_at	-0.097146	0.095352	0.015341	0.148737	-0.110502	0.042492	0.228721	-0.083659	-0.315272	0.006704	0.234865	-0.165633
1416270_at	-0.514636	-0.343864	0.282157	0.444653	0.30507	-0.289208	0.039194	0.013673	-0.208105	-0.363518	0.378337	0.256248
1416271_at	-1.392807	-0.914005	-0.072353	0.789924	0.974972	0.624981	0.136241	0.152771	0.495797	0.236339	-0.288396	-0.743465
1416272_at	0.007499	0.147053	-0.110411	-0.435808	0.112664	0.460466	-0.277617	-0.213376	0.070236	0.346846	0.023667	-0.131219
1416273_at	-0.464867	0.180113	0.633497	-0.12556	-0.229191	0.097565	0.743653	0.614457	0.528431	-0.139358	-0.877638	-0.9611
1416274_at	-0.423152	0.014769	-0.213937	0.096047	-0.136059	0.260073	0.082992	0.628678	0.546887	0.349304	-0.664365	-0.541238
1416275_at	-0.384441	-0.354824	0.843731	0.7416	0.752864	-0.098499	-0.190999	-0.869312	-0.808214	-0.385113	0.467716	0.285493
1416276_a_at	-1.196208	-0.25062	0.501517	0.635635	-0.062384	-0.071679	-0.185613	0.155468	0.399184	0.500191	0.230052	-0.655544
1416277_a_at	-0.318555	0.465497	0.762567	0.338625	-0.390481	-0.416935	-0.434993	0.361442	0.375502	-0.007255	-0.34177	-0.393644
1416278_a_at	-0.390803	-0.736945	-0.650333	-0.086405	0.226394	0.781137	0.573394	0.025027	-0.5264	0.119495	0.512663	0.152775
1416279_at	-0.650604	-0.550038	0.139338	0.36878	0.617916	-0.126433	0.152825	0.413833	0.553265	-0.16945	-0.174217	-0.575214
1416280_at	-0.591806	0.132904	1.064098	0.777177	0.531996	-0.557923	-0.444944	-0.418272	0.335973	-0.041105	-0.162513	-0.625586
1416281_at	-1.037079	-0.308661	0.638677	0.589996	0.491654	-0.398489	-0.178224	-0.210024	0.641523	0.430511	0.16455	-0.824434
1416282_at	-0.372614	-0.191872	0.942191	0.704304	0.528049	-0.098786	-0.13413	-0.788673	-0.809026	-0.285339	0.433478	0.072418
1416283_at	-0.004447	-0.934106	-1.073117	-1.034305	-0.278569	0.010512	0.189215	0.475624	0.539199	0.74827	0.883207	0.478517
1416284_at	0.032869	0.002052	0.101614	-0.218115	0.529159	0.088628	-0.066006	-0.436489	-0.211575	-0.171677	0.277427	0.072114
1416285_at	-0.290896	0.089511	-0.106092	0.020764	-0.113658	0.036299	-0.158505	-0.498762	-0.34266	0.401214	0.810618	0.152166
1416286_at	0.220009	0.492151	0.138935	-0.002643	-0.289343	-0.284335	0.335543	0.726513	0.419853	-0.592923	-0.82441	-0.339351
1416287_at	0.466279	0.676658	0.505625	-0.155511	-0.892898	-0.781792	-0.724623	-0.353068	-0.286291	0.450104	0.438666	0.656852
1416288_at	-0.840977	-1.268447	-0.615584	0.262865	0.763645	0.543907	-0.13779	-0.61404	-0.375391	0.659498	1.166443	0.455871
1416289_at	-0.318943	-0.358039	0.338431	0.664101	0.769888	-0.179562	-0.14665	-0.199993	-0.112123	-0.184889	0.088617	-0.36084
1416290_a_at	-0.211681	-0.711564	-0.51946	0.180829	0.533449	0.236285	-0.229965	0.482555	0.166721	0.153978	-0.215463	0.134317
1416291_at	0.116952	-0.012696	-0.095225	-0.569362	-0.183747	0.199143	0.554738	-0.044758	-0.575694	-0.53597	0.474302	0.672319
1416292_at	-0.064793	-0.581923	-0.383302	-0.099756	0.08414	0.40937	0.461091	-0.21344	-0.738009	-0.117662	0.725346	0.518939
1416293_at	-0.240761	-0.71784	-0.326108	-0.411506	0.062127	0.381211	0.727863	-0.066553	-0.256919	0.126406	0.35456	0.367517
1416294_at	-0.303306	0.288607	0.291312	-0.093749	-0.206597	-0.185444	0.28052	0.274097	0.592048	-0.245607	-0.134586	-0.557295
1416295_a_at	0.183418	0.362867	-0.061641	-0.067501	-0.205546	0.293043	0.006183	0.431245	-0.141461	-0.350146	-0.608117	0.157656
1416296_at	0.066039	0.541816	0.064823	0.302785	-0.182665	0.142228	-0.660037	-0.247764	-0.074271	0.281196	-0.165154	-0.068997
1416297_s_at	0.260375	0.285647	0.013356	-0.43624	-0.494457	-0.496539	-0.237891	0.479455	0.730796	0.569185	-0.388699	-0.284987
1416298_at	0.006295	-0.069908	-0.234122	-0.497601	-0.27563	0.644822	1.144616	1.030703	0.027842	-0.767416	-0.638211	-0.371391
1416299_at	0.023799	0.697965	0.79335	0.66511	-0.181454	-0.251463	-0.668859	-0.443587	-0.494449	0.084519	-0.264659	0.039729
1416300_a_at	-1.069194	-0.600461	0.402625	0.732409	0.160816	-0.233771	0.010174	-0.228787	0.110168	0.440422	0.642464	-0.366865
1416301_a_at	0.083566	0.130887	-0.015022	-0.100632	0.514017	1.002822	0.884893	-0.029955	-0.824679	-0.860656	-0.451434	-0.333808
1416302_at	0.213601	0.287114	-0.111315	-0.46818	-0.269405	0.015386	0.329936	-0.391245	-0.322666	0.016078	0.52745	0.173244
1416303_at	0.764773	0.383867	-0.051472	-0.872647	-0.643854	0.062999	0.857553	0.596125	-0.083685	-0.656994	-0.421565	0.064899
1416304_at	0.328801	-0.246169	-0.459733	-0.150356	0.418919	0.969104	0.666425	0.053377	-0.536758	-0.494924	-0.415694	-0.132992
1416305_at	-0.115205	-0.282056	0.446493	-0.493653	-0.286553	-0.501316	0.375787	0.316661	0.167395	0.024263	0.280384	0.0678
1416306_at	0.315636	0.864392	1.186963	0.145455	-0.154935	-0.362143	-0.400144	-0.309624	-0.319505	-0.359212	-0.41133	-0.195554
1416307_at	-0.944283	-0.021388	0.642332	0.433819	0.038875	-0.605589	-0.406355	-0.238007	0.857198	0.70889	0.133522	-0.599016
1416308_at	-0.608422	-0.698155	-0.486197	-0.715133	-0.255234	-0.122114	0.59873	1.137817	1.210741	0.342635	-0.081185	-0.323483
1416309_at	-1.047479	-0.39117	0.287533	0.979192	1.02437	1.145383	0.453415	-0.34494	-0.46111	-0.39705	-0.345897	-0.902247
1416310_at	0.05006	0.852126	1.36548	1.156936	0.334421	-0.117007	-0.162934	-0.41161	-0.842007	-0.929856	-0.875175	-0.420435
1416311_s_at	-0.267964	-0.697137	-0.664262	-0.554802	-0.321753	0.719337	0.962204	1.056491	0.105968	-0.152262	-0.317286	0.131463
1416312_at	0.205553	0.091204	0.269754	-0.159846	-0.016901	-0.192797	-0.045529	0.075624	0.257056	-0.235421	0.000915	-0.249612
1416313_at	-0.487595	-0.138491	-0.001948	0.018427	-0.154635	0.128926	0.618309	0.958863	0.2453	-0.390669	-0.658876	-0.137609
1416314_at	0.050021	0.125144	0.028881	0.2052	0.455915	-0.204797	0.163361	0.22238	0.225666	-0.411402	-0.49458	-0.36579
1416315_at	-0.233989	-0.516558	-0.301962	-0.649596	-0.947479	-0.575997	0.206841	0.099866	0.16892	0.692987	1.236674	0.820294
1416316_at	-1.012391	-0.955158	-0.144781	0.614827	0.289772	0.127175	-0.448489	-0.187029	0.163728	1.014945	0.537411	-0.000009
1416317_a_at	-0.344811	-0.550238	-0.591662	-0.004161	0.577545	1.308521	0.556994	-0.074996	-0.763318	-0.119761	-0.076228	0.082117
1416318_at	-0.833832	-0.106523	0.532223	0.62057	0.354237	-0.214546	-0.676963	-0.118828	0.771189	0.633289	-0.26298	-0.697837
1416319_at	0.621904	0.00176	-0.214192	-0.124288	0.026691	0.179521	0.138412	-0.00171	-0.507262	-0.307977	-0.204958	0.3921
1416320_at	-0.568505	-0.227552	0.757464	0.389216	-0.169758	-0.701684	-0.24577	-0.260987	0.373929	0.625149	0.303188	-0.274687
1416321_s_at	-0.710704	0.069076	0.898263	0.866508	0.318557	-0.768882	-0.723568	-0.321341	0.675161	0.568028	-0.068465	-0.802631
1416322_at	-0.36266	0.160345	0.902441	0.627744	0.180363	-0.475592	-0.351758	-0.404161	0.243402	0.352266	-0.143042	-0.729347
1416323_at	0.5331	0.150394	0.66383	0.054057	-0.14763	-0.694093	-0.675778	-0.32849	-0.450855	-0.25681	0.218835	0.933439
1416324_s_at	-0.174185	-0.090031	0.498338	-0.308883	-0.194279	-0.511458	0.289385	0.042439	0.063832	-0.216882	0.412355	0.189369
1416325_at	-0.536195	0.414203	0.376736	0.107897	-0.394169	-0.118679	0.327348	0.517666	0.591789	0.123157	-0.686334	-0.72342
1416326_at	-0.596344	-0.582015	0.504005	0.113361	0.158153	-0.414369	0.264133	0.686184	0.811278	0.086662	-0.443235	-0.587814
1416327_at	0.352606	0.090264	-0.483999	-0.81392	-0.390251	0.181524	0.211056	-0.114697	-0.316209	0.190195	0.610988	0.482443
1416328_a_at	-0.196087	-0.095939	-0.052507	0.360582	-0.09887	0.102635	-0.436208	-0.438405	-0.544216	0.310144	0.733023	0.35585
1416329_at	-0.028048	0.051651	-0.140499	-0.425027	0.108807	0.692723	0.622856	0.63456	0.125833	-0.27349	-0.979092	-0.390274
1416330_at	-0.191708	-0.343731	-0.286073	-0.240382	0.181155	0.883644	0.971665	-0.097233	-0.6567	-0.46834	0.263643	-0.015939
1416331_a_at	-0.607523	-0.134209	0.658468	0.251439	0.087144	-0.714907	-0.310929	-0.058651	0.498894	0.291558	0.336032	-0.297318
1416332_at	0.178156	0.578596	0.299882	-0.607432	-0.801774	-0.417062	0.395522	0.945299	0.872164	-0.120199	-0.773647	-0.549506
1416333_at	-0.328608	-0.08158	-0.122039	-0.904193	-0.320003	-0.016543	0.218102	0.127271	0.607356	0.515177	0.445821	-0.14076
1416334_at	-0.109772	-0.321831	0.2154	0.365898	0.851731	0.356838	0.152083	0.435349	-0.083494	-0.532691	-0.839133	-0.490379
1416335_at	-0.59246	-0.246608	0.514146	0.534343	0.000266	-0.865233	-1.020442	-0.948752	0.078697	0.819378	1.162434	0.564232
1416336_s_at	-0.604938	-0.466714	-0.291426	-0.256181	-0.146996	-0.319519	0.162577	0.092561	0.575608	0.706746	0.814982	-0.266701
1416337_at	0.105508	-0.010647	-0.290161	-0.36567	-0.287339	0.387487	0.53341	0.469308	-0.342647	-0.062323	-0.266446	0.12952
1416338_at	-0.433075	-0.594953	-0.384842	-0.803342	-0.132945	-0.398586	0.453463	0.329397	0.727753	0.568279	0.61384	0.055011
1416339_a_at	0.433426	0.212754	-0.630706	-0.918794	-0.669862	-0.0291	0.052121	-0.071159	0.026899	0.196326	0.669638	0.728456
1416340_a_at	-1.036584	-0.173697	0.359016	0.514761	0.085105	0.103903	-0.380114	-0.108844	0.480502	0.550201	0.052597	-0.446844
1416341_at	-0.342494	0.111325	0.692552	0.77545	-0.013107	-0.301181	-0.067238	-0.121192	-0.314114	-0.561494	0.111763	0.029729
1416342_at	-0.249707	0.709882	0.867487	0.35674	0.14135	0.295012	0.279204	0.404477	0.185753	-0.650513	-1.238449	-1.101236
1416343_a_at	-0.303293	-0.393262	-0.609037	-0.406776	-0.158515	0.563491	0.484017	0.68649	0.357662	0.534012	-0.289334	-0.465453
1416344_at	-0.900174	-0.495178	0.586538	0.570196	0.030375	-0.743362	-0.39617	-0.234954	0.509884	0.845059	0.472116	-0.244333
1416345_at	-0.997779	-1.017904	-0.44095	0.473772	0.516432	0.390085	-0.380697	-0.563112	-0.237613	0.943592	1.045093	0.269079
1416346_at	-0.107547	-1.006205	-0.952714	-0.258246	0.162316	0.337708	0.270295	0.441284	-0.166657	0.099347	0.408252	0.772168
1416347_at	-0.142053	0.717325	0.458646	0.512703	-0.4395	-0.584428	-0.706267	-0.444753	0.105154	0.339945	0.224999	-0.041772
1416348_at	0.675663	0.267114	-0.170839	-0.876321	-0.927956	-0.056686	0.198262	0.289108	-0.282668	0.051701	0.129344	0.703278
1416349_at	0.378207	-0.036406	-0.30399	-0.204162	0.16644	0.091614	-0.06086	-0.157486	-0.237388	0.078473	0.217095	0.068463
1416350_at	-0.527956	0.334128	0.073541	-0.164414	-0.33908	-0.394667	-0.016983	0.271338	0.63963	0.160617	0.116505	-0.152657
1416351_at	0.34336	0.070273	-0.531412	-0.715355	-0.521804	0.150784	-0.167388	-0.306015	-0.34242	0.373567	0.889407	0.757004
1416352_s_at	-0.019042	-0.411267	-0.5587	-0.303117	0.120154	0.350884	0.160742	-0.565532	-0.598308	0.09703	1.053629	0.673527
1416353_at	-0.21531	-0.33369	-0.332334	-0.080314	-0.063908	-0.080283	-0.004928	0.125504	0.603265	0.251194	0.427745	-0.296941
1416354_at	-0.225103	0.425927	0.534328	0.310577	0.119109	0.054045	-0.245242	0.360718	0.609957	0.072536	-1.064038	-0.952814
1416355_at	-0.129328	-0.323575	-0.853612	-0.884919	-0.422079	0.27735	0.612836	0.319519	0.337743	0.580045	0.399132	0.086886
1416356_at	-0.472715	-0.859266	-0.570565	0.147082	0.63958	0.884289	0.994928	0.872848	-0.019872	-0.750953	-0.499969	-0.365388
1416357_a_at	0.129573	0.578317	0.611089	-0.590096	-0.734282	-0.694022	0.221567	0.499298	0.676851	-0.073589	-0.272587	-0.352121
1416358_at	0.198881	0.12804	-0.10806	-0.256294	0.095031	-0.202354	-0.610662	-0.141727	0.40414	0.171201	0.143315	0.178491
1416359_at	-0.192504	-0.347936	0.181079	-0.055764	0.803089	0.469689	0.578551	-0.134604	-0.296824	-0.739382	-0.139777	-0.125616
1416360_at	0.003335	-0.615923	-0.958645	-0.653064	0.453513	0.876347	0.27735	-0.37622	-0.3969	0.154676	0.711178	0.524354
1416361_a_at	-0.462078	-0.012663	-0.392178	0.299677	0.646394	0.998303	0.177103	-0.088702	-0.213962	0.020413	-0.459304	-0.513004
1416362_a_at	-0.287368	-0.712127	-0.433762	0.149045	0.609049	0.219954	-0.471948	-0.900553	-0.512517	0.508953	1.194696	0.636578
1416363_at	-0.747959	0.427411	0.344175	0.166481	-0.216865	0.006709	-0.070959	-0.324262	0.151865	0.429597	0.365146	-0.531338
1416364_at	-0.471908	-0.879588	-0.259203	0.188846	0.662381	0.064779	-0.319692	-0.68891	-0.324727	0.278206	1.130816	0.619
1416365_at	-0.379324	-0.918602	-0.549544	0.19268	0.813568	0.748636	0.074725	-0.744293	-0.813286	0.107656	0.920606	0.547178
1416366_at	-0.151362	-0.435781	-0.411514	0.039254	0.284478	0.536224	0.756606	0.289341	-0.409902	-0.320082	-0.126648	-0.050612
1416367_at	-0.611856	-0.768104	0.073737	0.452458	0.30922	-0.07343	0.383636	0.063012	0.048971	0.149335	0.34351	-0.370487
1416368_at	-0.113686	-0.630635	-0.497771	-0.029359	0.613426	0.469334	0.022887	-0.58469	-0.56152	0.107608	0.836253	0.368153
1416369_at	0.160474	-0.016323	0.230047	0.144302	0.224525	0.366414	0.391862	0.162615	-0.770685	-0.892278	-0.49592	0.494964
1416370_at	-0.859789	-0.06371	0.614187	0.201128	0.034994	-0.674404	-0.494952	-0.447717	0.361674	0.574084	0.684999	0.069505
1416371_at	-0.404814	-0.554257	0.089809	-0.371071	0.039943	-0.142011	0.100794	0.366629	0.654449	0.21375	0.075676	-0.068897
1416372_at	-0.739184	0.017382	0.527426	0.293308	0.318203	-0.265469	-0.318671	-0.146494	0.348424	0.182019	0.163635	-0.380577
1416373_at	-0.744368	-0.507867	0.003221	0.43293	0.768052	1.042888	0.499552	-0.727973	-0.868003	-0.100609	0.29144	-0.089261
1416374_at	0.210776	-0.460838	-0.61268	-0.219752	0.588694	1.041745	0.501374	-0.264928	-0.9091	-0.399558	0.051027	0.473241
1416375_at	-0.30376	-1.049216	-0.996	-0.755444	-0.120188	0.714654	0.499091	-0.023286	-0.287348	0.581354	1.013952	0.726187
1416376_at	0.054378	0.083923	-0.138698	-0.421909	-0.750755	0.182637	0.34618	0.521022	-0.207154	-0.014565	0.200364	0.144577
1416377_at	-0.555168	-0.068254	0.744805	0.492629	0.648574	0.037383	-0.088224	-0.103136	-0.104163	-0.38221	-0.337552	-0.284683
1416378_at	-0.156661	-0.13	0.29029	0.452538	0.228254	-0.069358	0.120754	-0.361873	-0.369579	-0.416904	0.432838	-0.020297
1416379_at	0.283459	0.985317	0.69829	-0.105512	-0.555362	-0.446525	-0.283121	-0.361986	-0.383431	-0.351047	0.205613	0.314304
1416380_at	-1.089403	-0.400778	-0.022491	0.64773	0.115969	0.098123	0.348682	0.766517	0.86991	0.210679	-0.360712	-1.184225
1416381_a_at	0.547065	-0.013626	0.021084	-0.731278	-0.517164	-0.117841	0.586536	0.153622	-0.273391	-0.162722	0.211419	0.296297
1416382_at	-0.211684	-1.06735	-0.81504	-0.193385	0.401288	0.908294	0.507432	-0.163527	-0.546103	0.067334	0.628296	0.484444
1416383_a_at	-0.285026	0.029974	0.669042	0.427511	0.02391	-0.068672	0.497081	0.479824	0.289535	-0.386585	-0.614306	-1.062289
1416384_a_at	0.042994	-0.502665	-0.431732	-0.241155	-0.081667	0.51194	0.726811	0.022189	-0.716728	-0.308058	0.441273	0.536798
1416385_a_at	0.401104	0.740597	0.300322	-0.457886	-0.530183	-0.732598	-0.143329	0.31718	0.413538	-0.204133	-0.198209	0.093596
1416386_a_at	0.149654	-0.068808	-0.262298	-0.030134	0.178664	0.811465	0.416439	-0.013767	-0.575019	-0.193375	-0.270342	-0.142476
1416387_at	0.0668	0.64537	1.150313	0.121009	-0.231502	-0.711766	-0.323984	-0.067617	0.098464	-0.287674	-0.323512	-0.1359
1416388_at	-0.484259	0.019111	0.690655	0.07959	-0.336534	-0.151745	0.230387	-0.291945	-0.311326	-0.053893	0.565792	0.044166
1416389_a_at	0.628049	0.523146	-0.03077	-0.110923	-0.189872	0.193484	0.38679	0.262228	-0.470366	-0.646879	-0.470765	-0.07412
1416390_at	0.097111	-0.137493	-0.238709	-0.70353	-0.984171	-0.51203	0.335736	1.148736	0.625896	0.345805	-0.184808	0.207456
1416391_at	-0.349646	-0.134221	0.438935	-0.231558	-0.242952	-0.620755	-0.320962	0.262309	0.713628	0.727951	-0.10357	-0.139158
1416392_a_at	-0.044898	0.402996	0.528154	0.060015	0.459341	0.542612	0.535941	0.272159	-0.207175	-0.825223	-1.190623	-0.533299
1416393_at	0.376218	0.134323	0.235181	0.105155	-0.026792	-0.347265	-0.993985	-0.752529	-0.69781	0.135634	0.636751	1.195118
1416394_at	-0.317554	0.034542	0.649625	-0.09681	-0.78116	-0.896795	0.188696	0.315185	0.427785	0.26552	0.40087	-0.189905
1416395_at	-0.155058	0.318154	0.915951	0.302737	-0.271168	-0.845549	-0.886316	-0.556653	-0.122209	0.372391	0.671198	0.256522
1416396_at	-0.665099	-0.744267	-0.733882	-0.201393	0.383422	0.554415	-0.068203	-0.415362	-0.280103	0.695557	1.062156	0.412758
1416397_at	-0.778202	-1.345111	-0.544308	0.442442	0.93784	0.341757	0.050254	-0.280377	-0.130457	0.449461	0.738575	0.118127
1416398_at	-0.750778	-0.977958	-0.686275	-0.263385	-0.45644	-0.50941	0.204371	0.834072	1.315666	0.866364	0.563855	-0.140083
1416399_a_at	-0.156474	0.05302	0.99	0.88288	0.809009	0.13699	-0.42399	-1.17943	-1.310742	-0.537195	0.242591	0.493342
1416400_at	0.093057	-0.005286	0.195484	-0.552702	-0.521953	-0.921396	-0.451343	-0.471998	0.356117	0.728127	1.111195	0.4407
1416401_at	-0.216299	0.50567	0.656901	0.120132	-0.279509	-0.70823	-0.004231	0.435345	0.736401	-0.254245	-0.488404	-0.503531
1416402_at	-0.025853	-0.337411	-0.112895	0.116432	0.17658	-0.052153	0.310939	1.024933	0.780565	-0.361718	-0.819306	-0.700113
1416403_at	-0.12144	-0.030047	0.495653	0.548286	0.655601	0.567	0.56342	-0.273907	-1.179324	-1.001205	-0.225293	0.001253
1416404_s_at	-0.639966	0.376285	0.683191	0.378124	-0.485482	-0.40758	-0.419465	0.326334	0.563812	0.266628	-0.232885	-0.408995
1416405_at	-0.199678	0.212575	0.945307	0.426332	0.223315	-0.564399	0.12156	0.146563	0.432443	-0.476784	-0.516006	-0.75123
1416406_at	0.280009	0.316124	0.24873	-0.561199	-0.193652	-0.041721	0.536972	0.288856	0.178172	-0.530964	-0.227274	-0.294054
1416407_at	0.532755	-0.080709	-0.219931	-0.247554	0.09945	0.537144	0.582198	-0.15857	-0.791443	-0.646763	0.088387	0.305034
1416408_at	-0.941559	-0.426719	0.320188	0.091828	-0.517515	-0.892494	-0.459568	0.588068	1.164384	1.157533	0.228312	-0.312457
1416409_at	-0.336268	-0.278712	-0.11591	0.325417	0.384334	0.502889	0.050493	-0.511479	-0.615574	0.214696	0.409625	-0.029513
1416410_at	0.374809	0.272477	0.386177	-0.371247	-0.74941	-0.180924	0.334382	0.908499	0.061609	-0.348652	-0.576961	-0.11076
1416411_at	0.496218	-0.091217	-0.29104	-0.894486	-0.372147	0.381843	1.121201	0.893317	-0.027811	-0.655206	-0.586694	0.026022
1416412_at	0.493278	0.916707	1.074143	-0.016101	-0.407869	-0.675411	-0.306136	0.179351	0.133475	-0.442501	-0.671536	-0.2774
1416413_at	0.057044	-0.353057	-0.338527	-0.533508	-0.642083	-0.404322	0.593144	1.228713	1.045166	0.00515	-0.27499	-0.382731
1416414_at	-0.526091	-0.624273	0.300483	0.515248	0.132471	-0.013022	-0.169087	-0.571857	-0.717395	0.110587	0.983407	0.579528
1416415_a_at	-0.446834	0.81295	0.751883	0.542025	-0.293953	-0.093501	-0.189686	0.323846	0.18874	-0.222191	-0.673598	-0.699679
1416416_x_at	0.231275	-0.62617	-0.515861	-1.188915	-0.475213	0.114072	0.541727	0.396076	0.141793	0.277223	0.587253	0.516742
1416417_a_at	-0.648582	-0.391654	0.343133	0.652474	0.095551	-0.356074	-0.568038	-0.687877	-0.197243	0.676275	0.988922	0.093112
1416418_at	-0.601189	0.342807	0.752142	0.698938	0.152801	-0.222799	-0.814124	-1.089561	-0.140795	0.474393	0.50754	-0.060152
1416419_s_at	-0.26034	0.398259	0.937687	0.337275	-0.216695	-1.031576	-0.866466	-0.896438	0.007824	0.551592	0.821399	0.21748
1416420_a_at	0.001246	0.523699	0.035883	0.074791	-0.183742	0.244973	0.587035	0.850039	0.092833	-0.614766	-0.971526	-0.640462
1416421_a_at	0.131135	-0.277136	-0.705651	-0.336531	0.11484	0.672604	0.343861	0.117222	-0.327175	0.056153	-0.0356	0.246279
1416422_a_at	-0.335953	0.030635	0.198524	0.230278	0.305653	0.645823	0.031897	0.126677	-0.25956	-0.005823	-0.726057	-0.242093
1416423_x_at	-0.960494	-0.65688	-0.552265	0.493378	0.892877	1.01229	-0.057251	0.045238	0.280711	0.450339	-0.266223	-0.681722
1416424_at	-0.372246	-0.834125	-0.649009	-0.459254	0.082462	0.426993	0.287339	-0.556539	-0.322358	0.596495	1.22709	0.573148
1416425_at	-0.393317	-0.252937	0.819989	0.809029	0.718713	0.215281	-0.011481	-0.096809	-0.607009	-0.542551	-0.312264	-0.346644
1416426_at	0.120317	0.177854	-0.057094	-0.639684	-0.447216	0.380545	0.944172	0.787854	-0.264207	-0.437854	-0.575022	0.010335
1416427_at	-0.218025	-0.272979	-0.201237	0.191869	0.040624	0.799899	0.300811	-0.105983	-0.790249	-0.064552	0.145241	0.174581
1416428_at	-0.883766	-0.848036	0.338853	0.809823	0.157827	-0.565476	-0.902533	-0.236551	0.243528	0.777745	0.798501	0.310087
1416429_a_at	-0.361037	-0.387159	-0.736202	-0.273664	0.193785	1.141753	1.174347	0.685896	-0.282123	-0.443572	-0.489971	-0.222055
1416430_at	0.108297	-0.185842	-0.524275	-0.318479	-0.095078	0.416086	0.621998	0.511186	-0.32397	-0.310674	-0.230841	0.331592
1416431_at	0.37972	-0.280913	-0.287404	-0.363106	0.094005	0.257988	0.645561	0.303284	-0.22795	-0.793266	-0.176347	0.448429
1416432_at	0.11194	0.746997	0.778706	-0.233854	-0.680661	-0.890798	-0.041633	0.556838	0.744631	-0.124143	-0.500713	-0.467311
1416433_at	0.279507	0.112938	0.24053	-0.262031	-0.380071	-0.670791	-0.707708	-0.198519	-0.013882	0.14828	0.489949	0.961795
1416434_at	-0.797583	-0.725971	-0.000291	0.122249	-0.081039	0.292704	0.739055	0.597798	0.148353	-0.052338	0.216591	-0.459527
1416435_at	-0.280215	0.143083	0.347159	-0.071013	-0.05973	-0.173898	-0.852033	-0.872972	0.078697	0.806938	0.763699	0.170285
1416436_a_at	-0.342558	-1.172139	-0.651833	-0.096439	0.481403	0.780943	0.621871	-0.05383	-0.647745	0.026997	0.63672	0.416609
1416437_a_at	-0.091065	0.949301	1.276008	0.814435	-0.150678	-0.631926	-0.523365	-0.237476	0.157482	-0.103011	-0.642674	-0.817033
1416438_at	-0.038539	0.487991	0.895042	0.047954	-0.363555	-0.983643	-0.616009	-0.041878	0.477646	0.12741	0.056986	-0.049407
1416439_at	-1.09802	-0.485965	-0.357722	0.302855	0.138592	-0.22603	-0.187154	0.260528	0.985351	0.662891	0.369885	-0.365211
1416440_at	0.027328	-0.796593	-0.752454	-0.569371	0.279092	0.994995	0.918319	0.505145	-0.375537	-0.247048	-0.2618	0.277926
1416441_at	-0.396423	-0.619472	-0.581744	-0.778145	-0.170979	0.494798	0.47321	0.863003	0.6828	0.660598	-0.301534	-0.326111
1416442_at	-0.079637	0.062433	0.344413	-0.40838	-0.517982	-0.58139	0.141527	0.58923	0.688316	-0.078844	-0.063441	-0.096245
1416443_a_at	-0.478177	-0.642689	-0.060793	0.234665	0.088155	0.451803	0.330226	-0.33919	-0.815394	0.105846	0.615386	0.510162
1416444_at	-0.643343	-0.671978	-0.163379	0.559435	0.224847	0.632889	0.10478	0.246734	-0.070994	0.324595	-0.182633	-0.360955
1416445_at	-0.610148	-0.536111	-0.52763	-0.252016	0.150252	0.205638	0.090668	-0.600124	-0.293833	0.427482	1.195036	0.750786
1416446_at	0.168116	0.078757	-0.067897	-0.066742	0.159544	0.424815	0.370146	0.652494	0.131787	-0.223207	-1.040618	-0.587195
1416447_at	-0.739846	-0.960936	-0.610097	0.313555	0.659568	1.062003	0.67295	0.572801	-0.239653	-0.049274	-0.424601	-0.256468
1416448_at	-0.052579	-0.415391	-0.262914	-0.934288	-0.568928	-0.051746	0.280402	0.794461	0.623046	0.656943	0.037399	-0.106404
1416449_x_at	-0.17933	0.32888	1.085128	0.328781	-0.430433	-0.870034	-0.192432	0.183779	0.262486	-0.109419	-0.040713	-0.366693
1416450_at	-0.295605	-0.075932	0.903188	0.110789	-0.099933	-0.231519	-0.257278	-0.322336	-0.477023	0.1333	0.257412	0.354935
1416451_s_at	-0.266307	0.484524	1.23614	0.223778	-0.466681	-0.981207	-0.69058	-0.345032	0.08589	0.426977	0.204366	0.088134
1416452_at	0.360419	-0.255532	-0.395835	-0.51053	-0.603509	-0.074843	-0.376621	0.052181	-0.201554	0.341655	0.675012	0.989155
1416453_x_at	0.048645	0.734759	0.575086	-0.295926	-0.558549	-0.713489	-0.255439	0.416141	0.728968	0.049274	-0.43125	-0.29822
1416454_s_at	-0.037257	-0.2682	0.06189	-0.496163	0.079896	0.125893	0.862364	0.254895	0.324964	-0.218902	-0.121602	-0.567776
1416455_a_at	0.474896	0.496399	0.093078	-0.653604	-0.430392	0.166713	0.674518	-0.144959	-0.506521	-0.456168	0.108782	0.177259
1416456_a_at	-0.062994	-0.113455	0.306404	-0.461115	-0.522246	-0.447227	-0.129113	-0.319093	-0.438399	0.192373	0.979648	1.015216
1416457_at	-0.359021	-0.071094	0.779914	0.146546	0.490554	-0.199769	-0.167471	-0.300361	0.093816	-0.016862	-0.187632	-0.20862
1416458_at	-0.388217	0.133315	0.122368	-0.32893	-0.019772	0.756103	1.247483	0.80135	0.102285	-0.810344	-0.875747	-0.739895
1416459_at	0.034587	-0.545007	-0.693793	-0.608236	-0.270166	0.365439	0.392425	0.01623	-0.379401	0.095189	0.925185	0.667548
1416460_at	-0.308127	-0.308179	0.599279	0.43607	1.05236	0.365153	0.249013	-0.327302	-0.424806	-0.447481	-0.460387	-0.425593
1416461_at	-0.968269	-0.714328	0.304242	0.192653	0.124712	-0.510554	-0.359542	0.231903	0.835482	0.673929	0.331892	-0.142121
1416462_at	-0.358307	-0.685354	0.202789	0.921729	1.189592	0.73243	0.354852	-0.074189	-0.690995	-0.568746	-0.527084	-0.496719
1416463_at	0.003664	-0.714784	-0.579756	-0.378955	-0.08996	-0.15715	-0.307091	-0.548053	-0.368316	0.688129	1.420338	1.031935
1416464_at	-0.911761	0.096587	1.144321	0.750516	-0.054227	-0.284439	-0.148082	-0.092369	0.120107	0.290637	-0.132819	-0.778472
1416465_a_at	-0.218411	-0.451759	-0.55826	-0.486951	0.417549	1.070693	0.920272	0.88143	0.193723	-0.279312	-0.928915	-0.560058
1416466_at	-0.287571	-0.789893	-0.613981	-0.264519	0.380623	0.952939	1.042171	0.821847	-0.067444	-0.302622	-0.667871	-0.203678
1416467_at	0.02371	-0.435816	-0.49664	-0.052315	0.041346	0.194672	-0.056033	-0.360255	-0.51194	0.268278	0.666201	0.718791
1416468_at	-0.695683	-0.735197	-0.016716	0.503986	0.096769	0.327395	0.1236	0.296162	0.071966	0.310739	-0.146359	-0.136663
1416469_at	-0.57125	-0.785994	-0.105644	0.383156	0.918021	0.755866	0.085335	-0.866571	-0.993476	-0.042679	0.817467	0.405769
1416470_a_at	-0.497344	-0.772349	-0.308087	-0.26128	0.188474	0.02862	-0.053585	0.09982	0.407345	0.267724	0.550184	0.350478
1416471_at	-0.163305	-0.131582	0.472176	0.856334	0.804826	-0.236206	-0.805213	-0.493219	-0.185544	-0.268608	0.062645	0.087697
1416472_at	-0.041465	-0.449572	-0.770673	-0.642788	0.010564	0.704409	1.072064	0.663186	0.130191	-0.070997	-0.332414	-0.272504
1416473_a_at	-0.242895	0.408375	0.324034	0.075619	0.445332	0.670775	0.84363	0.156195	0.07406	-0.803999	-1.034636	-0.916489
1416474_at	-1.208165	-1.050465	-0.507019	0.544129	0.69722	0.915027	-0.112807	-0.218402	-0.1157	0.702533	0.463504	-0.109853
1416475_at	-0.418153	-0.677019	0.069675	0.608094	0.736748	0.680074	0.061834	-0.552199	-0.881038	-0.008149	0.13104	0.249093
1416476_a_at	-0.984274	-0.510152	0.18963	0.927967	0.724204	0.84385	0.571535	0.681059	0.045419	-0.516023	-1.063058	-0.910156
1416477_at	-0.338894	0.081715	0.467802	0.384348	0.217111	-0.068133	-0.026758	0.701997	0.652222	-0.316099	-0.988703	-0.766606
1416478_a_at	-0.341355	-0.271587	-0.105926	0.523703	0.832835	0.865648	0.353443	-0.273577	-0.713763	-0.280791	-0.207092	-0.38154
1416479_a_at	-0.122909	-0.362274	-0.224282	-0.058145	0.483419	0.472262	0.623156	-0.3208	-0.680649	-0.402862	0.421024	0.172059
1416480_a_at	-0.649544	-1.210188	-0.877054	-0.18431	0.579845	0.799018	0.590674	0.053781	-0.402854	0.318694	0.624057	0.35788
1416481_s_at	-0.001565	-0.782516	-0.42476	-0.112969	0.574559	0.757923	0.81646	-0.075668	-0.846855	-0.579404	0.300819	0.373976
1416482_at	-0.212264	0.223355	0.421933	0.839017	0.661762	0.9312	0.618922	-0.195998	-0.776058	-0.993828	-0.827758	-0.690283
1416483_at	-0.352631	-0.050478	0.120017	-0.335707	-0.287628	-0.715736	-0.340778	0.39324	1.214985	0.641218	-0.022389	-0.264114
1416484_at	-0.058136	-0.312444	-0.488686	-0.165098	0.062915	0.36187	0.191304	0.083604	0.159285	0.403855	-0.091224	-0.147245
1416485_at	-0.405363	-0.651816	-0.372066	0.060192	0.262223	0.61453	0.223984	-0.448481	-0.749693	0.26817	0.812966	0.385356
1416486_at	0.031527	0.361101	1.237604	0.462126	-0.370833	-1.313138	-0.70262	-0.201982	0.142515	0.038535	0.107573	0.207592
1416487_a_at	-0.179308	-0.88659	-0.681276	-0.191176	0.328244	0.392584	0.326014	-0.332105	-0.462311	0.214359	0.944384	0.52718
1416488_at	0.588963	-0.186999	-0.300961	-0.559033	-0.182574	0.423896	0.364442	-0.116487	-0.980373	-0.431641	0.322967	1.057803
1416489_at	-0.387789	0.408423	0.369653	0.02063	-0.330593	-0.221606	0.352967	0.788294	1.054135	0.046086	-0.92407	-1.176129
1416490_at	-0.137876	0.552852	0.729751	0.20508	-0.587878	-0.819862	-0.2975	-0.161484	0.40651	0.126204	0.301029	-0.316825
1416491_at	-0.76081	-0.499057	0.081695	-0.21745	0.362083	0.853901	1.262882	0.597767	0.215284	-0.485535	-0.554583	-0.856176
1416492_at	-0.639254	-0.244222	-0.294969	-0.775523	-0.494233	-0.52755	0.09349	0.358471	1.060054	0.992053	0.47999	-0.008308
1416493_at	-0.133793	-0.242088	-0.263229	-0.4548	-0.616556	0.177299	0.53511	0.341034	-0.224855	-0.215494	0.500221	0.597147
1416494_at	-0.201125	-0.058954	-0.059429	0.148719	0.043013	0.067328	0.154367	-0.249568	-0.233254	0.160223	0.427066	-0.198386
1416495_s_at	-0.123698	-0.190211	-0.404159	0.01833	-0.128072	-0.348746	-0.186212	0.16304	0.321044	0.459039	0.443023	-0.023377
1416496_at	-0.213395	-0.060636	0.203923	-0.045717	0.200568	0.222099	0.176295	-0.540902	-0.682548	-0.440112	0.630724	0.549704
1416497_at	-0.149007	-0.406255	0.080243	-0.162962	0.241984	0.456055	-0.16669	0.055039	-0.06646	0.223249	-0.185978	0.080783
1416498_at	0.516607	0.139688	0.132181	-0.801883	-1.054187	-0.586563	0.562776	0.732282	0.191826	-0.280588	0.042287	0.405574
1416499_a_at	-0.689296	-0.183894	-0.161056	0.231644	0.471845	0.941819	0.861762	0.750493	0.124905	-0.283795	-1.096222	-0.968203
1416500_at	-0.884864	-1.493619	-0.911807	-0.112443	0.645335	0.685539	0.617483	0.684283	0.389872	0.314523	0.01597	0.049726
1416501_at	-0.576355	0.477015	0.253809	-0.262185	-0.095616	0.157356	0.370876	0.351134	0.660792	-0.010291	-0.519094	-0.807441
1416502_a_at	0.044439	0.324641	0.672805	-0.005855	0.206232	-0.267173	-0.134466	-0.213177	-0.025379	-0.247532	-0.049342	-0.305194
1416503_at	0.150805	-0.30069	-0.336911	-0.132936	0.154698	0.393166	-0.340711	-0.154744	-0.429168	-0.069104	0.335504	0.73009
1416504_at	-0.885558	-0.557584	0.97655	1.11179	0.798428	0.238297	0.034483	-0.382387	-0.712454	-0.297922	-0.061683	-0.261959
1416505_at	0.471441	0.826763	0.574387	-0.159252	-0.695018	-0.205039	0.010994	0.572002	0.109692	-0.22291	-0.886458	-0.396599
1416506_at	0.270996	0.591231	0.525547	0.272426	-0.030847	0.183309	0.286931	-0.008081	-0.831235	-0.657526	-0.509648	-0.093102
1416507_at	-0.401449	-0.396663	0.727481	0.969589	0.179945	-0.474683	0.019348	0.516192	0.11146	-0.322975	-0.492562	-0.435685
1416508_at	-0.42996	-0.45172	0.384968	0.141447	-0.187368	-0.218627	-0.695372	-0.428419	-0.158009	0.715218	0.834254	0.49359
1416509_at	-0.530383	-1.047015	-0.702863	-0.547297	-0.242522	-0.027975	0.216924	0.771949	1.165067	0.815243	0.394475	-0.265604
1416510_at	-0.154761	-0.671369	-0.514964	-0.053455	0.716539	1.165445	0.880896	0.14061	-0.858142	-0.666503	-0.056681	0.072387
1416511_a_at	-0.556467	-0.375631	0.300668	-0.061956	0.170905	-0.082739	0.039044	0.155966	0.333047	0.014337	0.153517	-0.09069
1416512_at	0.129793	0.279505	0.535748	0.214028	0.080756	0.563725	0.616174	0.062194	-1.009756	-1.11036	-0.613166	0.251359
1416513_at	0.09061	0.110466	0.773047	0.207964	0.123572	0.020369	0.797077	0.527087	-0.152732	-1.107693	-0.94915	-0.440616
1416514_a_at	-0.474012	0.159602	0.657778	0.779384	0.054953	0.043072	-0.200179	0.363081	0.100824	-0.202127	-0.852058	-0.43032
1416515_at	-0.133132	-0.66621	-0.028382	0.364021	0.610501	0.268606	-0.050391	-0.537428	-0.466081	0.212418	0.262182	0.163895
1416516_at	0.211063	-0.70421	-0.702375	-0.985326	-0.588536	-0.12746	0.259446	0.459348	0.146738	0.50052	0.545512	0.98528
1416517_at	-0.534788	-0.244467	0.249696	-0.325315	0.183573	-0.403442	-0.178136	-0.096182	0.841216	0.639354	0.233453	-0.36496
1416518_at	-0.908902	-0.072101	0.482586	0.73726	-0.108688	-0.477478	-0.378651	-0.349994	0.310028	0.439641	0.582993	-0.256693
1416519_at	-0.447785	0.497834	0.983985	0.373752	-0.342115	-0.871837	-0.467692	0.229061	0.753758	0.179187	-0.326352	-0.561795
1416520_x_at	-0.376528	0.576279	0.957381	0.297461	-0.364728	-0.850109	-0.538505	0.07168	0.662815	0.183675	-0.16952	-0.4499
1416521_at	-0.146425	0.48929	0.90667	0.004692	-0.435672	-0.576445	-0.210833	-0.327709	0.416148	0.246842	0.061859	-0.428418
1416522_a_at	0.014459	0.272402	0.691383	0.533142	0.357138	-0.346124	-0.771182	-0.766535	-0.407884	0.229372	0.290719	-0.096892
1416523_at	0.100295	0.169998	-0.455869	-0.740156	-0.472032	0.243709	0.044209	0.399312	0.643948	0.638739	-0.206844	-0.365307
1416524_at	-0.811081	-0.886258	-0.533256	-0.072068	0.664868	0.808689	0.786055	0.237335	-0.011818	-0.074438	-0.124132	0.016102
1416525_at	0.179114	-0.321924	-0.469083	-0.321375	0.406749	1.102242	0.671865	-0.291633	-1.039216	-0.473185	0.152826	0.403619
1416526_a_at	-0.246319	0.13233	0.550555	-0.090923	-0.5308	-0.84746	-0.223123	-0.461553	-0.037001	0.328924	1.017416	0.407954
1416527_at	0.068516	-0.858976	-0.864331	-0.682878	0.339058	0.669541	0.398134	-0.220355	-0.641597	0.061819	0.794325	0.936745
1416528_at	-0.29434	0.533268	0.709633	0.072375	-0.634569	-0.371838	-0.269276	0.19073	0.318056	0.132105	-0.308806	-0.077337
1416529_at	0.115357	0.168586	0.665224	0.523208	0.042008	-0.423308	-0.304537	0.454111	0.290107	-0.20138	-0.949273	-0.380102
1416530_a_at	-0.888541	-1.289876	-0.484289	0.500013	0.953516	0.867061	0.015052	-0.556782	-0.533932	0.489066	0.732473	0.196239
1416531_at	-0.687319	-0.916076	-0.395142	0.415133	0.572039	0.646544	0.368894	0.103953	-0.246313	0.299613	0.093473	-0.254798
1416532_at	-0.298277	0.307149	1.082056	0.2834	0.087082	-0.577264	-0.310887	-0.063054	0.429272	0.016541	-0.414274	-0.541744
1416533_at	-0.208078	0.386289	0.822245	0.132601	-0.245469	-0.85081	-0.649074	0.017185	0.810308	0.357475	-0.159352	-0.41332
1416534_at	-0.612075	-0.299965	0.400622	0.074615	0.034975	-0.674198	-0.869191	-0.338478	0.658796	0.894284	0.605171	0.125443
1416535_at	0.195629	0.834586	1.119739	-0.049371	-0.649349	-0.931678	-0.455584	-0.345344	0.251604	0.040754	0.072244	-0.083228
1416536_at	-0.013863	0.613574	0.654085	0.053595	-0.255591	-0.851067	-0.373734	-0.102126	0.791408	0.118367	-0.091284	-0.543363
1416537_at	0.023854	-0.077407	-0.383	-0.428636	-0.578771	-0.11121	-0.113159	-0.432336	-0.403292	0.523364	1.139165	0.841427
1416538_at	-0.858318	-0.558907	0.547994	1.07104	1.176956	0.697711	0.550808	0.192206	-0.218858	-0.876905	-0.776642	-0.947085
1416539_at	-0.358797	-0.875574	-0.076828	0.56772	0.733464	0.33383	0.623795	0.479341	0.044699	-0.364203	-0.458061	-0.649385
1416540_at	-1.2775	-0.364861	0.365689	0.335111	0.324411	0.043308	0.235415	0.118048	0.732457	0.280095	0.018407	-0.81058
1416541_at	-0.238438	-0.011283	-0.082047	-0.368835	-0.120597	-0.4311	0.010501	-0.115083	0.555799	0.403609	0.625077	-0.2276
1416542_at	-0.668545	-0.020355	0.3296	0.088822	0.095264	-0.435915	-0.357285	0.215222	1.084204	0.506426	-0.139555	-0.697883
1416543_at	-1.174046	-0.759157	0.200263	0.861206	0.983498	0.214681	-0.614569	-0.382657	0.252666	0.525382	0.187296	-0.294561
1416544_at	-0.227171	-0.328559	-0.084543	-0.115478	0.011842	0.322767	-0.157521	0.079348	0.210587	0.154231	0.017323	0.117175
1416545_at	-0.602449	-0.247763	-0.116876	0.164288	0.248524	-0.394154	-0.746944	-0.440424	0.560462	0.838982	0.839787	-0.103432
1416546_a_at	-0.248717	0.658954	0.833936	0.008937	-0.872768	-0.963431	-0.589489	0.2117	0.77345	0.465794	0.002399	-0.28076
1416547_at	-0.066686	-0.162489	0.201667	0.063856	-0.410083	-0.298435	-0.302232	-0.486658	-0.839455	0.252389	0.969034	1.07909
1416548_at	-0.308062	0.034502	0.234459	-0.247593	-0.670249	-0.737199	-0.162171	0.962869	1.334854	0.577689	-0.429428	-0.589671
1416549_at	-0.576291	-0.226647	0.224083	-0.343345	0.189215	0.548127	0.676359	0.081042	0.299724	-0.04545	-0.204798	-0.622018
1416550_at	-0.864031	-0.135648	0.315738	0.708914	1.139275	0.831466	0.053974	-0.173774	0.268586	-0.083225	-0.859634	-1.201642
1416551_at	-0.723785	-0.74621	0.008742	0.212255	0.398577	-0.153258	-0.325226	-0.729195	-0.059626	0.666784	1.220613	0.23033
1416552_at	-0.496872	-0.329001	0.434268	-0.391995	-0.383807	-0.525029	0.12493	-0.039897	0.416512	0.473082	0.721102	-0.003293
1416553_at	0.63227	0.822757	0.82218	-0.106554	-0.136202	-0.277134	-0.352794	-0.618258	-0.667574	-0.27314	-0.002474	0.156925
1416554_at	-0.045214	0.35845	0.959489	0.013115	-0.179041	-0.873442	-0.189307	0.057287	0.475086	-0.111375	-0.185176	-0.279874
1416555_at	0.260401	-0.347225	-0.317201	-0.756348	0.171476	0.84108	0.841937	0.079615	-0.703999	-0.51333	0.076525	0.367072
1416556_at	-0.154674	-0.745634	-0.727299	-0.570217	-0.094982	0.644085	1.269397	0.875524	0.303901	-0.164622	-0.295864	-0.339617
1416557_a_at	0.359922	0.382766	1.013915	0.325282	0.361441	-0.475504	-0.423188	-0.568033	-0.45197	-0.43218	-0.343341	0.250889
1416558_at	0.619471	0.863416	1.031872	0.621223	-0.00574	0.046289	-0.030509	-0.189755	-0.86917	-0.955434	-0.835537	-0.296126
1416559_at	-0.479514	-0.323446	0.293139	-0.151628	-0.461312	-1.076067	-0.874753	-0.216184	0.862302	1.277577	1.01977	0.130118
1416560_at	-0.256831	0.058726	0.593924	0.059159	-0.03224	-0.23451	-0.328919	-0.024158	0.609731	0.608226	-0.341629	-0.711478
1416561_at	-1.07388	-1.32841	-0.762192	-0.55054	0.119365	-0.187979	0.164004	0.309462	0.995289	1.084007	1.044329	0.186544
1416562_at	-0.816004	-0.014671	0.569694	0.941022	0.279368	0.038129	-0.056986	-0.004445	0.223105	0.087076	-0.539864	-0.706424
1416563_at	-0.641109	0.058002	0.333832	0.171615	0.158676	0.195502	0.280759	0.577396	0.821016	-0.131653	-0.754804	-1.069232
1416564_at	-0.29722	-0.062305	0.402656	0.255279	0.116229	-0.08719	0.38652	0.380547	0.409458	-0.38214	-0.289748	-0.832087
1416565_at	-0.763718	-0.342128	-0.419857	0.347446	0.279805	0.55713	0.068276	-0.211746	-0.080731	0.353574	0.534765	-0.322816
1416566_at	-0.391919	-0.131907	0.235197	-0.264564	-0.744227	-0.712879	-0.253547	-0.517634	0.001435	0.781275	1.301391	0.697378
1416567_s_at	0.023529	0.655259	0.917802	0.517187	-0.566793	-0.794216	-0.398039	-0.125448	-0.093628	-0.035969	0.112974	-0.212655
1416568_a_at	0.15861	0.212067	-0.455394	-0.329031	0.029834	0.672444	0.129227	-0.286681	-0.459764	-0.137982	0.318749	0.147921
1416569_at	0.269236	0.5864	-0.099679	-0.256211	-0.366446	-0.416065	-0.116571	0.42309	0.699256	-0.061456	-0.468058	-0.193495
1416570_s_at	-0.293131	-0.756178	-0.363199	0.13883	0.438711	0.349867	0.32224	-0.075048	-0.486141	0.112856	0.436192	0.175002
1416571_at	-0.591062	-0.393734	-0.320226	-0.45353	-0.430781	0.305339	0.513721	0.864634	0.60927	0.1207	-0.148035	-0.076292
1416572_at	-0.019085	0.507487	0.805625	0.369233	-0.417932	0.11332	0.433998	0.195465	-0.413612	-0.664071	-0.626737	-0.28369
1416573_at	-0.588578	-0.755324	-0.014041	0.84808	0.72543	0.632378	0.170112	-0.188267	-0.363269	0.011725	0.002762	-0.481008
1416574_at	-0.288066	0.127891	-0.166821	0.137381	-0.27249	-0.198331	-0.022037	0.568153	0.473176	0.10551	-0.364612	-0.099755
1416575_at	0.439738	0.772636	0.923917	0.341878	0.048795	-0.372623	-1.080352	-0.681818	-0.485713	-0.053809	-0.185555	0.332908
1416576_at	-0.720765	0.10756	0.83511	0.695729	0.196663	-0.323388	0.070805	0.392419	0.377641	-0.436227	-0.535828	-0.659721
1416577_a_at	-0.274449	0.41546	0.820762	0.254991	-0.170364	-0.849509	-0.83129	-0.406601	0.422467	0.384707	0.385059	-0.151232
1416578_at	-0.164766	-0.99099	-0.539895	-1.028592	-0.278413	-0.383569	0.122455	0.360553	0.530189	0.758994	0.911436	0.702599
1416579_a_at	-0.899443	-0.429999	0.611813	0.761321	1.137706	0.8169	-0.044179	-0.717076	-0.565847	-0.041591	-0.199711	-0.429895
1416580_a_at	-0.434482	0.394554	1.211161	0.614981	-0.122802	-0.651002	-0.663013	-0.250418	0.284447	0.207003	-0.094871	-0.495557
1416581_at	-0.127076	0.1019	1.018765	0.149405	-0.15251	-0.987748	-0.473773	-0.192496	0.297796	0.139105	0.22366	0.002971
1416582_a_at	-0.686229	-0.754073	-0.311931	-0.205297	-0.088775	-0.445685	0.411269	0.832326	1.033955	0.325155	0.017308	-0.128023
1416583_at	-0.112745	0.158103	0.394027	-0.367488	-0.182587	-0.587345	-0.229007	0.151746	0.624496	0.221684	0.123869	-0.194752
1416584_at	-0.250904	-0.129909	0.385294	0.22501	0.823186	0.152775	-0.179041	-0.291702	-0.195657	-0.279651	-0.29928	0.039876
1416585_at	-0.011568	0.445547	1.118897	0.739221	0.362457	-0.350774	-0.432264	-0.55954	-0.294864	-0.250486	-0.559562	-0.207062
1416586_at	-0.871792	-0.315583	-0.593634	-0.126983	0.11934	0.526423	0.229232	-0.132973	0.244956	0.436741	0.682155	-0.197883
1416587_a_at	-0.612607	0.300764	1.206567	0.624703	-0.049213	-0.682185	-0.307109	0.055293	0.588403	0.235741	-0.365544	-0.994814
1416588_at	-0.083617	-0.154231	-0.387246	-0.182454	0.736587	0.932136	0.664219	0.104018	-0.391013	-0.764401	-0.498489	0.02449
1416589_at	0.035644	0.448118	0.749809	-0.275965	-0.394875	-0.642312	0.217409	0.344027	0.683391	-0.172876	-0.384942	-0.607428
1416590_a_at	-0.451712	-0.414855	0.629625	0.234452	-0.112946	-1.124963	-0.73321	-0.445337	0.484057	0.886268	0.877955	0.170665
1416591_at	-0.999897	-0.71241	0.221487	0.983224	0.916559	-0.060988	-0.879388	-0.446099	0.314952	0.809207	0.23729	-0.383938
1416592_at	0.112024	-0.384814	-0.212418	0.121565	0.485043	0.87257	0.678108	-0.054846	-1.05652	-0.774509	-0.022829	0.236627
1416593_at	0.294274	-0.15577	-0.624438	-0.508789	0.06908	0.873681	0.659749	0.042344	-0.682299	-0.314134	-0.007375	0.353677
1416594_at	-0.764026	-0.617743	-0.518997	-0.604297	-0.308928	-0.081194	-0.069354	-0.004385	0.896027	1.438093	0.760156	-0.125351
1416595_at	-0.310883	-0.837368	-1.029591	-0.282812	0.513258	0.982343	0.577927	-0.080237	-0.444447	0.062032	0.567172	0.282607
1416596_at	-0.228364	0.054065	-0.158597	-0.381732	-0.539292	-0.603676	0.34505	1.0134	1.182887	0.049636	-0.300223	-0.433153
1416597_at	0.453924	0.409361	0.86709	0.013568	-0.17667	-0.590791	-0.243204	0.187098	-0.053161	-0.558066	-0.426344	0.117195
1416598_at	-0.224808	-0.168041	-0.521687	-0.87886	-0.061927	0.155814	0.407685	0.026206	0.659724	0.275096	0.415473	-0.084675
1416599_at	-0.146567	-0.198269	0.161573	0.993915	0.804084	0.541886	0.309345	0.104981	-0.63571	-0.95933	-0.718392	-0.257516
1416600_a_at	-0.12619	0.249918	0.646277	-0.044767	-0.183043	-0.51706	0.253582	0.604765	0.584418	-0.387325	-0.712676	-0.367898
1416601_a_at	0.050641	0.193979	0.099058	-0.034535	-0.148576	-0.061556	-0.127713	-0.14315	-0.537101	0.142507	0.148499	0.417948
1416602_a_at	-0.071802	-0.690936	-0.594293	-0.770455	-0.059208	0.215231	0.45739	0.168858	0.090123	0.594691	0.395598	0.264802
1416603_at	0.20168	0.707352	0.828035	0.845851	-0.010867	0.001029	-0.211548	0.212942	-0.539682	-0.681257	-0.95201	-0.401524
1416604_at	-0.638712	-1.109109	-0.773942	-0.028946	0.354167	0.768932	0.757305	0.337342	-0.268503	0.2091	0.386705	0.005662
1416605_at	0.267501	0.754702	1.247375	0.816745	0.36173	-0.199768	-0.21993	-0.015603	-0.094865	-0.885355	-1.175502	-0.85703
1416606_s_at	0.210105	0.709641	1.150223	0.744233	0.532788	0.073093	-0.029325	-0.682887	-1.084322	-0.947903	-0.457299	-0.218347
1416607_at	-0.577092	-0.275727	-0.19632	0.367017	0.286867	-0.017545	-0.269353	-0.157037	-0.031803	0.5588	0.396888	-0.084693
1416608_a_at	0.034029	-0.775817	-0.901512	-0.837878	-0.041751	0.665629	0.951527	0.514176	-0.24115	-0.147263	0.419414	0.360598
1416609_at	0.074638	-0.651446	-0.65707	-0.477662	0.13101	0.635924	0.790648	-0.057057	-0.561529	-0.231087	0.575556	0.428075
1416610_a_at	-0.365273	-0.155503	0.070058	-0.383711	0.028214	-0.26205	-0.217548	-0.554999	0.157757	0.746783	0.891432	0.04484
1416611_at	0.322204	0.294597	0.395589	-0.429392	-0.428941	-0.481507	-0.208054	0.165885	0.105263	-0.231108	0.020711	0.474753
1416612_at	0.110349	0.158836	0.089882	-0.137786	-0.044678	0.297019	0.872353	0.791536	-0.211597	-1.06689	-0.740555	-0.118469
1416613_at	0.186337	-0.302505	-0.107598	0.095541	0.023926	0.0595	0.241182	0.248011	-0.541284	-0.21546	-0.064952	0.377303
1416614_at	-0.493512	-0.384873	-0.082418	-0.112686	-0.033685	-0.476652	-0.061035	0.726193	1.093786	0.475748	-0.347009	-0.303859
1416615_at	0.549343	0.123357	-0.041601	-0.473108	-0.450317	-0.354967	-0.167437	-0.381461	-0.531474	0.130513	0.823067	0.774085
1416616_s_at	-0.217128	0.48174	1.091572	0.546136	0.053657	-0.252569	0.006661	-0.533124	-0.416319	-0.241576	-0.012897	-0.506153
1416617_at	-0.611954	0.050243	0.09792	-0.122789	-0.061541	-0.385568	-0.161247	0.562074	1.224056	0.491933	-0.358957	-0.724171
1416618_at	-0.078909	0.303563	-0.255083	-0.537017	-0.177483	0.549209	0.407052	0.24412	0.061264	-0.255278	-0.090983	-0.170456
1416619_at	0.027953	0.721214	0.765165	-0.111093	-0.688056	-0.90807	-0.34719	0.364645	0.77535	0.053216	-0.289765	-0.363371
1416620_at	0.328257	0.442983	0.832982	0.362413	0.463007	-0.618297	-0.514854	-0.490357	-0.093299	-0.417289	-0.169875	-0.125672
1416621_at	-0.513602	-0.129131	0.917194	0.579373	-0.039437	-0.800829	-0.656031	0.102981	0.375932	0.225416	-0.028781	-0.033087
1416622_at	-0.809371	-0.079049	0.779049	0.264512	-0.192109	-0.272679	0.00951	0.089956	0.446292	0.152861	0.014952	-0.403923
1416623_at	-0.660196	-1.060496	-0.167585	-0.21863	0.244133	0.092846	-0.018508	-0.629201	-0.133488	0.68234	1.296437	0.572349
1416624_a_at	-0.51955	0.03845	0.364488	-0.133342	-0.760896	-0.817638	-0.435059	0.093784	0.584747	0.908318	0.786679	-0.109981
1416625_at	-0.432969	-0.516175	0.198405	-0.250724	0.041534	-0.038375	0.246508	0.316152	0.581562	0.076074	-0.064938	-0.157054
1416626_at	0.601036	0.682804	0.916977	0.216286	-0.260617	-0.263176	-0.424674	-0.051403	-0.176525	-0.320569	-0.612552	-0.307587
1416627_at	-0.056078	-0.316408	-0.694573	-0.475763	0.001391	0.523831	-0.133505	-0.075316	-0.409335	0.434655	0.475929	0.72517
1416628_at	-0.356836	-0.290889	-0.260113	0.085011	0.082546	-0.080944	0.393549	0.262987	0.385669	0.155375	0.151246	-0.527602
1416629_at	-0.355675	0.107691	0.96061	0.621849	-0.020278	-0.686452	-0.076709	0.673773	0.726487	-0.188562	-0.857083	-0.905652
1416630_at	-0.191451	-0.344329	0.265969	-0.131758	-0.169272	0.017692	0.936857	0.50469	0.238279	-0.426501	-0.218621	-0.481556
1416631_at	-0.212598	0.321919	0.504917	-0.021399	-0.836148	-0.307283	-0.140997	0.432183	0.352516	0.399658	-0.323861	-0.16891
1416632_at	-0.261801	-0.524391	-0.458911	-0.103045	0.173984	0.435166	0.558665	-0.086332	-0.402324	0.034666	0.56521	0.069113
1416633_a_at	-0.714366	-0.897986	-0.514522	0.131616	0.767153	1.013383	0.930668	0.918074	0.201617	-0.220079	-0.913951	-0.701608
1416634_at	-0.437205	-0.223695	-0.011865	0.750541	0.59234	0.595101	-0.402156	-0.70604	-0.745223	0.214207	0.361281	0.012716
1416635_at	-0.363812	-0.167068	0.231053	-0.342366	-0.9392	-0.648517	-0.298983	0.022895	0.215399	0.862059	1.047162	0.381379
1416636_at	-0.50072	-0.554978	-0.542486	0.015555	0.282783	0.953389	0.671392	0.40268	-0.302441	0.072726	-0.275135	-0.222764
1416637_at	-0.575855	0.016727	0.530966	0.107537	-0.00805	-0.63689	-0.306382	0.276087	0.856143	0.298838	-0.072589	-0.486533
1416638_at	0.109769	0.777267	0.560769	-0.186718	-0.165786	-0.059575	-0.1434	0.011502	-0.130439	-0.365811	-0.364408	-0.043169
1416639_at	0.357383	-0.280532	-0.2567	-0.066228	0.33224	0.654209	0.638326	-0.019478	-0.985043	-0.728314	-0.043916	0.398054
1416640_at	-0.642336	0.19861	1.094138	0.607138	0.04364	-0.806287	-0.865035	-0.903057	0.034198	0.530451	0.602003	0.106537
1416641_at	0.166334	1.044491	1.166306	0.152303	-0.324133	-0.739254	-0.675162	-0.35248	0.118921	-0.088031	-0.278856	-0.190438
1416642_a_at	-0.379627	-0.043938	-0.052283	-0.096325	-0.306032	0.603002	0.351078	0.764501	-0.073293	-0.048992	-0.433175	-0.284914
1416643_at	-1.214311	-0.925264	-0.443499	0.345049	0.676614	1.159991	0.989205	0.156781	-0.162814	-0.016501	0.125208	-0.690458
1416644_a_at	0.054691	0.196279	0.114828	-0.729602	-0.710392	-0.927027	-0.272677	0.204512	1.016504	0.548869	0.329997	0.174019
1416645_a_at	0.090415	-0.178539	-0.697052	-0.507024	-0.334974	-0.483058	-0.174576	0.282689	0.55572	0.344349	0.628543	0.473506
1416646_at	-0.509424	0.139739	0.60102	0.466805	-0.304463	-0.680014	-0.513553	0.222641	0.711667	0.778249	-0.171165	-0.741503
1416647_at	0.143054	0.707971	0.528299	-0.266779	-0.252242	-0.293963	-0.293493	-0.615235	-0.245734	0.307165	0.236429	0.044526
1416648_at	-0.729903	-0.220533	0.716192	0.276626	0.106052	-0.73369	-0.258929	0.054564	0.754377	0.356968	0.135504	-0.457227
1416649_at	-0.653191	-0.471034	-0.004871	0.317464	-0.113872	0.249656	0.053962	0.289503	0.285208	0.606275	-0.169322	-0.389779
1416650_at	0.082303	-0.06934	-0.285563	-0.479999	-0.734019	-0.438278	-0.431139	0.38238	0.689139	1.075888	0.239623	-0.030995
1416651_at	-0.050505	1.037951	1.180142	0.38809	0.014294	-0.205978	-0.33214	-0.255677	0.008748	-0.228526	-0.722248	-0.834151
1416652_at	-0.268771	-0.898229	-0.809367	-0.354985	0.601795	1.23953	0.872852	0.023313	-0.477068	-0.03204	0.055879	0.047091
1416653_at	-0.033221	-0.614054	0.064794	0.228609	0.252831	0.346391	-0.213812	-0.483643	-0.880949	0.039925	0.4232	0.869929
1416654_at	-0.074537	-0.707323	-1.129043	-0.551771	-0.107669	0.796298	0.564529	0.451012	-0.15768	0.060424	0.384569	0.471191
1416655_at	-0.450762	-0.436409	0.130643	0.8965	1.268416	1.344654	0.306254	-0.569825	-1.264958	-0.723024	-0.353596	-0.147893
1416656_at	-0.320299	0.445186	0.774253	0.174678	-0.382193	-0.820366	-0.517875	0.178296	0.665465	0.155156	-0.129435	-0.222868
1416657_at	-0.528038	-0.273979	0.220021	-0.341304	-0.421111	-0.552619	-0.346275	0.340833	1.15521	1.005327	0.211335	-0.469401
1416658_at	-0.908401	-0.523181	-0.066962	0.225372	0.01143	0.049385	-0.03014	0.354409	0.815206	0.779921	-0.194142	-0.512898
1416659_at	0.00168	0.34016	0.875907	-0.245129	-0.646532	-1.183414	-0.500437	0.135735	0.588309	0.409013	0.119378	0.105334
1416660_at	0.005059	0.265229	0.419486	-0.560627	-1.206491	-0.50099	0.078032	0.136772	-0.190939	0.276397	0.588668	0.689404
1416661_at	-0.388119	-0.478581	-0.447034	-0.27102	0.051822	0.679935	0.692176	0.168965	0.017533	0.249024	-0.109503	-0.165195
1416662_at	-1.179461	-0.657688	0.027149	0.407815	0.012079	0.542964	0.902322	0.758287	0.450946	0.069515	-0.376441	-0.957486
1416663_at	-0.083058	-0.691827	-0.725463	-0.385725	0.221264	0.7752	0.671513	0.060598	-0.439124	0.081668	0.348243	0.166708
1416664_at	-0.493189	0.491179	1.468282	0.970487	0.347472	-0.549074	-0.711639	-0.686992	-0.1705	-0.06525	-0.217	-0.383777
1416665_at	-0.280422	-0.906479	-0.794353	-0.276489	0.251304	0.593905	0.543085	0.055613	-0.388445	0.130307	0.751942	0.320033
1416666_at	0.042056	-0.307408	0.00882	-0.503846	0.083887	0.118185	0.490105	0.284596	0.11254	-0.459252	-0.106418	0.236736
1416667_at	-0.161103	-0.33956	-0.4086	0.156782	0.479936	0.748517	0.30057	0.213256	0.132051	0.106533	-0.580578	-0.647804
1416668_at	-0.30265	-1.056774	-0.966126	-0.382458	0.322885	0.507454	0.360968	-0.25383	-0.423432	0.239982	1.125559	0.828421
1416669_s_at	-0.257049	0.409172	0.139782	0.120003	0.250497	0.609393	0.123754	0.246621	-0.304854	-0.363171	-0.710288	-0.263858
1416670_at	-0.509843	-0.329593	-0.536083	0.162065	0.419428	0.438646	-0.47137	-0.372173	0.252207	0.903482	0.317283	-0.274049
1416671_a_at	0.265195	0.780313	0.386835	0.537995	-0.126841	-0.35153	-0.330905	-0.144087	-0.218518	-0.342267	-0.37669	-0.079501
1416672_s_at	-0.495578	0.02042	1.211669	0.863389	0.495805	-0.418242	-0.30135	-0.083455	0.234828	-0.204855	-0.580839	-0.741793
1416673_at	-0.012834	0.303326	0.968286	0.633126	0.387501	-0.076821	0.0067	0.182205	-0.342936	-0.999241	-0.833486	-0.215825
1416674_at	-1.065362	-1.403411	-0.471	0.383626	0.37394	0.141404	-0.028835	0.756317	0.77635	0.63039	0.14098	-0.234398
1416675_s_at	-0.254626	-0.332355	0.222605	-0.085248	0.007825	-0.594897	0.354767	0.365016	0.774274	-0.119382	0.019015	-0.356994
1416676_at	-0.7821	-0.721531	0.015746	0.531884	0.094924	0.193158	-0.134746	-0.088715	-0.079915	0.701739	0.307955	-0.038398
1416677_at	-0.566967	-0.321519	0.118431	0.374366	-0.220111	0.065713	-0.174227	0.248467	0.29563	0.640463	-0.159412	-0.300836
1416678_at	0.101186	0.244143	-0.241932	-0.229899	-0.158423	0.418892	0.217824	0.439415	0.025109	-0.325665	-0.238542	-0.252108
1416679_at	-0.977387	-0.693506	0.175655	0.842045	0.54159	-0.289796	-0.605356	-0.624648	0.09366	0.8135	0.853991	-0.129747
1416680_at	-0.143116	0.417934	0.565819	-0.04082	-0.323392	-0.848426	-0.223342	0.390448	0.888862	0.056794	-0.399974	-0.340788
1416681_at	-0.344439	-0.574515	-0.079188	0.392435	-0.042092	0.307978	0.047061	-0.017877	-0.552957	0.197796	0.281714	0.384083
1416682_at	-0.330074	-0.262554	-0.109668	0.356187	0.510879	0.686637	0.207666	0.137893	-0.125927	-0.010594	-0.689191	-0.371258
1416683_at	-0.461911	-0.34443	0.31326	-0.082116	-0.283358	-0.885183	-0.659838	-0.014374	0.967118	1.010456	0.657503	-0.217128
1416684_at	0.218466	0.223104	0.181595	-0.359067	-0.011333	0.009809	0.053266	0.26939	-0.043213	-0.485297	-0.285827	0.229108
1416685_s_at	-0.588931	-0.722769	-0.538653	-0.527003	0.32784	-0.107186	-0.304035	-0.157712	0.698067	0.866728	0.782506	0.271146
1416686_at	-0.822327	-0.650806	0.289422	1.058491	0.856163	0.374723	0.433549	0.487027	0.273221	-0.516055	-0.701467	-1.081941
1416687_at	-0.632668	0.12826	1.2371	1.437628	0.653923	-0.360136	-1.080595	-0.984415	-0.422083	0.134324	0.112903	-0.224242
1416688_at	-0.122362	0.015452	0.151164	0.621149	0.412782	0.658809	0.246989	0.019737	-0.218606	-0.653348	-0.687241	-0.444527
1416689_at	-0.94805	-0.995206	0.025028	0.462956	0.471371	0.405388	0.050957	-0.274152	-0.363762	0.321641	0.442807	0.401022
1416690_at	-0.346622	0.186009	0.462142	0.326022	0.096226	-0.573056	-0.548191	0.008912	0.556426	0.106526	0.077054	-0.351446
1416691_at	-0.755433	-0.617264	-0.083901	0.566642	1.061161	0.645197	-0.049935	-0.707453	-0.208362	0.38032	0.323997	-0.55497
1416692_at	-0.396692	0.417125	1.301389	0.674869	-0.189312	-0.762911	-0.172493	0.290155	0.527113	-0.06016	-0.702688	-0.926397
1416693_at	-0.698138	0.204389	0.853781	1.144018	0.145835	-0.51951	-0.477712	-0.457127	-0.100845	-0.070857	0.171731	-0.195565
1416694_at	0.202399	0.655748	0.623605	0.017078	0.065103	-0.316504	-0.582456	-0.372619	0.050401	0.279139	-0.383484	-0.23841
1416695_at	0.563348	0.044712	0.182381	-0.050503	-0.196207	-0.447151	0.076241	0.492884	-0.110095	-0.495915	-0.184677	0.124984
1416696_at	-0.164174	-0.190968	0.051167	-0.131313	-0.462969	-0.185038	-0.169288	-0.679491	-0.348624	0.517343	1.109604	0.65375
1416697_at	-0.444172	-0.392332	-0.445258	-0.237092	-0.610764	-0.204432	0.238819	1.073589	1.168299	0.482419	-0.235777	-0.3933
1416698_a_at	-0.44219	-0.047876	0.775854	0.474122	-0.132606	-0.644178	-0.39054	0.31995	0.405791	-0.032903	-0.209353	-0.076073
1416699_at	-0.968881	-0.310008	0.47701	0.850551	0.627865	0.004267	-0.466492	-0.251118	0.397287	0.726376	-0.166297	-0.92056
1416700_at	-0.314676	0.179662	0.224223	-0.019994	-0.54024	-0.364645	0.124133	0.739141	0.842409	-0.069049	-0.387819	-0.413145
1416701_at	-0.307158	0.134561	1.298062	1.182947	0.688469	-0.072337	-0.224546	-0.796879	-0.896938	-0.618246	-0.292188	-0.095746
1416702_at	0.260835	0.463309	0.173795	-0.153371	-0.632636	-0.347817	0.168352	0.678073	0.131645	-0.173767	-0.584147	0.015729
1416703_at	-0.291904	-0.754206	0.069068	0.035511	0.50394	-0.298326	-0.013224	-0.260413	-0.025432	0.142917	0.695938	0.196131
1416704_at	-0.409722	-0.977452	-0.85897	0.008967	0.70958	1.11814	0.563952	-0.205402	-0.663118	-0.063254	0.394983	0.382294
1416705_at	-0.717453	-0.709059	-0.58208	0.405896	1.047567	1.304984	0.42425	-0.469497	-0.757294	-0.120833	0.228741	-0.055222
1416706_at	-0.381845	-0.910626	-0.681268	0.067431	0.542925	0.926541	0.418387	-0.22069	-0.678848	0.109344	0.450797	0.357852
1416707_a_at	0.020125	0.716898	1.110153	0.345032	-0.51832	-0.583078	-0.120052	-0.148155	-0.057308	-0.253577	-0.089366	-0.422353
1416708_a_at	-0.683396	-0.323839	0.707078	0.82575	1.037389	0.061688	-0.393513	-0.946095	-0.613375	-0.14588	0.27254	0.201655
1416709_a_at	-0.734555	-0.45316	-0.435852	-0.555103	-0.102783	0.179179	0.448069	0.835193	1.166143	0.468677	-0.060013	-0.755797
1416710_at	-0.206024	-0.277823	-0.402203	-0.626625	-0.458224	0.576054	1.453152	1.239749	0.318546	-0.409198	-0.590021	-0.617382
1416711_at	-0.432978	-0.879398	-0.716891	-0.016361	0.416199	0.996435	0.611533	0.606842	-0.45497	-0.265973	-0.071881	0.207444
1416712_at	-0.599726	0.238546	0.60808	0.918902	0.199808	-0.731542	-0.854479	-0.353647	0.442813	0.510155	0.141252	-0.520163
1416713_at	-0.646397	-0.879677	-0.112012	0.2445	0.741334	0.296868	0.242938	-0.507204	-0.18925	0.025665	0.792108	-0.008873
1416714_at	-0.550015	0.240139	0.741808	0.268927	-0.405399	-0.827027	-0.437555	0.315602	0.932034	0.361436	-0.151257	-0.488692
1416715_at	-0.562813	-0.798786	-0.202289	-0.051676	0.494811	0.097464	-0.097957	0.009899	0.421284	0.818114	0.0951	-0.223152
1416716_at	-0.137962	0.33146	0.364521	-0.716032	-0.535502	-0.279053	0.301161	0.131735	0.5702	0.132163	0.092864	-0.255554
1416717_at	-0.97808	-0.659689	-0.026912	-0.227624	0.064654	-0.417072	-0.102237	0.253544	1.107849	1.099907	0.42611	-0.540451
1416718_at	0.073371	-0.622422	-0.260944	-0.063597	-0.17742	-0.007247	0.323084	0.31495	-0.562351	-0.159637	0.495645	0.646568
1416719_a_at	-0.511857	0.460418	0.89884	0.284303	-0.469334	-0.571039	-0.668518	-0.157093	0.336592	0.406133	0.170051	-0.178497
1416720_at	-0.13855	-0.427901	-0.205533	-0.400397	-0.495311	0.2888	0.514766	0.862878	-0.065612	0.151764	-0.284125	0.199219
1416721_s_at	0.431704	1.049869	0.920099	-0.177533	-0.456767	-0.483226	0.06793	0.268435	0.256682	-0.595515	-0.820129	-0.46155
1416722_at	0.23654	0.529053	0.840084	0.10223	0.134751	-0.331102	-0.049321	-0.271298	-0.153317	-0.687936	-0.198419	-0.151263
1416723_at	-0.51327	-0.611208	-0.133064	0.229668	0.587121	0.146947	-0.350217	-0.120095	0.033836	0.64693	0.286312	-0.202962
1416724_x_at	-0.593746	-0.13632	0.331235	-0.272473	-0.267941	-0.568343	0.041806	0.459483	1.295154	0.735025	-0.191908	-0.831973
1416725_at	-0.17397	0.582639	0.54712	0.65244	0.920338	0.845548	0.39639	-0.190632	-0.483101	-1.123742	-1.121521	-0.851509
1416726_s_at	-0.539538	0.122319	0.651047	0.841202	0.193213	-0.606998	-1.116253	-0.854437	0.096296	0.484416	0.520297	0.208438
1416727_a_at	-0.668298	-1.436179	-1.265644	-0.255277	0.519411	1.016136	0.72009	0.630913	0.182239	0.361288	0.14756	0.047763
1416728_at	-0.273037	-0.0332	0.428948	0.199629	-0.374557	-0.535433	-0.221147	-0.568913	-0.162107	0.452176	0.900707	0.186934
1416729_at	-0.575336	-0.365528	0.060187	0.449477	-0.116261	0.247703	-0.088037	0.166186	0.068748	0.504059	-0.127048	-0.224147
1416730_at	0.116008	0.540316	0.90123	-0.136747	-0.653596	-1.163055	-0.226623	0.141123	0.466167	0.083584	-0.100278	0.03187
1416731_at	-0.593665	-0.976821	-1.027521	-0.181594	0.381867	0.942597	0.94652	0.96832	0.236032	0.021166	-0.378076	-0.338827
1416732_at	-0.191766	-0.767829	-0.160338	0.067309	-0.101912	0.198551	0.482622	0.354408	-0.550485	-0.158969	0.195813	0.632596
1416733_at	0.152519	0.145429	0.173422	-0.262157	0.126379	0.181961	-0.29473	-0.865383	-0.906287	0.053027	0.768171	0.72765
1416734_at	-0.717492	-0.821746	-0.198291	0.367068	0.493951	-0.13033	-0.621189	-0.258478	0.405852	1.117501	0.492541	-0.129387
1416735_at	-0.252099	-0.630422	-0.191517	0.1375	0.574735	1.078822	0.430362	0.153893	-0.596078	-0.222309	-0.500372	0.017487
1416736_at	-0.535564	-0.185363	0.288907	0.112397	0.120862	-0.346023	-0.153118	0.420055	0.816285	0.115529	-0.156821	-0.497147
1416737_at	-0.74834	-0.044719	0.157781	0.528659	0.837567	0.635065	0.450183	0.274599	0.402758	-0.393634	-0.7582	-1.34172
1416738_at	-0.998031	0.153997	0.684612	0.457592	-0.330027	-0.474051	-0.326984	-0.116104	0.733077	0.770229	0.214941	-0.76925
1416739_a_at	-0.710136	-0.864864	-0.413745	0.08094	-0.068161	0.552039	0.274069	0.224617	-0.072979	0.669248	0.335089	-0.006116
1416740_at	0.460709	0.264948	-0.119558	-0.536653	-0.054704	0.509061	0.91567	0.509619	0.109971	-0.788691	-0.741561	-0.528813
1416741_at	-0.20453	0.004078	-0.334482	-1.032269	-0.563171	0.121902	1.052186	0.831626	0.885262	0.011194	-0.260381	-0.511414
1416742_at	-0.262845	-0.235871	0.372716	-0.275604	-0.539357	-0.925241	-0.430795	-0.084189	0.462595	0.504018	0.876328	0.538246
1416743_at	-0.608472	0.313238	1.165125	0.711807	0.008892	-0.819362	-0.423493	-0.144084	0.543965	0.128165	-0.115636	-0.760145
1416744_at	-0.787807	-0.241332	0.038164	0.310115	-0.035291	-0.455508	-0.672114	-0.613096	0.435551	0.976592	1.101727	-0.056999
1416745_x_at	-0.144033	-0.537189	-0.565108	0.071278	0.149176	0.450314	-0.096979	0.185418	-0.258999	0.381721	0.224367	0.140035
1416746_at	-0.131281	0.238904	0.178255	-0.552236	-0.748321	-0.561171	-0.542873	-0.341663	0.320434	0.9001	0.639385	0.600467
1416747_at	-0.474386	0.185609	0.705517	0.681828	0.44959	-0.201032	-0.550258	-0.032503	0.446034	-0.072514	-0.443664	-0.694217
1416748_a_at	-0.363709	0.033972	-0.468922	-0.19236	-0.040461	0.438934	-0.141678	-0.241105	0.147021	0.290491	0.459844	0.077973
1416749_at	0.441895	0.440742	0.527148	-0.562116	-0.447736	-0.366872	-0.046545	-0.149865	-0.066302	-0.268842	0.176568	0.321926
1416750_at	0.213112	-0.543969	-0.212834	-0.073994	0.446619	0.377892	0.244332	-0.584789	-0.903886	-0.198777	0.637139	0.599155
1416751_a_at	-0.38672	0.034464	0.14753	-0.505154	-0.599445	-0.619736	-0.412796	0.200839	0.818319	0.839136	0.257891	0.225673
1416752_at	0.220673	0.999878	0.842082	0.061038	-0.135065	-0.366843	-0.327448	-0.045374	0.145062	-0.431759	-0.598238	-0.364004
1416753_at	0.16409	-0.101839	0.195053	-0.433048	-0.218506	-0.442868	-0.032988	0.566644	0.329197	-0.135052	-0.234137	0.343455
1416754_at	-0.961423	-1.030601	-0.176792	0.493548	0.547573	0.261934	-0.489589	-0.251335	0.308987	1.074248	0.543707	-0.320257
1416755_at	-1.070261	-0.790263	0.001467	1.030661	0.999169	0.69583	-0.416596	-0.610876	-0.359564	0.269637	0.325848	-0.075053
1416756_at	-0.939688	-1.074871	-0.522351	0.291897	0.580175	0.477586	-0.203626	-0.620821	-0.312476	0.88018	1.117607	0.326388
1416757_at	0.085272	0.148015	0.372768	-0.348913	-0.474737	-0.418072	0.287301	0.859987	0.863403	-0.132148	-0.597181	-0.645696
1416758_at	0.214833	0.777677	0.630758	-0.157383	-0.126674	0.279279	-0.180756	-0.142694	-0.351135	-0.271603	-0.537071	-0.13523
1416759_at	0.041366	0.75492	1.178363	0.10277	-0.365452	-0.460934	0.056442	0.160211	0.026249	-0.555405	-0.601687	-0.336842
1416760_at	-0.230762	-0.675732	0.157137	-0.282688	0.266154	-0.056522	-0.02211	0.200882	0.334867	0.164056	0.082471	0.062245
1416761_at	-0.421665	-0.668859	-0.338879	0.237694	1.087592	0.955433	0.500457	-0.399575	-0.645742	-0.184326	-0.049712	-0.072419
1416762_at	0.69621	0.201304	0.167922	-0.494316	-0.481512	0.144615	0.318064	-0.12263	-0.937866	-0.572402	0.163229	0.917383
1416763_at	0.045724	0.386148	0.563486	0.432805	0.965196	0.676609	0.337563	-0.256808	-0.725906	-1.068985	-0.828352	-0.52748
1416764_at	-0.249319	0.767205	1.021878	0.651417	0.056054	-0.4251	-0.434716	-0.138225	0.195407	-0.406881	-0.514097	-0.523624
1416765_s_at	-0.616173	-0.838378	-0.877321	0.121711	0.604798	0.756253	0.283552	0.124609	-0.04071	0.39953	0.242214	-0.160083
1416766_at	-0.834347	0.167492	0.913404	0.739924	0.262514	-0.471679	-0.39032	0.013956	0.711703	0.151616	-0.356967	-0.907295
1416767_a_at	-0.450816	-0.706979	-0.404541	-0.417469	-0.547541	0.011921	0.271269	0.934604	0.56228	0.46767	-0.01672	0.296321
1416768_at	-0.059868	-0.726639	-0.407625	0.058138	-0.034853	-0.662457	-0.634012	0.318752	0.705441	0.698072	0.543844	0.201205
1416769_s_at	-0.913417	-1.440709	-0.506564	-0.081439	0.601128	0.648052	0.666188	0.170049	-0.343146	0.185836	0.69101	0.323013
1416770_at	-0.781838	-1.182324	-0.595072	0.244929	0.317667	0.654602	0.096839	-0.242308	-0.324681	0.526375	0.888032	0.397779
1416771_at	-0.626822	-0.576335	-0.626027	-0.242974	0.208913	0.033957	0.362268	0.544826	0.65936	0.084281	0.14361	0.034943
1416772_at	-0.687995	0.105909	0.759535	0.90882	0.090305	-0.77594	-0.833676	-0.402414	0.375062	0.497578	0.421199	-0.458386
1416773_at	-1.10057	-0.713669	0.357401	1.368109	1.140551	0.562529	-0.31253	-0.480292	-0.408395	0.098441	-0.115209	-0.396365
1416774_at	-1.069314	-0.384586	0.625769	1.081587	0.466727	0.205058	-0.395895	-0.676468	-0.406618	0.466888	0.358499	-0.271649
1416775_at	-0.296392	0.30353	0.347523	0.133756	-0.744754	-1.056387	-0.468327	0.618706	0.866001	0.50313	-0.105645	-0.101141
1416776_at	-0.740967	-0.241014	0.043932	0.040366	0.084654	-0.322193	-0.804163	-0.475027	0.326867	0.8388	0.909465	0.339279
1416777_at	0.138425	0.323129	-0.317418	-0.570649	-0.373898	-0.356432	0.315085	0.283047	0.758912	-0.006516	0.01826	-0.211944
1416778_at	-0.896707	0.122121	1.052599	0.584302	-0.256028	-0.658123	-0.271287	0.282197	0.739802	0.433875	-0.258903	-0.873846
1416779_at	-1.070732	-1.035626	-0.525625	0.422693	0.860741	0.97154	0.314102	0.49424	0.362679	0.453257	-0.462375	-0.784895
1416780_at	-0.138315	-0.073287	0.409305	-0.456445	-0.09097	-0.257696	0.079347	-0.175693	-0.202335	-0.034142	0.35143	0.588801
1416781_at	0.452818	-0.177493	0.063305	-0.175295	0.280428	-0.031817	0.296442	-0.249407	-0.718529	-0.46723	0.166186	0.560593
1416782_s_at	-0.549246	0.088166	0.511195	-0.186246	-0.498481	-0.601786	-0.507853	-0.590787	0.22368	0.952668	1.009964	0.148724
1416783_at	-0.814598	-0.171763	0.142915	0.194558	-0.456666	-0.482884	-0.063646	-0.225318	0.25142	0.542156	0.965887	0.117939
1416784_at	-0.585152	-0.330675	0.076795	-0.56304	-0.610677	0.106851	1.11033	1.181666	0.735077	0.122623	-0.499041	-0.744759
1416785_at	-0.223722	-0.25471	0.280484	-0.129686	0.057117	-0.016472	0.175145	0.669814	0.316352	0.146735	-0.693199	-0.327856
1416786_at	-0.311639	-0.043901	0.315207	0.028295	-0.553619	-0.742433	-0.266735	-0.508196	-0.209185	0.474034	1.170236	0.647936
1416787_at	-0.273846	0.084967	-0.01792	-0.048375	-0.522822	-0.375153	-0.192383	0.661835	0.813298	0.212903	-0.258042	-0.084461
1416788_a_at	0.020654	-0.370811	-0.278436	-0.09049	0.345542	0.489699	0.601382	0.077642	-0.629247	-0.300576	0.043358	0.091281
1416789_at	-0.42872	-0.594435	-0.594308	0.003751	0.449046	0.825706	0.649995	0.094051	-0.250497	0.070675	0.140911	-0.366175
1416790_a_at	-0.440085	0.054782	0.262849	0.155301	0.303174	0.880419	0.69177	0.639956	0.086537	-0.650634	-1.116456	-0.867616
1416791_a_at	-0.422464	-0.136256	0.577993	0.174062	-0.233311	-1.019113	-0.76804	-0.279741	0.382987	0.492595	0.740749	0.490539
1416792_at	-0.577931	-0.180657	0.669151	0.368591	0.054376	-0.913305	-0.453681	-0.195651	0.539176	0.275912	0.469388	-0.055373
1416793_at	-0.684848	-0.861819	-0.073853	0.134834	0.138062	0.137984	-0.438929	-0.350231	-0.042994	0.7558	0.986204	0.29979
1416794_at	-0.449823	-0.956949	-0.814528	-0.455145	0.059471	0.260331	0.003808	-0.559783	-0.2491	0.815773	1.378325	0.96762
1416795_at	-0.697379	0.323585	0.487355	0.333219	-0.309509	-0.598179	-0.182995	0.647688	1.06646	0.240198	-0.494306	-0.816137
1416796_at	-0.312519	-0.630787	-0.364941	0.512324	0.861546	0.960736	-0.01963	-0.393245	-0.981119	-0.324339	0.282213	0.40976
1416797_at	-0.372964	-0.168992	-0.132212	-0.696893	-0.081502	0.113656	0.568639	0.04763	0.679603	0.450169	0.216173	-0.623309
1416798_a_at	-0.722559	-0.726404	0.146952	-0.41785	-0.393373	-0.686133	-0.205359	0.113477	0.724474	1.06312	0.743487	0.360169
1416799_at	-0.701217	-0.425051	-0.30237	-0.081891	0.150178	0.734635	0.705001	1.088615	0.717102	0.154427	-1.029561	-1.00987
1416800_at	0.004668	-0.040482	-0.053896	-0.024851	-0.061159	0.29046	0.314258	0.311336	0.082007	0.08371	-0.582085	-0.323967
1416801_at	-0.19793	-0.193687	-0.797006	-0.976235	-0.442675	0.464585	0.499077	0.790977	0.726649	0.67822	-0.185657	-0.366319
1416802_a_at	-0.385666	-0.808546	-0.859497	-0.638848	-0.324787	-0.398147	-0.171953	0.743454	1.278934	0.897714	0.55585	0.11149
1416803_at	0.178245	0.004365	0.211641	0.229067	0.47666	0.969378	0.979909	0.342918	-0.926654	-1.315127	-0.970529	-0.179875
1416804_at	-0.047148	-0.474011	-0.046426	-0.126088	0.508997	0.182559	0.452925	-0.412374	-0.733931	-0.481038	0.522493	0.654044
1416805_at	-0.186759	-0.48313	-0.316346	-0.309904	0.08694	-0.026935	0.197888	-0.33995	0.033366	0.294754	0.937201	0.112876
1416806_at	-0.192892	-0.28483	0.122812	-0.778787	-0.706447	-0.356447	-0.137579	0.228123	0.379565	0.909131	0.545685	0.271667
1416807_at	-0.493608	0.605831	0.71511	0.294776	-0.526176	-0.808828	-0.313962	0.526216	1.019424	0.328364	-0.511596	-0.83555
1416808_at	-0.479635	-0.36518	0.164834	-0.166729	-0.025452	0.196132	0.727337	1.17884	0.746369	-0.284259	-0.953682	-0.738576
1416809_at	-0.501094	-0.371771	-0.037712	0.234858	-0.216051	0.295012	0.117839	0.354501	0.104745	0.43999	-0.225658	-0.194659
1416810_at	-0.111529	-0.453075	-0.270286	-0.054204	-0.16737	-0.109648	-0.019467	-0.293723	-0.433286	0.407943	0.933418	0.571228
1416811_s_at	0.299958	0.692537	0.450041	-0.638155	-1.31597	-0.854746	0.04889	0.629865	0.592438	0.173507	-0.028096	-0.050268
1416812_at	-0.299026	0.477986	1.177959	0.525908	-0.057225	-0.477884	0.191649	0.543225	0.445782	-0.480896	-0.99268	-1.054796
1416813_at	0.189084	0.139073	0.227341	0.120491	0.622794	0.367954	0.461862	-0.166924	-0.115862	-0.650627	-0.468065	-0.727118
1416814_at	-0.307262	-0.885545	-0.751584	-0.423151	0.517325	0.905217	0.473173	0.385594	-0.120862	-0.099772	-0.060594	0.367463
1416815_s_at	-0.022166	-0.31752	-0.777266	-1.271142	-0.348611	0.319799	0.395432	0.474586	0.720522	0.684106	0.224401	-0.082141
1416816_at	-0.209454	0.454378	1.019626	-0.117301	-0.599127	-0.835822	-0.361354	-0.517436	0.148435	0.470992	0.476402	0.070661
1416817_at	-0.279576	-0.80979	-0.11216	0.12564	0.871352	0.990593	0.745168	0.179042	-0.620223	-0.567703	-0.559982	0.037639
1416818_at	0.187532	-0.582901	-0.49565	-0.682736	0.056634	0.742833	0.939648	-0.03623	-0.772924	-0.40359	0.425138	0.622247
1416819_at	0.386622	1.02331	0.992436	-0.196282	-0.516252	-0.662968	-0.504668	-0.46156	0.034158	0.043277	0.007	-0.145072
1416820_at	0.637392	0.68021	-0.014478	-0.142915	-0.052379	0.391015	0.02229	-0.146827	-0.644738	-0.766806	-0.282436	0.319671
1416821_at	0.336907	0.177	0.375425	0.795795	0.47959	0.397587	-0.425028	-0.174421	-0.570653	-0.436717	-0.685015	-0.270471
1416822_at	-0.99004	-0.325368	0.241263	0.498441	0.55178	0.292364	-0.133159	0.145241	0.713255	0.356215	-0.520732	-0.829262
1416823_a_at	-0.306047	-0.655366	-0.918328	-0.500738	0.310332	1.002083	0.780212	-0.078422	-0.480571	0.078436	0.501737	0.266672
1416824_at	0.390465	0.118773	0.230285	-0.479105	-0.832599	-0.371832	0.66052	0.655106	0.100379	-0.315027	-0.122927	-0.034036
1416825_at	-0.976139	-1.399565	-0.535366	0.546738	1.172781	0.424915	-0.171146	-0.324934	0.212081	0.647645	0.601261	-0.198271
1416826_a_at	-0.431719	-0.086216	-0.05019	0.271951	0.090232	-0.278306	-0.529118	0.0108	0.343603	0.257091	0.436244	-0.034373
1416827_at	-0.558293	-0.463449	0.457042	0.584226	0.37742	-0.284426	0.240094	0.495098	0.552922	-0.264525	-0.623451	-0.512659
1416828_at	-0.114468	0.140307	-0.28681	-0.407218	-0.921057	-0.58892	-0.090522	1.012282	0.91376	0.669178	-0.171483	-0.155049
1416829_at	-0.174816	-0.270289	-0.582342	-0.274083	0.04052	0.823616	1.057233	0.687857	-0.214555	-0.33756	-0.409063	-0.346516
1416830_at	-0.456595	-0.275244	0.043708	-0.491769	0.063613	0.165596	0.424861	0.21572	0.596489	0.04756	-0.036283	-0.297655
1416831_at	-0.385918	0.252852	0.889244	0.498417	0.25862	0.037929	0.425942	0.680822	0.508605	-0.583776	-1.367722	-1.215017
1416832_at	-0.73687	-0.737435	0.032812	0.868971	0.182873	-0.37595	-0.203971	0.4328	0.343433	0.341516	0.062899	-0.211078
1416833_at	-0.846841	-0.135909	0.133142	0.364108	0.005811	0.334114	-0.164589	0.066806	0.372365	0.724703	-0.251213	-0.602499
1416834_x_at	-0.298963	-0.089722	0.191743	0.338662	0.074862	0.098234	0.511428	-0.099474	-0.266457	-0.208014	0.124778	-0.377079
1416835_s_at	-0.312193	-0.859942	-0.696983	-0.010211	0.470918	0.782947	0.315776	-0.351657	-0.663822	0.18617	0.653169	0.48583
1416836_at	-0.246537	0.342531	0.496875	-0.059341	-0.38975	-0.776705	-0.305573	0.117028	0.672324	0.086658	0.147481	-0.084991
1416837_at	-0.268958	0.159161	0.439324	-0.28234	-0.767987	-0.747831	-0.120111	0.957356	1.100743	0.52515	-0.458371	-0.536135
1416838_at	-0.172063	0.360383	0.753627	0.011902	-0.116555	-0.712584	-0.413261	0.006172	0.586548	0.327207	-0.062333	-0.569045
1416839_at	-0.602691	-0.363965	0.099111	0.338333	-0.098596	-0.091759	0.020715	-0.306315	-0.11921	0.39391	0.821841	-0.091374
1416840_at	-0.253797	-1.151563	-0.828024	-0.313664	0.687149	0.889111	0.636232	-0.218278	-0.543254	-0.013913	0.706797	0.403203
1416841_at	-0.716312	-0.371315	-0.527126	-0.387225	-0.385634	0.312337	0.352791	1.025985	1.152197	0.741493	-0.443229	-0.753964
1416842_at	-0.165331	-0.0578	0.001915	-0.352722	-0.409431	-0.252327	-0.237958	-0.081654	0.297976	0.952988	0.298546	0.005798
1416843_at	0.497257	0.238553	-0.139037	-0.123571	0.054241	-0.189996	-0.339442	-0.610116	-0.45174	0.073343	0.536203	0.454307
1416844_at	-0.00972	0.670248	0.736978	-0.000148	0.038385	-0.129089	-0.063039	-0.25921	-0.032035	-0.399897	-0.174982	-0.37749
1416845_at	-0.571878	-0.367176	0.040346	0.087142	0.032012	-0.43561	0.227144	0.770011	1.06977	0.007077	-0.327671	-0.531169
1416846_a_at	-0.731093	-0.500334	0.65832	0.379089	0.250017	-0.458142	-0.272665	0.107058	0.691397	0.686987	-0.119555	-0.691081
1416847_s_at	-0.192588	-0.83489	-0.409532	-0.31181	0.172611	0.073714	1.032475	1.078361	0.669519	-0.337206	-0.45059	-0.490064
1416848_at	-0.008467	-0.900763	-0.923459	-1.096294	-0.02741	0.206944	0.443813	0.29658	0.357983	0.457535	0.781971	0.411565
1416849_at	-0.058521	0.05207	0.064482	0.299779	0.637675	0.454417	0.4521	-0.005459	-0.318457	-0.438701	-0.49771	-0.641673
1416850_s_at	-0.202313	0.335232	0.440808	0.393462	-0.072704	-0.478131	-0.596011	-0.680946	-0.144763	0.455484	0.640283	-0.090402
1416851_at	0.159715	0.89455	0.522418	0.144313	-0.533939	-0.317724	-0.623853	-0.516166	-0.067477	0.209075	0.223986	-0.0949
1416852_a_at	-0.461864	0.121914	0.725083	-0.059941	-0.101297	-0.47155	-0.067906	-0.365404	0.184274	0.221554	0.471628	-0.196492
1416853_at	-0.532362	0.004754	0.32967	-0.134794	-0.255044	-0.34707	0.149485	0.794823	1.203926	0.247173	-0.585606	-0.874955
1416854_at	-0.261549	-0.294772	-0.359787	0.156238	-0.298142	0.250281	0.364116	0.557115	-0.198327	-0.212641	-0.029982	0.327452
1416855_at	-0.325969	-1.313507	-0.915144	-0.239929	0.907212	0.84762	0.340436	-0.014719	-0.290045	0.20434	0.361376	0.438328
1416856_at	-0.151093	0.432704	1.22381	0.56924	0.179181	-0.27445	-0.57278	-0.420324	-0.470871	-0.237314	-0.30195	0.023845
1416857_at	-0.350321	0.082404	0.351783	0.235525	0.129493	0.042833	-0.522664	-0.615398	-0.612598	0.048091	0.669689	0.541163
1416858_a_at	-0.474064	-0.337858	0.214219	0.521131	0.726733	0.851956	0.518186	0.353169	-0.49829	-0.648205	-0.962694	-0.264283
1416859_at	0.915854	0.990114	0.46032	-0.37325	-0.87246	-0.434652	-0.369478	-0.06336	-0.476692	-0.303599	-0.055481	0.582684
1416860_s_at	-0.66653	0.050909	0.829908	0.390137	0.423001	-0.315481	-0.039909	-0.00474	0.356861	-0.148641	-0.382402	-0.493113
1416861_at	0.255852	-0.50972	-0.648047	-0.862491	-0.369293	-0.624316	0.039439	0.30656	0.758354	0.547742	0.738122	0.367797
1416862_at	-0.024358	-0.65303	-0.293857	-0.063531	0.083998	0.100244	0.352131	0.867284	0.445035	0.15471	-0.574026	-0.394599
1416863_at	-0.467906	0.005146	0.634788	-0.17223	-0.286526	-0.585369	-0.337849	-0.365959	0.467082	0.542276	0.444063	0.122486
1416864_at	-0.923734	-0.277051	-0.401686	-0.295428	-0.585055	0.294127	0.809403	1.038991	0.856956	0.424683	-0.304797	-0.636407
1416865_at	-0.510767	0.246587	1.070722	1.503766	1.161195	0.404856	-0.387402	-0.727905	-0.811687	-0.778835	-0.711583	-0.458948
1416866_at	-0.119572	-0.981271	-0.904316	-0.184307	0.718316	0.985096	0.607891	0.170027	-0.305412	-0.017862	-0.001219	0.032627
1416867_at	-0.406498	-1.4903	-1.126189	-0.397848	0.530434	0.624578	0.573875	0.277353	-0.137817	0.178967	0.688012	0.685432
1416868_at	-0.027504	-0.553022	-0.30874	-0.556252	0.42994	0.476396	0.949899	0.354117	-0.09995	-0.606929	-0.02972	-0.028234
1416869_x_at	-0.464428	0.450334	0.627039	0.33703	-0.373152	-0.620551	-0.392222	-0.028922	0.763714	0.285286	-0.106852	-0.477276
1416870_at	-0.689328	0.067881	0.053505	0.22109	-0.805457	-0.56292	-0.163963	0.682166	0.930988	0.673747	0.054457	-0.462166
1416871_at	-0.80809	0.364471	0.90831	0.731463	0.164944	-0.06269	-0.284393	-0.108389	0.170699	0.13057	-0.594342	-0.612554
1416872_at	-0.071803	-0.365411	0.153261	-0.547922	-0.677682	-0.587505	0.002712	-0.049614	0.216789	0.785428	0.850502	0.291243
1416873_a_at	-0.128059	0.497832	1.061507	0.238245	-0.121954	-0.042029	0.016434	0.293514	-0.114778	-0.432192	-0.870198	-0.398323
1416874_a_at	0.260994	0.856473	0.776005	-0.423188	-0.755905	-0.610413	-0.228565	-0.291756	-0.141631	-0.048797	0.339841	0.266943
1416875_at	-0.199425	0.568385	0.786198	-0.054382	-0.368014	-0.855331	-0.200823	0.027726	0.589685	-0.006684	-0.053174	-0.234161
1416876_at	-0.392216	-0.000144	0.404578	0.717682	0.487531	0.356357	-0.130595	-0.587108	-0.651974	-0.062613	-0.175196	0.033695
1416877_a_at	-1.261438	-1.297846	-0.745155	0.084226	0.671805	0.744425	0.322009	-0.25628	-0.0437	0.839797	0.92937	0.012787
1416878_at	0.030154	-0.028764	-0.205857	0.092	0.365828	1.232015	0.934831	0.223949	-0.816802	-0.881181	-0.633643	-0.312532
1416879_at	-0.224703	-0.104973	-0.26076	-0.141075	0.159993	0.45235	-0.040701	-0.423321	-0.239535	0.581215	0.346454	-0.104943
1416880_at	-0.552271	-0.012818	0.507842	0.256811	0.023633	-0.506386	-0.276753	0.476039	0.91016	0.164874	-0.430087	-0.561043
1416881_at	-0.536923	-0.783849	-0.537734	0.361775	0.539542	0.72122	-0.054091	0.04597	-0.026612	0.424277	-0.100999	-0.052576
1416882_at	-0.323133	0.131162	0.184748	-0.31611	-0.588017	-0.739494	-0.346229	0.505156	1.080573	0.487903	0.059275	-0.135834
1416883_at	-0.041351	0.33303	0.48371	0.029006	-0.334191	-0.004452	0.14041	-0.070203	-0.514673	-0.527983	0.2444	0.262295
1416884_at	0.124818	0.365171	-0.012268	-0.582831	-0.19655	-0.183347	0.065776	0.550185	0.798173	0.034403	-0.603482	-0.360047
1416885_at	-0.023351	0.222719	0.366372	-0.214181	0.067791	-0.48955	-0.080971	-0.090791	0.41023	-0.179927	0.103723	-0.092066
1416886_at	-0.078927	0.065266	0.196837	-0.438246	-0.515986	-0.653745	0.299675	0.30602	0.251776	-0.126359	0.213576	0.480112
1416887_at	-0.529954	0.258528	0.978564	0.529736	-0.130014	-0.113426	-0.196919	-0.358163	-0.308925	0.075658	-0.156615	-0.048471
1416888_at	-0.371508	0.049361	-0.15991	-0.271202	-0.170901	0.623483	0.406064	-0.173168	-0.475432	-0.209999	0.306255	0.446957
1416889_at	-0.459309	0.435891	0.831816	0.394144	-0.023334	-0.781993	-0.405008	0.134204	0.786663	0.113589	-0.303167	-0.723496
1416890_at	-0.041632	0.313724	0.160281	-0.422774	-0.082434	0.171712	0.185619	-0.29882	-0.03495	-0.173004	0.302748	-0.080472
1416891_at	-0.432203	0.471357	0.97325	0.597709	-0.058195	-0.773247	-0.616235	-0.160099	0.596202	0.115563	-0.095618	-0.618481
1416892_s_at	-0.219237	-0.114716	0.072497	-0.340039	-0.638035	-0.665794	0.002613	0.749809	0.811755	0.394638	-0.191156	0.137665
1416893_at	0.098997	-0.21578	-0.434553	-0.201569	-0.016184	0.577116	0.224988	-0.201087	-0.590162	0.104165	0.243962	0.410106
1416894_at	-0.621861	-0.697941	0.279091	0.140701	0.067779	-0.433386	0.20856	0.37731	0.359557	0.147306	0.407287	-0.234402
1416895_at	0.107694	-0.169459	-0.45006	-0.604022	0.224049	1.016481	0.708427	0.158623	-0.415655	-0.356953	-0.10225	-0.116877
1416896_at	-0.182051	0.380626	0.773329	-0.150535	-0.657478	-0.898654	-0.068866	0.685859	0.966776	0.166399	-0.439622	-0.575784
1416897_at	0.270164	0.720339	0.491332	-0.402747	-0.695624	-0.840166	-0.106273	0.343827	0.766053	-0.094081	-0.214908	-0.237916
1416898_a_at	-0.338279	0.224264	-0.196427	-0.37451	0.34684	0.709622	0.660673	0.101946	-0.026276	-0.437477	-0.368955	-0.301422
1416899_at	-0.858071	-0.279435	-0.002912	0.218596	-0.669016	-0.242346	0.09037	0.665699	0.589853	0.738742	0.246013	-0.497494
1416900_s_at	-0.899957	-0.21476	0.505538	0.960116	0.080758	-0.232386	-0.650624	-0.55049	-0.031192	0.653152	0.465831	-0.085986
1416901_at	-0.18202	-0.198111	-0.285177	-0.584561	-0.069081	0.506506	0.94429	0.653228	-0.001533	-0.521174	-0.083757	-0.178614
1416902_a_at	-0.176095	-0.365189	-0.552589	-0.291934	-0.18785	0.240352	0.428694	0.233921	-0.063748	0.326885	0.419537	-0.011982
1416903_at	0.525445	0.540771	0.863199	0.039595	0.072621	-0.148505	0.109851	-0.547051	-0.658617	-0.812225	-0.049199	0.064113
1416904_at	0.148137	-0.264125	-0.710125	-0.579832	-0.147127	0.766125	0.271289	0.060313	-0.556882	-0.113456	0.363245	0.762441
1416905_at	-0.245459	-0.035654	-0.284147	0.476442	0.95174	0.672438	-0.103792	-0.60491	-0.441629	-0.195189	0.084769	-0.274609
1416906_at	0.366116	0.697447	0.491865	-0.156408	-0.189169	-0.43216	0.175119	0.371918	0.377398	-0.656877	-0.611739	-0.433509
1416907_at	-0.123038	0.068936	0.765651	0.898334	0.53267	-0.305512	-0.204086	-0.322673	-0.719203	-0.772596	-0.105907	0.287427
1416908_s_at	0.388127	0.090809	0.49561	0.03346	0.240541	0.611157	0.451544	-0.420047	-1.167281	-0.943079	-0.130815	0.349976
1416909_at	-0.055642	0.142575	-0.139148	-0.22071	-0.486341	-0.259236	-0.241314	-0.65505	-0.311594	0.524021	1.064045	0.638397
1416910_at	-0.38743	-0.35108	-0.381486	0.043841	-0.363937	-0.362761	-0.773512	-0.191411	0.069007	1.024699	1.078698	0.595372
1416911_a_at	-0.611752	-1.08268	-0.479202	0.156291	1.093053	0.962082	0.154869	0.013461	-0.133188	0.262846	-0.154455	-0.181327
1416912_at	0.409834	-0.084485	-0.014805	-0.109714	0.375201	0.014724	0.073731	-0.559882	-0.53254	-0.193309	0.384381	0.236864
1416913_at	-0.539616	-0.306131	-0.014131	0.2226	-0.274283	0.191984	-0.206418	0.239666	0.264899	0.683958	-0.089118	-0.173412
1416914_s_at	-0.441546	-0.867859	-0.31161	0.237165	0.18926	0.224937	0.348293	-0.231911	-0.273714	0.084922	0.750763	0.2913
1416915_at	-0.115977	-0.12115	-0.275079	-0.314643	-0.162209	-0.198293	-0.422274	0.055706	0.122045	0.304617	0.357867	0.769388
1416916_at	-0.684697	-1.256304	-0.698449	-0.151164	0.251859	0.109319	0.200679	0.84256	0.91081	0.875292	0.003107	-0.403014
1416917_at	-0.21193	0.625517	1.306858	1.084159	0.316456	0.168211	-0.264239	-0.346853	-0.666333	-0.466225	-0.892439	-0.653183
1416918_at	-0.14097	-0.106058	0.415251	1.150399	0.746559	0.059837	-0.221512	0.203874	-0.143694	-0.572696	-0.894211	-0.496778
1416919_a_at	-0.764425	-0.99978	0.04833	0.380556	0.997657	0.75761	0.818402	0.234216	-0.022737	-0.214032	-0.569219	-0.666578
1416920_at	-0.146795	0.045324	0.85232	0.591305	0.167001	-0.5162	-0.408479	-0.240539	-0.44498	-0.462423	0.230876	0.332592
1416921_x_at	-0.773603	-1.111531	-0.823819	-0.135323	0.300265	1.014244	0.783724	0.32477	-0.265779	0.375023	0.357909	-0.045879
1416922_a_at	-0.938699	-0.058644	0.62776	1.120682	0.43264	-0.203571	-0.850545	-0.159014	0.4976	0.663875	-0.269049	-0.863033
1416923_a_at	-1.044194	-0.524157	0.496392	0.750385	0.722329	0.054506	0.223707	0.212639	0.635093	0.022468	-0.315198	-1.233969
1416924_at	-0.696608	-0.438441	0.050372	0.380844	0.240937	-0.23264	-0.957235	-0.989224	-0.040886	1.175382	1.192017	0.315484
1416925_at	0.027825	-0.071213	0.295036	0.108832	0.742045	0.205335	0.371788	0.30292	0.132886	-0.783238	-0.886036	-0.446182
1416926_at	-0.973635	-0.799603	-0.038159	0.121125	0.123509	-0.187538	0.225784	0.730601	0.751832	0.399719	-0.188184	-0.165447
1416927_at	-0.493818	-0.727005	-0.75373	-0.083175	0.149763	0.665843	0.213126	-0.065776	-0.198535	0.559056	0.465608	0.26864
1416928_at	-0.722482	0.159359	0.659682	0.474495	0.400839	-0.171268	0.207127	0.023378	0.408366	-0.337951	-0.283228	-0.81832
1416929_at	-0.558649	-0.256296	0.718803	0.391425	0.055909	-0.118549	0.186006	-0.469398	-0.582308	0.10338	0.386794	0.142881
1416930_at	0.019447	0.851349	0.931045	0.298589	-0.627442	-1.148019	-0.715983	0.050901	0.599896	0.250713	-0.28968	-0.220819
1416931_at	-0.260601	-0.921881	-0.329453	0.029825	0.788482	0.976533	0.734286	-0.210045	-0.892522	-0.287142	0.165753	0.206768
1416932_at	-0.520193	-0.569618	0.033625	0.949504	0.784534	0.436073	0.196034	0.230046	-0.605099	-0.5577	-0.308238	-0.068968
1416933_at	-0.76979	0.301478	1.011866	0.731278	0.031571	-0.64053	-0.810521	-0.261229	0.630373	0.604789	-0.143635	-0.685651
1416934_at	-0.853272	-0.566878	0.060852	0.605071	0.643434	0.716525	0.557715	0.455964	0.047896	-0.010699	-0.817843	-0.838764
1416935_at	-0.361683	0.439067	1.07733	0.455026	-0.357666	-1.040062	-1.166324	-0.523206	0.321041	0.792483	0.334071	0.029925
1416936_at	0.28594	0.549257	0.069318	-0.71488	-0.691799	-0.223518	0.596254	0.685344	0.329284	-0.442576	-0.268129	-0.174496
1416937_at	-0.330105	-0.422645	0.358139	0.152291	0.37832	0.654521	0.772909	-0.309505	-0.830728	-0.415335	0.125638	-0.133499
1416938_at	-0.082337	-0.140377	0.436357	1.021256	0.436015	-0.049208	-0.289564	-0.11396	-0.542473	-0.452054	-0.38245	0.158795
1416939_at	-0.567338	-0.335464	-0.108202	0.039703	0.01889	-0.100342	-0.394561	-0.540005	0.07012	0.861596	1.056245	-0.000641
1416940_at	-0.723003	-0.869136	-0.038171	0.668926	0.948424	0.384414	0.006608	-0.566222	-0.370699	0.273956	0.520077	-0.235174
1416941_s_at	-0.75089	0.158042	0.798154	0.697626	0.918293	0.346919	0.250783	-0.194254	-0.081379	-0.626814	-0.686346	-0.830134
1416942_at	-0.392503	-0.732684	-0.199441	0.587868	0.714011	0.37712	-0.014357	0.517152	0.011582	-0.168848	-0.597919	-0.101981
1416943_at	-0.329349	-0.529668	-0.590161	-0.372341	0.259412	0.707549	0.962119	1.060246	0.286612	-0.385766	-0.79868	-0.269972
1416944_a_at	-1.022994	-0.930481	-0.244747	0.380813	0.513174	0.428626	0.424859	0.896179	0.784774	0.015489	-0.568998	-0.676695
1416945_at	-0.803615	-0.034555	0.131965	0.166203	0.205309	-0.390024	-0.587152	-0.14187	0.784454	0.699273	0.363206	-0.393193
1416946_a_at	-1.04473	-1.360579	-0.563349	-0.460679	-0.064072	-0.104205	0.001505	0.169859	0.887437	1.467311	1.034483	0.03702
1416947_s_at	-0.58428	-0.909399	-0.037574	0.167876	-0.026884	-0.13885	-0.520748	0.309634	0.515451	0.899723	0.365518	-0.040471
1416948_at	-0.581153	0.067101	0.447934	-0.355982	-0.243388	-0.688649	-0.113804	0.071037	0.871902	0.639825	0.219762	-0.334586
1416949_s_at	0.0749	0.143805	0.468701	-0.244482	0.074733	-0.151056	0.014241	0.19569	0.552938	-0.155338	-0.560501	-0.41363
1416950_at	0.162705	0.3534	0.706654	0.20193	0.083771	-0.275895	-0.392259	-0.067597	-0.237179	-0.462651	-0.414097	0.341215
1416951_a_at	-0.997975	-1.524693	-1.023442	0.046579	0.678622	0.769773	0.452769	0.4734	0.164518	0.358487	0.34341	0.258553
1416952_at	-1.341034	-1.201752	-0.15875	0.87104	0.829181	0.626556	0.078344	0.071762	-0.085688	0.543169	0.186029	-0.418856
1416953_at	-0.529249	-0.113822	0.332913	0.413026	-0.165503	-0.561093	-1.118969	-0.298207	0.412414	1.214451	0.461561	-0.047523
1416954_at	0.021224	0.197605	0.084347	-0.366969	-0.151528	0.017662	0.647462	0.515857	0.430812	-0.633571	-0.45944	-0.303461
1416955_at	0.121241	-0.238244	-0.578934	-0.391275	-0.315408	0.216455	0.460557	0.425787	0.062247	0.203194	0.055279	-0.020898
1416956_at	0.288422	0.791788	0.888437	-0.36763	-0.61463	-0.608905	-0.173965	0.077699	0.225737	-0.173941	-0.251489	-0.081523
1416957_at	-0.565389	0.242869	0.024629	0.071981	-0.294266	-0.145658	-0.456165	0.336231	0.730909	0.640838	-0.269507	-0.316472
1416958_at	-0.615789	0.394506	0.921549	0.572341	-0.25735	-0.919867	-0.660795	0.196721	0.9082	0.466318	-0.318046	-0.68779
1416959_at	-0.502692	0.226108	0.557409	0.717908	-0.240842	-0.595314	-0.735123	-0.114585	0.331483	0.665059	-0.05468	-0.254733
1416960_at	0.206977	0.104325	0.279484	-0.681795	-0.7283	-0.938791	0.169834	0.539257	0.775699	0.080613	0.008625	0.18407
1416961_at	-0.851787	-0.525426	0.888438	1.084278	0.467779	-0.563933	-0.489931	-0.092113	0.383026	0.391782	-0.032375	-0.659737
1416962_at	-0.617726	-0.771883	-0.47324	-0.514226	0.041708	-0.078598	-0.523945	-0.401555	0.444237	1.142119	1.213836	0.539274
1416963_at	-0.274359	0.003617	0.901915	0.20936	-0.453467	-1.138791	-0.58137	-0.088488	0.365485	0.301465	0.532154	0.222479
1416964_at	0.126427	0.511206	0.938038	-0.183447	-0.855254	-0.878177	-0.270452	0.30006	0.373351	0.044722	-0.065952	-0.040522
1416965_at	-0.771278	-0.150631	0.292266	1.039513	0.45872	0.746754	0.048861	-0.080027	-0.435718	-0.292668	-0.35617	-0.499624
1416966_at	-0.915329	-0.280159	0.021262	0.120322	0.002122	-0.084073	0.544819	0.086615	0.616241	0.194647	0.24014	-0.546607
1416967_at	0.595504	0.241136	-0.525071	-0.60636	-0.176967	0.317627	0.264795	-0.006539	-0.463951	-0.488776	0.079303	0.769297
1416968_a_at	-0.460556	0.298431	0.691254	0.782863	0.428669	0.368869	-0.554679	-0.370377	-0.078336	0.03741	-0.423123	-0.720425
1416969_at	-0.769927	-0.697424	0.089787	1.122475	1.101518	0.904076	0.452799	0.347639	-0.394205	-0.601495	-0.726096	-0.829146
1416970_a_at	-0.150229	-0.240291	-0.439545	-0.324327	0.068944	0.596813	0.814292	0.60269	-0.092172	-0.11109	-0.286175	-0.438908
1416971_at	-0.122826	0.029431	0.251053	0.293113	0.026138	-0.083805	0.062499	-0.237077	-0.413939	0.037358	0.288549	-0.130496
1416972_at	-0.423359	-1.214139	-0.474763	0.114605	0.521211	-0.14759	0.142743	0.66944	0.561525	0.203269	0.118683	-0.071627
1416973_at	-0.208129	-0.464205	-0.262027	0.261943	0.198049	0.710313	0.193064	-0.264228	-0.985523	-0.124253	0.374271	0.570727
1416974_at	0.159852	0.127296	-0.172031	-0.458244	-0.240759	-0.731865	-0.13746	0.436602	1.060223	0.269632	-0.13408	-0.179165
1416975_at	-0.570656	-0.234337	-0.255914	0.316374	0.071734	0.683028	0.238994	-0.219429	-0.540502	0.143421	0.280741	0.086549
1416976_at	-0.858809	-0.313638	-0.093349	0.217963	0.2799	0.832322	0.755171	0.137778	-0.331075	-0.341977	-0.213284	-0.071
1416977_at	-0.881971	-0.118287	0.713575	0.525671	0.699651	0.48808	0.536957	0.325029	0.138429	-0.305793	-1.057873	-1.063465
1416978_at	-0.91762	-0.336651	0.673826	0.6145	0.046229	-0.769336	-0.480722	-0.073156	0.717509	0.590098	0.443125	-0.507802
1416979_at	-0.210157	-0.494484	-0.460996	-1.128653	-0.553017	0.395289	1.091859	0.862421	0.109444	0.139951	0.159832	0.088511
1416980_at	-0.300684	0.201035	0.36601	0.267145	-0.535599	-0.047318	-0.050876	0.44271	0.358363	0.131655	-0.465703	-0.366739
1416981_at	0.173649	0.684426	0.657617	-0.306749	-0.918417	-1.018753	-0.285932	0.45946	0.919437	0.189747	-0.24745	-0.307034
1416982_at	-0.830242	-0.610728	0.093904	0.122332	0.450082	0.053287	-0.339295	-0.44299	0.46784	0.555173	0.593797	-0.113159
1416983_s_at	-0.723288	-0.475617	0.397876	0.14937	-0.084006	-0.154227	-0.369352	-0.047424	0.320904	0.490685	0.389524	0.105552
1416984_at	0.145898	0.037048	-0.440531	-0.492732	0.073628	0.863551	0.836094	0.099608	-0.17065	-0.437938	-0.15237	-0.361605
1416985_at	-0.613238	-0.222212	0.564355	0.05794	0.152059	-0.360755	-0.027603	0.133012	0.515222	0.05926	-0.017694	-0.240346
1416986_a_at	0.149073	-0.437168	-0.413335	0.016025	0.409798	0.646224	0.384	-0.015975	-0.146138	-0.075608	-0.211941	-0.304956
1416987_at	0.114529	-0.490399	-0.386308	-0.684472	-0.829325	-0.541287	0.511115	1.103432	0.747172	0.118743	0.224871	0.111928
1416988_at	-0.061529	-0.003956	0.143021	-0.52121	-0.371819	-0.379959	0.46083	0.284069	0.37073	-0.264455	0.083135	0.261144
1416989_at	-0.315431	0.580895	1.06884	0.550969	0.136792	-0.503499	-0.460693	0.121112	0.35261	-0.004192	-0.743927	-0.783478
1416990_at	-0.960161	-0.698323	-0.050934	0.397158	0.766257	-0.194706	-0.446403	-0.255702	0.839493	0.700716	0.39525	-0.492646
1416991_at	-0.327182	-0.439077	-0.405	-0.356739	-0.120367	-0.097544	0.00615	-0.375404	-0.196301	0.703555	1.095088	0.512822
1416992_at	-0.434242	0.414489	0.982352	0.295084	-0.383577	-1.018321	-0.590051	0.117952	0.791418	0.37615	-0.066494	-0.484758
1416993_at	0.135849	0.706103	1.038394	0.036703	-0.338034	-1.062032	-0.445028	-0.005435	0.44206	0.014722	-0.243961	-0.279343
1416994_at	-0.440478	-0.676543	-0.635597	0.018773	0.320965	0.520328	-0.076978	-0.20638	-0.217594	0.678652	0.471366	0.243487
1416995_at	0.214143	0.191834	-0.057229	0.060201	0.099551	0.235557	0.056804	0.411196	0.075444	-0.64744	-0.56972	-0.070341
1416996_at	-0.555058	0.363622	0.710714	0.272574	-0.008431	-0.429157	-0.446158	-0.139973	0.347793	0.432477	-0.264532	-0.283871
1416997_a_at	-0.711233	-0.305301	-0.46587	-0.375272	-0.138661	0.830018	0.997188	1.214627	0.815414	0.094169	-0.81864	-1.136438
1416998_at	-0.920698	-0.581295	0.019127	0.530449	0.679312	0.174257	-0.198015	0.29597	0.50185	0.191148	-0.371759	-0.320347
1416999_at	-0.442639	-0.249133	0.490516	0.408767	0.240515	-0.691801	-0.452841	-0.025445	0.705948	0.225812	0.20895	-0.418648
1417000_at	-0.259464	0.194218	0.200399	-0.153656	-0.602983	-0.533594	-0.546647	-0.659613	-0.271499	0.697907	1.034882	0.900051
1417001_a_at	-0.757355	-0.236107	0.683725	0.269319	0.429158	-0.252208	-0.093986	-0.443997	-0.169976	0.099196	0.411744	0.060486
1417002_at	-0.360726	-0.138161	0.086064	0.192492	0.104799	0.407876	0.17836	-0.665399	-0.829483	0.125973	0.625751	0.272455
1417003_at	-1.010461	-0.718368	0.030389	0.253972	0.148616	-0.367962	-0.060809	-0.403125	0.169667	0.776288	1.087333	0.094458
1417004_at	-0.645644	-0.956149	-0.192541	-0.060248	0.559856	0.344667	0.999481	0.770424	0.416511	-0.360682	-0.230798	-0.644876
1417005_at	0.420093	0.096231	-0.089557	-0.591881	-0.4105	0.581352	0.363019	0.284202	-0.502061	-0.27371	-0.241218	0.364029
1417006_at	-0.130441	0.800368	1.152347	0.449034	-0.183441	-0.357256	0.110844	-0.135724	0.077685	-0.415656	-0.500144	-0.867612
1417007_a_at	-0.155586	-0.59351	-0.087821	-0.100916	0.059843	-0.030456	0.149695	0.321836	-0.227186	-0.084654	0.02825	0.720505
1417008_at	-0.571439	-0.107794	0.36592	0.696274	0.20049	-0.410227	-0.606244	-0.693431	-0.031794	0.596698	0.746688	-0.185143
1417009_at	-0.111239	0.359745	0.392254	-0.059262	-0.281691	-0.756333	-0.528586	-0.051245	0.598938	0.148096	0.26258	0.026743
1417010_at	-0.667594	-0.461333	0.426937	0.592856	0.698825	0.377512	0.423163	0.773155	0.422138	-0.26912	-1.238925	-1.077617
1417011_at	0.78979	1.121702	0.727923	-0.20173	-0.687683	-0.494799	-0.247979	-0.441182	-0.626657	-0.461034	0.106527	0.415122
1417012_at	0.214408	-0.518821	-0.752328	-0.507057	0.025872	0.936436	0.916479	0.395754	-0.340743	-0.346506	-0.131803	0.10831
1417013_at	-1.21192	-1.463017	-0.380803	0.211771	0.597723	0.045852	0.059733	-0.23471	0.435333	0.887251	1.076563	-0.023777
1417014_at	-0.423198	-0.956842	-0.412712	0.150421	0.450307	0.539298	0.451513	-0.295461	-0.544696	0.143548	0.638849	0.258975
1417015_at	-0.245985	-0.479404	-0.358704	-0.490893	0.085612	0.717076	0.900858	-0.184094	-0.415698	0.041709	0.334299	0.095223
1417016_at	-0.740112	-0.560868	0.46918	0.321689	0.30456	-0.427205	-0.676862	-0.311802	0.340461	0.587278	0.596033	0.097646
1417017_at	0.581487	0.513437	-0.359712	-0.308779	-0.424132	0.118803	-0.161164	0.209771	-0.204052	-0.127289	-0.203222	0.364853
1417018_at	0.667047	0.006914	0.343446	-0.541696	-0.332374	-0.141083	0.255386	0.204595	-0.451278	-0.548629	-0.058332	0.596002
1417019_a_at	-0.889469	-0.822677	-0.49912	0.367396	0.254707	0.612285	-0.045289	0.288536	0.481436	0.657959	0.014462	-0.420225
1417020_at	-0.736399	-0.677393	-0.838639	-0.386392	0.204777	0.8814	0.216628	0.33648	0.651981	0.787181	0.075695	-0.515321
1417021_a_at	-1.084031	-0.534571	0.092752	0.905844	0.849192	0.983021	0.682157	-0.101415	-0.430446	-0.341474	-0.176402	-0.844627
1417022_at	0.279274	0.275544	0.016968	-0.335235	-0.743874	-0.400014	0.235332	0.614785	0.129458	0.107793	-0.103571	-0.076459
1417023_a_at	0.021488	0.450913	-0.218827	-0.464459	-0.656489	0.333372	0.614811	0.599604	-0.136548	-0.246549	-0.164601	-0.132716
1417024_at	-0.625117	-0.586105	-0.03037	0.210385	-0.30744	-0.381226	-0.670511	-0.116196	-0.213165	0.826105	1.007446	0.886191
1417025_at	-0.038352	0.690779	0.891409	0.105455	-0.50978	-0.743825	-0.350328	0.395698	0.635956	-0.086514	-0.600323	-0.390175
1417026_at	0.049815	0.596271	0.841576	-0.038122	-0.729545	-1.118726	-0.277695	0.524693	0.785911	0.049223	-0.274311	-0.40909
1417027_at	0.683852	0.363382	0.259043	-0.521517	-0.209952	0.485854	0.791529	0.416912	-0.516015	-0.919055	-0.81679	-0.017244
1417028_a_at	0.4864	0.466751	0.232547	-0.732136	-0.672038	-0.207247	0.831131	0.400659	-0.037292	-0.610488	-0.216284	0.057996
1417029_a_at	0.090574	-0.13123	-0.228353	-0.614614	-0.339929	0.455607	0.559795	0.286026	-0.523677	-0.470341	0.217676	0.698467
1417030_at	-0.782858	-0.904559	-0.244325	0.201574	0.67499	-0.014989	-0.322193	-0.692942	-0.228808	0.607534	1.136068	0.570508
1417031_at	-0.18133	0.15859	0.650143	0.237593	-0.353575	-0.006721	0.6961	0.18218	-0.270216	-0.5919	-0.234649	-0.286216
1417032_at	-0.266986	-0.326965	0.293417	0.287748	0.407016	0.615092	0.284087	0.009084	-0.398228	-0.175968	-0.181122	-0.547175
1417033_at	-0.285496	-0.848551	-0.855658	-0.512108	0.344007	1.065097	0.613744	-0.274132	-0.459913	0.289449	0.625188	0.298371
1417034_at	0.508897	1.034942	0.906355	-0.155842	-0.372574	-0.53886	-0.328354	-0.03752	-0.085146	-0.246416	-0.487033	-0.198449
1417035_at	-0.73918	-0.666802	0.159192	0.610741	0.121347	-0.247354	0.392846	0.967761	0.440087	-0.28187	-0.371068	-0.385699
1417036_at	-1.137294	-0.664201	0.238673	0.952737	0.124085	-0.408855	-0.142153	0.246629	0.531201	0.475447	0.2323	-0.448569
1417037_at	-0.062294	-0.159198	0.633644	-0.038217	0.140772	-0.22241	0.503564	0.434795	0.043925	-0.67596	-0.414754	-0.183869
1417038_at	0.321009	0.814037	0.662289	0.112774	-0.671244	-0.891967	-0.50783	-0.079705	0.117398	-0.258886	0.055412	0.326712
1417039_a_at	-0.072517	0.420988	0.739995	-0.321976	-0.503818	-0.885468	-0.175388	0.294664	0.79108	0.25115	-0.120275	-0.418433
1417040_a_at	-0.0117	0.544506	0.300794	-0.440275	-1.060567	-1.105525	-0.657984	0.28814	0.91478	0.682055	0.364645	0.181132
1417041_at	-0.483978	0.045444	0.908293	0.833012	0.691929	0.064443	-0.415705	-0.089437	0.242062	-0.146724	-0.76648	-0.882858
1417042_at	0.386765	-0.181633	0.435236	0.165485	-0.132836	-0.299123	0.058776	-0.041802	-0.360278	-0.222776	0.109563	0.082624
1417043_at	-0.296321	-0.735339	-0.10133	0.366176	0.257499	0.049587	-0.154632	0.283285	0.374415	0.199935	-0.228126	-0.015149
1417044_at	-0.046576	-0.66986	-0.261883	-0.017715	0.01905	-0.041859	0.148803	-0.073698	-0.651777	-0.260914	0.790386	1.06604
1417045_at	0.447231	0.872426	1.222602	0.661865	-0.231542	-0.823249	-0.95782	-0.50457	-0.558601	-0.291689	-0.265343	0.428688
1417046_at	0.229582	0.429772	0.350511	-0.194869	-0.533183	-0.643142	-0.527785	-0.755463	-0.401831	0.341365	0.775543	0.929499
1417047_at	-0.533003	-0.705469	-0.843734	-0.426161	0.326345	0.682909	0.428992	0.57166	0.977539	0.461782	-0.310972	-0.629888
1417048_at	-0.204654	0.192832	-0.177665	-0.171185	-0.153904	0.173745	-0.18132	-0.542303	-0.295841	0.312973	0.836945	0.210375
1417049_at	-0.074182	-0.027491	-0.3043	-0.706055	-0.021795	0.696192	1.185441	0.158989	-0.074616	-0.312705	-0.247942	-0.271536
1417050_at	-0.967543	-0.16003	0.419237	0.55531	0.098544	0.237562	-0.356507	-0.117203	0.273774	0.542336	0.106943	-0.632425
1417051_at	0.091224	0.277789	0.054309	0.261297	-0.405686	-0.459874	-0.211633	0.707377	0.605604	0.153111	-0.57469	-0.498828
1417052_at	0.429081	0.422776	0.362853	0.063152	-0.605663	-0.033042	0.14845	0.011476	-0.778185	-0.472	0.037476	0.413625
1417053_at	-0.005128	-0.330553	-0.261998	-0.056511	0.044028	-0.054693	0.103683	-0.413559	-0.467173	0.121777	0.858424	0.461703
1417054_a_at	-0.990939	-0.874045	-0.126813	0.652917	0.516891	0.603337	0.286508	-0.256271	-0.542091	0.194031	0.385891	0.150587
1417055_at	-0.623271	-0.809417	-0.246456	0.618937	1.042814	1.10554	0.486456	-0.113473	-0.848901	-0.353945	-0.032401	-0.225882
1417056_at	-0.027132	0.886468	0.726607	0.010932	-0.505685	-0.709382	-0.707889	-0.069467	0.561009	0.377173	-0.315409	-0.227226
1417057_a_at	-0.642909	-0.721791	0.288056	0.653922	0.437025	-0.14868	-0.009038	-0.117586	0.098217	-0.026513	0.454447	-0.265151
1417058_a_at	-0.020469	0.083855	0.176303	0.206794	0.160751	0.038788	0.313808	-0.41479	-0.729951	-0.599116	0.419621	0.364407
1417059_at	0.312693	-0.006568	0.402851	-0.495708	-0.924935	-1.041117	-0.526248	0.134666	0.191978	0.388779	0.69395	0.86966
1417060_at	0.323138	0.073703	0.462286	-0.168109	0.117158	-0.212098	-0.148536	-0.222137	-0.049134	-0.122096	0.094318	-0.148494
1417061_at	-0.615544	-0.36501	-0.001476	0.310505	0.553818	0.550008	0.164864	0.317103	0.222051	0.358366	-0.661582	-0.833104
1417062_at	0.038617	0.683766	0.970618	0.367748	-0.095586	-0.855264	-0.585522	-0.176123	0.542161	-0.139659	-0.305612	-0.445146
1417063_at	-0.575537	-1.22013	-0.764449	-0.052177	0.812103	1.098808	0.376319	-0.210794	-0.527707	0.044978	0.481155	0.537429
1417064_at	-0.843977	-1.278898	-0.721747	0.193735	0.689962	0.83985	0.133844	-0.520412	-0.471616	0.564512	0.982522	0.432225
1417065_at	0.443865	0.740995	0.49628	-0.482272	-0.593605	-0.485813	0.542252	0.637019	0.414114	-0.566035	-0.681296	-0.465503
1417066_at	0.249331	0.221165	0.094661	-0.241574	-0.17634	0.358785	1.037958	0.462944	-0.361141	-0.799171	-0.479515	-0.367101
1417067_s_at	-0.194744	-0.259003	-0.375346	0.148214	0.400809	0.751004	0.801183	0.391798	-0.467066	-0.518055	-0.349567	-0.329227
1417068_a_at	-0.53716	0.306814	1.008512	0.768589	0.105011	-0.688143	-0.67148	-0.068791	0.325767	-0.040225	-0.188687	-0.320208
1417069_a_at	-0.209983	-0.452046	-0.494949	0.114786	0.403424	0.863591	0.487283	0.09777	-0.340944	-0.025654	-0.235105	-0.208172
1417070_at	0.168211	-0.187049	0.440274	-0.073664	-0.11063	0.06023	0.632347	0.581088	0.061222	-0.485019	-0.779321	-0.307689
1417071_s_at	-0.470399	-1.252001	-1.041655	-0.813796	-0.330996	0.533887	0.829708	0.56336	0.296604	0.529144	0.770265	0.385879
1417072_at	-0.09366	-0.400789	0.390993	0.762763	0.695262	0.109657	0.21097	0.309199	-0.282205	-0.529221	-0.616347	-0.556622
1417073_a_at	-1.131513	-1.501737	-0.767443	0.317064	1.190285	0.984712	0.489712	0.298897	0.159107	0.36694	0.010096	-0.416121
1417074_at	-0.406276	-0.551637	0.165488	0.245468	0.804863	0.218272	0.254636	-0.618199	-0.255485	0.014322	0.410269	-0.281722
1417075_at	-0.413722	-1.256559	-0.916271	-0.285832	0.14885	0.681896	0.559968	0.282462	-0.274194	0.39707	0.660758	0.415576
1417076_at	0.55609	0.663102	1.042796	0.06334	-0.385386	-0.495619	-0.183485	0.1426	-0.131009	-0.452808	-0.554566	-0.265054
1417077_at	-0.565341	-0.543411	-0.348587	0.129138	0.435765	0.356121	-0.187088	-0.587711	-0.123055	0.786053	0.558926	0.089189
1417078_at	-0.00094	0.266972	-0.478466	-0.490806	-0.297317	0.435585	0.619828	0.836136	0.394892	-0.295183	-0.47516	-0.515541
1417079_s_at	-0.489937	-0.920125	-0.886788	-0.33497	-0.152165	0.695494	0.778322	0.718377	0.04623	-0.036551	0.358696	0.223418
1417080_a_at	-0.064818	0.685573	0.375909	-0.28156	-0.673536	-0.364877	-0.144416	-0.400627	-0.050692	0.284188	0.610556	0.024299
1417081_a_at	-0.293287	0.176831	0.744878	0.007735	-0.438061	-0.843815	-0.422983	0.131375	0.444559	0.233206	0.042761	0.216802
1417082_at	-0.261965	-0.260278	-0.004626	-0.431191	-0.046491	-0.307176	-0.372809	0.2753	0.771533	0.570357	0.177439	-0.110094
1417083_at	0.035261	0.224786	0.381508	-0.015761	0.361256	0.544051	0.606969	0.046363	-0.857605	-0.762222	-0.481135	-0.08347
1417084_at	-0.314895	-0.542456	-0.231401	0.298763	0.828662	1.282684	0.509682	-0.352421	-0.77845	-0.239854	-0.12848	-0.331834
1417085_at	-0.631596	-0.285121	0.195374	0.537833	-0.033449	0.01561	-0.389243	0.064123	0.287154	0.69717	-0.152721	-0.305136
1417086_at	-0.628064	-0.999331	-1.019263	-0.315372	0.31203	0.714992	0.139982	-0.337067	-0.09478	0.817212	1.087309	0.322353
1417087_at	-0.061698	0.39104	0.914375	0.359726	0.400176	-0.287961	-0.216102	0.064832	0.180845	-0.33297	-0.700323	-0.711941
1417088_at	-0.179724	-0.215828	-0.541953	-0.430758	0.051636	0.125848	0.293497	0.684756	0.743391	-0.117453	-0.244774	-0.168637
1417089_a_at	-0.139658	-0.006495	0.269647	-0.787851	-0.913608	-0.508923	0.409237	0.37865	-0.024238	0.144768	0.559127	0.619345
1417090_at	-0.002933	0.319474	0.786952	0.162901	0.081968	-0.474924	-0.214458	0.074027	0.085159	-0.32136	-0.543638	0.046831
1417091_at	-0.427102	0.330416	0.81265	0.54451	-0.134098	-0.020007	0.024796	0.625182	0.321786	-0.192751	-1.114116	-0.771268
1417092_at	0.187987	0.31503	0.333236	-0.434322	-0.078189	0.126517	0.825169	0.558702	0.25252	-0.831288	-0.755711	-0.499652
1417093_a_at	-0.553221	0.046953	0.057258	-0.835791	-0.652343	-0.066545	0.616748	0.080902	0.314553	0.51079	0.489937	-0.00924
1417094_at	-0.398198	-0.706694	-0.222152	-0.449568	-0.219226	-0.236122	0.714934	0.099082	0.135581	0.098338	0.834967	0.349058
1417095_a_at	-0.722697	-1.068671	-0.411541	-0.373905	0.101808	0.502463	1.007681	1.321736	0.710945	0.181773	-0.631997	-0.617596
1417096_at	-0.41389	-0.374433	0.378895	-0.212197	-0.629023	-0.699057	0.063972	0.113193	0.217379	0.674095	0.778	0.103066
1417097_at	0.092695	-0.044755	-0.229109	-0.011478	0.009277	0.121516	0.241764	-0.25403	-0.474151	-0.091356	0.438081	0.201545
1417098_s_at	0.260473	0.056741	-0.356931	-0.458772	-0.515121	0.215074	0.6689	0.53578	-0.100202	-0.10842	-0.148461	-0.04906
1417099_at	-0.185229	-1.212379	-0.974127	-0.126085	0.620474	0.291352	-0.008192	-0.183441	-0.082313	0.373231	0.806556	0.680154
1417100_at	-0.317365	-0.780134	-0.898531	-0.420058	0.429821	1.215575	0.839189	-0.11935	-0.663565	-0.08217	0.406543	0.390045
1417101_at	-0.430233	-1.06715	-0.409509	0.151033	1.003872	0.402678	-0.360247	-0.242857	0.022473	0.383113	0.374947	0.171878
1417102_a_at	-0.271005	-0.260643	0.132097	0.858942	0.557894	0.490204	-0.057772	-0.16605	-0.809102	-0.512185	-0.275932	0.313554
1417103_at	-0.098038	-0.077978	0.109039	-0.349126	-0.695088	-1.088573	-1.082613	-0.20731	0.510978	1.304195	0.99607	0.678445
1417104_at	-0.12672	0.430053	0.916065	0.325469	-0.193171	-0.217352	0.031977	-0.001098	-0.395607	-0.71309	-0.189916	0.133393
1417105_at	-0.117267	0.451842	0.866483	1.015396	0.605415	-0.090345	-0.88786	-0.839473	-0.596552	0.056071	-0.272077	-0.191635
1417106_at	-0.901411	-1.250443	-0.889665	-0.330633	0.011491	0.555862	0.680908	0.221919	0.313852	0.805712	0.782777	-0.000369
1417107_at	0.302666	-0.469219	-0.430045	-0.68105	-0.679083	-0.140316	0.368146	0.698946	0.01441	-0.13523	0.293265	0.857511
1417108_at	-0.313831	0.27445	-0.075749	-0.631981	-1.192403	-0.922872	-0.308745	0.426134	1.190381	1.081804	0.568151	-0.095341
1417109_at	-0.585419	-0.141426	0.348035	0.006385	0.063254	-0.693471	-0.55607	-0.353243	0.776138	0.873444	0.623281	-0.360906
1417110_at	0.155335	-0.320389	-0.149537	0.251003	0.311227	0.62832	0.047226	-0.178366	-0.788	-0.383633	-0.147284	0.574099
1417111_at	-0.838936	-0.746381	-0.413289	-0.529641	-0.018481	0.82491	1.166464	0.884456	0.363349	0.024109	-0.395437	-0.321122
1417112_at	0.255275	0.126595	0.259728	-0.787225	-0.91486	-0.737617	0.263998	0.746929	0.528354	-0.080976	0.031763	0.308035
1417113_at	0.105663	-0.0776	0.422986	0.348871	0.675168	0.460332	-0.063177	-0.089434	-0.572364	-0.772475	-0.498132	0.060161
1417114_at	-0.044988	-0.154129	-0.516935	-0.678023	-0.415256	0.07922	0.222285	-0.215929	0.003512	0.664617	0.79321	0.262417
1417115_at	-0.418038	-0.111623	-0.147215	-0.209883	0.051828	0.158242	-0.090726	-0.368461	0.114034	0.337451	0.744724	-0.060334
1417116_at	-0.846822	-0.359889	0.558714	0.534721	0.633021	-0.386934	-0.525268	-0.670457	0.063439	0.310645	0.527273	0.161555
1417117_at	-0.896252	-0.296104	0.231488	1.192405	1.249982	0.933082	-0.205909	-0.602214	-0.505919	-0.318394	-0.269193	-0.512973
1417118_a_at	0.074033	-0.692122	-0.784514	-0.507705	0.059322	0.255395	-0.189934	-0.518622	-0.601793	0.44506	1.190535	1.270344
1417119_at	0.280904	0.761714	1.219586	-0.003301	-0.477965	-0.667307	-0.168729	-0.051127	0.097429	-0.31999	-0.415139	-0.256074
1417120_at	-0.413321	-0.522286	-0.204758	-0.381538	-0.419594	-0.402571	0.061093	1.192733	1.319039	0.61213	-0.336122	-0.504805
1417121_at	-0.610919	-0.896165	-0.596589	-0.371574	-0.367263	-0.43261	-0.140188	0.530148	1.07782	1.321774	0.728104	-0.242537
1417122_at	-0.123027	0.09823	0.224598	-0.356287	0.252849	0.095537	-0.073595	-0.062346	0.190094	-0.062624	-0.101983	-0.081446
1417123_at	-0.406422	-0.770773	-0.735149	-0.300726	0.398939	1.232345	0.920984	0.09247	-0.403557	-0.013489	0.195418	-0.210039
1417124_at	-0.802398	-0.73779	-1.013758	-0.312425	0.241724	1.125417	1.091818	0.590466	0.34795	-0.001383	-0.015413	-0.514207
1417125_at	-0.729294	-0.445721	0.061434	0.467429	0.063761	0.104693	-0.20101	0.364378	0.555966	0.687315	-0.370687	-0.558264
1417126_a_at	-0.264701	0.147716	0.365831	-0.087625	-0.358346	-0.279166	0.199496	0.81375	0.455887	-0.146419	-0.706373	-0.140048
1417127_at	-0.407519	0.540274	0.637265	0.375691	-0.129741	-0.609623	-0.506123	-0.399223	0.465462	0.484963	-0.039839	-0.411587
1417128_at	-0.140337	0.083964	0.169401	-0.567573	-0.567915	-0.900422	0.010299	0.557344	1.152132	0.338054	0.073259	-0.208208
1417129_a_at	-0.520411	-0.55833	0.167871	-0.23348	0.557466	0.267439	0.547378	-0.245425	-0.180151	-0.156716	0.393742	-0.039382
1417130_s_at	0.426336	0.321611	-0.158689	-0.393767	-0.215382	0.434004	0.967605	0.666723	-0.217193	-0.75312	-0.694102	-0.384025
1417131_at	-0.039825	0.652192	0.364836	0.206504	-0.241249	-0.64443	-0.33106	0.208636	0.394986	-0.047412	-0.367172	-0.156007
1417132_at	-0.484042	0.15934	0.426931	0.293373	0.578766	0.439069	0.721482	0.382708	0.075	-0.915917	-0.836951	-0.83976
1417133_at	-0.321875	0.23486	1.045617	0.26195	-0.033204	-0.417366	-0.172456	-0.130606	0.271701	-0.062069	-0.17086	-0.505691
1417134_at	-0.365034	-0.017242	0.249419	0.792939	1.306676	1.088497	0.035686	-0.455172	-0.414688	-0.413268	-0.940801	-0.867013
1417135_at	-0.430256	-0.877236	-0.603325	-0.095887	0.231869	0.483641	0.124786	0.099917	0.133852	0.75896	0.395453	-0.221776
1417136_s_at	-0.375197	-0.616302	-0.32206	0.09322	0.540132	0.50869	0.117517	-0.712715	-0.622823	0.321797	0.681186	0.386556
1417137_at	-0.109571	0.024287	0.026215	0.028635	0.312348	0.457752	0.201877	0.356626	0.262319	-0.488167	-0.595221	-0.4771
1417138_s_at	0.141506	0.576525	0.891273	0.106301	-0.595798	-0.65937	0.022163	0.049641	0.056813	-0.334772	0.001347	-0.255628
1417139_at	-0.480607	-0.161751	0.036645	0.733098	0.470493	0.637521	-0.536213	-0.214718	-0.34958	0.294843	-0.1886	-0.241131
1417140_a_at	-0.657357	-0.017561	0.376568	0.505231	0.379943	-0.234159	-1.044925	-0.598042	0.327639	0.693808	0.272217	-0.003362
1417141_at	-0.829382	-0.156653	0.069611	0.379362	0.617217	0.32874	-0.428185	-0.513818	0.183361	0.338371	0.117568	-0.106192
1417142_at	-1.294009	-0.297183	0.014082	0.483734	0.223228	-0.021493	-0.420902	-0.229189	0.776926	0.91571	0.384748	-0.535652
1417143_at	-0.361993	-1.081799	-0.742222	-0.806839	0.098804	-0.034824	0.210806	0.253124	0.7641	0.581249	0.733124	0.386468
1417144_at	-0.241504	-0.529597	-0.14431	0.477145	1.110598	0.205968	-0.17957	-0.63921	-0.167686	0.072111	0.184477	-0.148422
1417145_at	-0.097921	-0.501634	-0.068208	-0.28117	0.213066	-0.23128	0.171265	-0.246215	-0.05821	0.09176	0.400638	0.60791
1417146_at	0.133855	0.397747	0.302033	-0.031968	-0.528361	-0.070715	0.420911	0.902478	0.290629	-0.553191	-0.93793	-0.325488
1417147_at	0.425501	0.680683	0.029683	-0.788092	-0.895753	-0.183894	0.342038	0.272344	-0.133476	-0.000594	0.058423	0.193136
1417148_at	0.051339	0.388153	0.65906	-0.459559	-0.594946	-0.933131	0.078909	0.363572	0.663286	0.008529	-0.138847	-0.086363
1417149_at	-0.059688	-0.410004	-0.148693	0.309522	1.01955	0.481589	-0.104554	-0.53428	-0.433484	-0.457466	0.225225	0.112284
1417150_at	-0.356452	0.597711	0.783266	-0.00137	-0.950794	-0.649695	0.233986	0.435128	0.517069	0.082797	-0.186652	-0.504997
1417151_a_at	-0.200903	-0.184197	0.468351	0.982057	1.169139	0.26983	-0.103472	-0.287852	-0.618853	-0.776469	-0.407903	-0.309728
1417152_at	-0.378246	0.088568	-0.202318	0.179894	0.443881	0.582164	0.123443	0.301392	0.013498	-0.034636	-0.673106	-0.444533
1417153_at	0.082007	-0.538538	-0.757904	-1.161225	-0.947653	0.148872	0.885961	0.936533	0.246326	0.303829	0.304476	0.497316
1417154_at	-0.176434	-0.222075	-0.42259	-0.247914	0.30992	0.179006	-0.394959	-0.975315	-0.397922	0.423841	1.161003	0.763436
1417155_at	-1.190094	-0.697739	-0.450464	0.21139	0.546461	0.657122	0.318408	-0.049822	0.403406	0.266299	0.316574	-0.331543
1417156_at	-0.832491	-0.249775	-0.09333	0.007078	0.334233	0.060041	-0.518258	-0.450608	0.634869	1.131584	0.484418	-0.507761
1417157_at	-0.540778	-0.095016	0.971711	1.090985	0.884785	0.357352	-0.072469	-0.582816	-0.918337	-0.810374	-0.166453	-0.118592
1417158_at	-0.738298	-1.032059	-0.844031	-0.208628	0.272478	0.340549	0.113949	-0.296361	0.183064	0.647301	0.987828	0.574208
1417159_at	-0.243876	-0.207055	-0.082023	-0.399461	-0.741365	-0.146777	0.405895	0.956493	0.376872	0.306712	0.049376	-0.274789
1417160_s_at	-0.840675	-0.660759	-0.011705	1.08209	1.157123	0.985695	-0.015857	-0.164678	-0.279868	-0.045868	-0.36241	-0.843089
1417161_at	-0.129446	-0.617554	0.425104	0.254401	0.202995	-0.38569	-0.461288	-0.838626	-0.484392	0.373602	1.026154	0.63474
1417162_at	-0.49834	0.133195	0.687582	0.229498	-0.056531	-0.802709	-0.220643	0.280898	0.91788	0.147553	-0.206765	-0.611619
1417163_at	-0.246923	0.23231	0.139843	-0.396909	0.096225	0.120968	-0.090373	0.174219	0.730103	0.388521	-0.455751	-0.692234
1417164_at	0.251888	-0.281925	-0.523753	-0.820723	-0.095496	0.611666	1.06512	0.689152	-0.2411	-0.667117	-0.163585	0.175875
1417165_at	-0.997618	-0.782497	0.1003	0.905579	0.474097	-0.072193	-0.368458	-0.596093	-0.309185	0.462035	0.873727	0.310307
1417166_at	-0.420252	-0.334616	0.053743	0.587074	1.192059	0.407353	-0.24417	-0.156082	0.133858	-0.271013	-0.514877	-0.433076
1417167_at	-1.083291	-0.819718	0.215863	0.253772	0.45354	-0.218597	-0.240058	-0.030011	0.832478	0.767317	0.204351	-0.335645
1417168_a_at	-1.162498	-1.280344	0.074835	0.693386	0.464889	-0.220235	-0.288776	-0.304512	0.108807	0.718107	0.959781	0.23656
1417169_at	-1.211577	-0.940205	0.292286	1.102723	1.057908	0.070371	-0.604024	-0.430632	0.12337	0.614071	0.258085	-0.332376
1417170_at	-1.192826	-0.886383	-0.38231	0.512226	0.466823	0.87079	0.900844	0.774035	0.20569	-0.189073	-0.484226	-0.59559
1417171_at	-0.163164	0.134075	0.077439	0.05179	0.068437	-0.026925	-0.491011	-0.837438	-0.496999	0.052779	0.787995	0.843021
1417172_at	-0.65211	-0.071539	0.130672	0.542087	0.524817	0.295822	0.209795	0.697695	0.835927	-0.069541	-0.991618	-1.452008
1417173_at	-0.036608	-0.446601	-0.27788	0.4419	0.979428	0.620235	0.5349	0.424631	-0.097391	-0.77504	-0.738646	-0.628929
1417174_at	-0.215958	-0.256611	-0.030329	0.06304	0.352082	1.164952	1.007502	-0.057957	-0.955111	-0.832523	-0.276454	0.037366
1417175_at	-0.408608	0.719916	0.949551	0.594946	0.425461	0.075916	-0.359606	-0.338425	0.045588	-0.294068	-0.633467	-0.777205
1417176_at	-0.181845	0.312075	0.815188	0.113003	-0.22942	-1.002428	-0.366533	-0.061894	0.660472	0.110484	0.130107	-0.299207
1417177_at	-0.016805	0.115061	-0.011137	0.023736	0.383822	0.502722	-0.577056	-0.852898	-0.542213	0.183961	0.492419	0.298388
1417178_at	-0.223399	0.415933	-0.052584	-0.459642	-0.012318	0.748795	0.700652	0.18055	-0.071459	-0.469018	-0.348209	-0.409301
1417179_at	-0.812817	-0.08441	0.40242	1.07286	0.813181	0.503317	0.004921	-0.676788	-0.45403	-0.306678	0.107689	-0.569666
1417180_at	0.093511	-0.031076	-0.43099	-0.792637	-0.476569	-0.123499	0.739489	1.144572	0.775354	-0.280291	-0.378364	-0.239502
1417181_a_at	-0.627136	-0.412861	-0.198737	0.4477	0.503346	1.050964	0.539714	-0.116608	-0.522893	-0.368243	-0.211422	-0.083824
1417182_at	-0.12492	0.670976	0.87509	0.822805	0.400318	0.502657	0.344879	0.183845	-0.384065	-1.164608	-1.298798	-0.828175
1417183_at	-0.909676	-1.271913	-0.429057	0.260477	0.467166	0.154152	-0.341425	-0.539993	-0.093366	1.017624	1.128168	0.557842
1417184_s_at	0.10099	0.163056	0.199776	-0.745534	-0.421911	-0.279848	0.525343	0.57275	0.554526	-0.2109	-0.154649	-0.303598
1417185_at	-0.317188	0.007913	0.21135	-0.250077	-0.400937	-0.113237	0.229805	0.851971	0.714562	-0.069924	-0.569138	-0.295099
1417186_at	-0.700121	-0.206195	0.271543	0.659863	0.409596	0.233266	-0.213553	-0.964587	-0.587211	0.345513	0.673142	0.078746
1417187_at	0.102654	-0.262864	-0.259409	0.021067	0.945757	0.781614	0.241236	-0.701263	-0.926286	-0.458954	0.235936	0.280512
1417188_s_at	0.080075	-0.512108	-0.368546	0.11363	0.354509	0.622744	0.37079	-0.166641	-0.772123	-0.251938	0.129898	0.39971
1417189_at	-0.055079	0.374715	0.184363	-0.193407	-0.686509	-0.763893	-0.520862	0.08042	0.591186	0.343096	0.509728	0.136243
1417190_at	-1.052232	-1.21471	-0.481207	0.635805	0.85023	0.420607	-0.433852	-0.521018	0.035082	0.918969	0.85474	-0.012414
1417191_at	-0.998546	-0.742456	-0.277105	0.64311	0.577749	0.461881	-0.008301	0.240039	0.377201	0.56056	-0.284792	-0.549341
1417192_at	-1.249362	-0.98873	-0.159607	0.365664	0.246369	0.271045	0.797233	0.869227	0.518667	0.345532	-0.244237	-0.771802
1417193_at	-0.666827	-0.991702	-0.591467	0.120367	0.428171	0.615818	0.295807	-0.30876	-0.479883	0.426939	0.883636	0.2679
1417194_at	-0.042373	-0.067197	-0.245258	-0.164486	-0.223945	0.739717	0.263168	0.350755	-0.474514	-0.072145	-0.302772	0.239051
1417195_at	-0.304807	-0.233556	0.328054	-0.367936	-0.032292	-0.174734	0.036372	-0.709504	-0.445175	0.294314	0.978944	0.630321
1417196_s_at	-0.813776	-0.830427	-0.030485	0.519523	0.85634	0.642905	0.556062	0.734674	0.373248	-0.246916	-0.993634	-0.767513
1417197_at	-1.060529	-0.6545	0.235408	0.027451	-0.086095	-0.160525	0.303193	-0.00336	0.652029	0.755471	0.574863	-0.583407
1417198_at	-0.448506	-0.948567	-0.560499	0.064251	0.828891	0.667983	0.062237	0.19384	0.242861	0.506055	-0.225426	-0.383119
1417199_at	-0.799871	-0.776356	-0.499309	-0.433254	-0.016146	-0.03331	-0.148627	0.288825	1.001589	1.027852	0.356655	0.031953
1417200_at	0.084827	-0.44875	-0.35419	0.218773	0.841875	0.824335	0.370034	-0.33561	-1.015425	-0.59914	-0.030992	0.444264
1417201_at	0.276055	0.117651	-0.434734	-0.365752	-0.206937	-0.338258	-0.191291	-0.354916	-0.075326	0.174112	0.693369	0.706029
1417202_s_at	-0.324503	-0.923108	-0.805877	-0.014333	0.799226	1.287705	1.008019	0.491403	-0.397138	-0.484349	-0.485891	-0.151152
1417203_at	0.141134	0.014296	-0.657899	-0.643816	-0.160915	0.959602	0.657936	0.303174	-0.507283	-0.212437	-0.143126	0.249335
1417204_at	0.135677	-0.026987	-0.256214	-0.585604	-0.803595	0.292736	0.577333	0.542402	-0.119602	-0.147096	0.129054	0.261896
1417205_at	0.398775	-0.35892	-0.413149	-0.196598	0.293064	0.80346	0.851789	0.706481	-0.252633	-0.735429	-0.808587	-0.288251
1417206_at	-0.122604	-0.679809	-0.619893	0.279971	1.154358	0.840801	0.199659	-0.283218	-0.432059	-0.311866	0.070102	-0.09544
1417207_at	-0.651926	0.042884	0.828297	0.250853	-0.263027	-0.239748	0.010232	-0.128859	-0.05082	-0.043265	0.299373	-0.053994
1417208_at	-0.547379	-0.515527	-0.733274	-0.061739	0.017629	0.752697	0.280425	-0.182666	-0.36441	0.323402	0.672072	0.35877
1417209_at	-0.230045	-0.109857	0.003229	-0.302931	-0.078885	-0.194052	-0.110159	0.173035	0.747934	0.163406	0.089929	-0.151603
1417210_at	-0.480064	-0.51868	0.207068	0.225208	0.52622	-0.002194	0.097613	0.556563	0.256365	0.005836	-0.584715	-0.28922
1417211_a_at	0.154714	0.049309	-0.434712	-0.059515	0.120546	0.196772	-0.290232	-0.55584	-0.400213	0.228675	0.65539	0.335109
1417212_at	-0.673412	-0.959351	-0.505872	0.326841	0.711846	0.632506	0.067219	-0.511177	-0.510724	0.372677	0.875247	0.174198
1417213_a_at	-0.424815	-0.459024	-0.389249	-0.193326	-0.308367	-0.084013	0.046849	0.082205	0.442928	0.936932	0.469151	-0.119274
1417214_at	-1.097238	-0.36254	0.184789	-0.314367	-0.957007	-0.576502	0.117148	0.436291	0.750834	1.125133	0.75315	-0.059692
1417215_at	-0.825779	-0.919303	-0.751167	-0.21301	0.205628	0.043922	-0.10896	-0.232241	0.434619	0.78515	1.250784	0.330358
1417216_at	-0.248663	0.741525	1.364563	0.977937	0.021783	-0.686251	-1.004455	-0.397931	0.050272	0.176585	-0.400332	-0.595032
1417217_at	-0.389732	-0.42646	-0.749623	-0.957351	-0.61138	0.162462	0.079058	0.054082	0.024424	0.949474	1.014766	0.850281
1417218_at	-0.080035	-0.445408	-0.185065	0.001009	0.119615	0.027006	0.034321	0.849042	0.637504	0.138597	-0.767951	-0.328634
1417219_s_at	-0.654557	0.313026	0.639139	0.324521	-0.143247	-0.206022	-0.048538	0.631477	0.738984	0.072322	-0.874322	-0.792781
1417220_at	0.35951	-0.041973	-0.609998	-0.824582	-0.557088	0.095622	0.648173	0.447254	0.028859	0.0089	0.264328	0.180996
1417221_at	-1.400534	-1.072842	-0.479779	-0.165223	0.042745	-0.091643	0.16983	-0.003246	0.702742	1.163399	1.046887	0.087664
1417222_a_at	-0.356354	-0.366018	-0.555446	-0.116114	0.068741	0.719175	0.625431	1.083374	0.169379	-0.09121	-0.747618	-0.433342
1417223_at	-0.658197	-0.155687	0.656052	0.456153	0.093829	-0.695246	-0.476977	0.171567	1.005892	0.600863	-0.087791	-0.910457
1417224_a_at	-1.049592	-0.737103	-0.322474	0.260768	0.593591	0.553387	0.760223	0.723568	0.7447	-0.164343	-0.565855	-0.796871
1417225_at	-0.088852	-0.722498	-0.66716	-0.003413	0.424677	0.809185	0.263625	-0.303708	-0.919378	-0.174603	0.632966	0.749161
1417226_at	-0.464321	0.131584	0.767213	0.344546	0.013261	-0.459766	0.13339	0.446265	0.699144	-0.290232	-0.523319	-0.797765
1417227_at	-0.111677	0.490008	0.761002	0.239285	-0.118729	-0.536324	-0.2259	-0.206192	0.429132	0.044868	-0.033576	-0.731896
1417228_at	-0.806468	-0.285899	0.507017	0.107296	-0.020097	-0.715524	-0.533262	-0.123198	0.936138	0.85692	0.446605	-0.369529
1417229_at	-0.757807	-0.719414	0.350805	0.694114	0.353112	-0.476084	0.139817	0.459795	0.76537	0.047049	-0.161858	-0.6949
1417230_at	0.326781	0.209553	0.421804	-0.238807	-0.550436	-0.46344	-0.423667	-0.250603	-0.557001	-0.134586	0.556911	1.103491
1417231_at	-0.621471	-0.265726	0.423148	0.867666	0.083628	-0.072167	-0.293888	-0.507387	-0.486887	0.041735	0.490794	0.340556
1417232_at	-0.667856	-0.624257	-1.069476	-0.744323	0.13928	0.777552	0.489849	-0.011	0.361317	0.532237	0.708971	0.107707
1417233_at	-0.667113	0.034018	0.714538	1.169217	0.369216	-0.548576	-0.681927	-0.567867	-0.04474	0.258621	0.316689	-0.352077
1417234_at	-0.674522	-0.050299	0.501417	0.349103	0.159511	-0.21288	0.105302	0.085649	0.706575	-0.029833	-0.123833	-0.816189
1417235_at	0.144509	-0.5305	-0.469252	-0.816554	-0.480008	-0.675476	0.415828	0.846725	0.880098	0.175339	0.259814	0.249479
1417236_at	0.002629	-1.01137	-0.822067	-0.533422	0.200669	0.59065	0.522239	-0.180754	-0.533681	0.13757	0.888517	0.73902
1417237_at	0.178107	-0.063583	0.174086	0.252072	0.32947	0.335468	-0.47547	-0.73662	-1.077408	-0.336344	0.450119	0.970103
1417238_at	0.357123	0.372737	0.592991	-0.265431	-0.442144	-0.874097	-0.326342	0.334713	0.512641	-0.154437	-0.236029	0.128276
1417239_at	-1.173638	-0.932373	-0.137931	0.310204	0.137433	0.000728	0.399717	0.424464	0.420933	0.474741	0.169508	-0.093786
1417240_at	0.147891	0.441419	0.571154	-0.143006	-0.32257	-0.703363	-0.303972	0.428177	0.650556	-0.133009	-0.437793	-0.195484
1417241_at	-0.704406	-1.227261	-0.538985	-0.229916	0.321463	-0.076269	0.147611	-0.383694	0.101721	0.648121	1.325942	0.615674
1417242_at	-0.139856	0.268275	1.143861	0.287503	-0.310058	-0.568441	-0.272476	0.220996	0.256149	0.040029	-0.458302	-0.467682
1417243_at	0.054792	-0.068424	0.323104	-0.468216	-0.160308	-0.677709	-0.482194	-0.178879	0.333494	0.40825	0.567806	0.348286
1417244_a_at	-0.049365	0.728771	1.137298	0.325601	-0.305647	-0.716718	-0.345118	0.05266	0.406905	-0.251876	-0.570548	-0.411962
1417245_at	-0.243293	-0.470183	-0.010613	-0.326455	0.308333	-0.084889	-0.269829	-0.544194	0.161587	0.723429	0.759159	-0.003052
1417246_at	-0.667805	-0.416777	-0.08418	0.364419	-0.065971	0.29197	-0.123884	0.220141	0.310687	0.670317	-0.146831	-0.352085
1417247_at	-0.183389	-0.256689	0.10654	-0.561751	-0.475692	-0.821493	0.085972	0.84073	1.199422	0.523826	-0.192321	-0.265157
1417248_at	0.115907	-0.41879	-0.362887	-0.250511	-0.093063	0.045055	0.646119	0.718029	0.514234	-0.039072	-0.335548	-0.539474
1417249_at	-0.755839	-0.362372	-0.240746	0.14457	0.503943	0.458452	-0.622778	-0.627691	0.165218	0.921583	0.427691	-0.01203
1417250_at	0.18244	0.434624	0.835534	-0.084584	-0.562957	-1.086007	-0.474131	0.028753	0.269861	-0.072011	0.205359	0.323119
1417251_at	-0.505383	-0.472712	-0.008841	0.09048	0.466221	0.732264	0.898381	-0.135109	-0.47277	-0.304649	0.161831	-0.449711
1417252_at	-0.613937	-0.130882	0.814122	0.787493	0.434574	-0.229687	-0.842101	-0.451397	0.101014	0.247731	0.078007	-0.194936
1417253_at	0.167451	0.19136	0.158907	-0.212325	-0.229145	-0.35657	0.197194	0.360855	0.182192	-0.565522	-0.035525	0.141126
1417254_at	0.044437	0.605055	1.318606	0.273395	-0.121994	-0.704286	-0.400136	-0.368251	-0.176797	-0.263657	-0.126427	-0.079946
1417255_at	-0.289827	0.588257	0.723667	0.289877	-0.154185	-0.400714	-0.451384	0.041394	0.523986	-0.039812	-0.385269	-0.445992
1417256_at	-0.273926	-0.104029	0.192539	-0.482905	-0.625471	-0.956635	-0.569539	0.202941	1.210821	1.037675	0.412262	-0.043731
1417257_at	-0.217912	-0.738786	-0.495192	-0.576911	-0.116245	-0.23197	0.594275	1.10119	0.916103	-0.014158	-0.192562	-0.02783
1417258_at	-0.125396	-0.102628	0.209983	-0.201232	0.121312	0.158747	-0.504025	-0.742032	-0.529133	0.397884	0.524538	0.791985
1417259_a_at	0.662732	0.539261	-0.035589	-0.506843	-0.821835	-0.579388	-0.306593	-0.062681	-0.002764	-0.085807	0.434667	0.764839
1417260_at	-0.265354	0.081171	0.680163	-0.088422	0.265427	0.025503	-0.051293	-0.089293	0.197791	0.078634	-0.40052	-0.433808
1417261_at	-0.644923	-0.798153	-0.693663	0.24123	1.283663	1.13727	0.174367	-0.23683	-0.017748	0.104028	-0.201049	-0.348194
1417262_at	-0.182022	0.22903	0.077482	-0.151991	-0.169996	0.454105	0.529613	0.368083	0.166466	-0.393557	-0.311574	-0.615639
1417263_at	-0.002037	0.204273	0.018654	0.235349	-0.541257	-0.204067	-0.049766	0.6578	0.327938	-0.011199	-0.486358	-0.149331
1417264_at	-1.353927	-0.778624	-0.006639	1.143588	1.181169	0.805035	0.275222	0.002117	0.148855	-0.072251	-0.28333	-1.061214
1417265_s_at	-0.29843	-0.626475	0.004009	0.421098	0.869728	0.580471	0.815367	0.261573	-0.645362	-0.870795	-0.363404	-0.14778
1417266_at	-0.523058	-1.222676	-0.811834	-0.169824	0.590179	0.958381	0.399891	0.013259	-0.328327	0.061855	0.464932	0.567222
1417267_s_at	0.079221	0.605641	1.386198	0.385326	-0.107909	-0.256724	-0.09502	-0.459429	-0.762133	-0.438756	-0.246148	-0.090266
1417268_at	-0.701412	-0.929705	0.066239	0.800179	0.916076	0.326784	-0.461238	-0.810754	-0.677053	0.360529	0.614958	0.495396
1417269_at	-0.195835	0.631819	0.977233	0.124208	-0.471707	-0.950682	-0.33453	0.374338	0.80044	0.102034	-0.449853	-0.607465
1417270_at	-0.599241	0.030019	0.769984	1.055282	0.493003	0.169428	0.032295	-0.715679	-0.826856	-0.558578	0.189479	-0.039135
1417271_a_at	0.200675	0.939705	1.224375	0.016907	-0.542333	-0.669533	-0.161162	0.046836	-0.014576	-0.417347	-0.43159	-0.191958
1417272_at	0.068859	0.056538	0.287499	-0.287038	0.135581	0.335596	0.682961	0.53991	-0.051527	-0.736835	-0.574588	-0.456955
1417273_at	0.26945	1.0518	0.671582	-0.023077	-0.826602	-0.649225	-0.05242	0.568571	0.342165	-0.198701	-0.718389	-0.435153
1417274_at	-0.39928	-1.123952	-0.401826	-0.406717	0.383013	0.448894	0.463766	-0.005342	-0.054595	0.151595	0.716268	0.228176
1417275_at	-0.163493	0.097097	0.371643	0.025023	0.876269	0.913231	0.621128	-0.018713	-0.311794	-0.760395	-0.965041	-0.684955
1417276_at	0.576386	0.51616	0.836683	-0.21332	-0.734968	-0.615074	-0.065437	0.381915	-0.156011	-0.387121	-0.297749	0.158535
1417277_at	-0.277074	-0.996013	-0.671537	-0.926924	-0.241385	0.287962	1.005674	0.636439	0.411647	0.225726	0.534589	0.010896
1417278_a_at	-0.149652	0.642916	0.750484	0.412379	0.108487	-0.395416	0.202577	0.152824	0.336606	-0.636651	-0.67031	-0.754245
1417279_at	-0.386894	-0.959019	-0.566808	0.139644	0.619874	0.540314	0.11684	-0.419674	-0.441582	0.378495	0.754173	0.224637
1417280_at	-0.383828	-0.440528	-0.29583	-0.184699	-0.004523	-0.376614	-0.706928	-0.122745	0.683838	1.290216	0.484972	0.056669
1417281_a_at	-0.084474	0.119511	-0.251946	-0.679711	-1.161508	-0.676084	-0.238047	0.705536	1.122217	0.881021	0.360349	-0.096866
1417282_at	-0.500727	-0.446628	-0.509166	-0.054431	0.189147	-0.286323	-0.30963	0.062342	0.840913	0.463357	0.493085	0.058064
1417283_at	-1.030122	-0.405778	0.534431	0.316819	0.317606	-0.425486	-0.232975	0.216896	0.82262	0.584444	-0.072604	-0.625851
1417284_at	0.043224	-0.430199	0.514114	0.670479	1.053134	0.353406	0.286962	0.037575	-0.577554	-0.981763	-0.807332	-0.162047
1417285_a_at	-0.195375	-0.641606	-0.146538	0.177843	0.059861	0.060649	0.109512	-0.119421	-0.417545	0.293912	0.440181	0.37853
1417286_at	-0.434392	-0.182585	0.072646	0.500266	0.240911	0.048009	-0.447341	-0.862917	-0.623671	0.374727	0.976869	0.337476
1417287_at	-0.331738	0.363853	0.830328	0.632351	0.308045	-0.719078	-0.878687	-0.666772	0.172868	0.122921	0.312581	-0.146673
1417288_at	-0.344423	0.413198	0.998351	0.440777	-0.223312	-0.794507	-0.660657	-0.165805	0.424751	0.110172	-0.002478	-0.196066
1417289_at	-0.462046	-0.372515	0.283203	0.578595	0.409115	0.694069	0.232002	-0.24542	-0.819632	-0.291157	-0.213967	0.207754
1417290_at	-0.296701	-0.444352	0.109944	-0.339733	-0.213144	-0.465766	-0.152445	-0.320283	0.450437	0.45736	0.87679	0.337893
1417291_at	-0.501936	0.201951	0.935993	0.476202	0.114534	-0.755487	-0.335122	-0.016671	0.732506	0.108743	-0.196627	-0.764088
1417292_at	-0.064819	0.33187	0.254837	0.264559	-0.148434	0.026589	-0.301587	0.294911	0.328003	0.137987	-0.755844	-0.36807
1417293_at	-0.74959	-0.207054	0.756515	0.680103	0.930625	0.354187	0.25544	-0.311883	-0.167578	-0.16155	-0.398739	-0.980475
1417294_at	-0.918446	-0.303614	0.456126	0.313313	-0.041648	-0.787879	-0.434828	0.117816	1.004068	0.767604	0.404551	-0.577062
1417295_at	-0.618122	0.074858	0.470355	0.206259	-0.493208	-0.864982	-0.164735	0.682142	1.180273	0.344536	-0.20139	-0.615987
1417296_at	0.071278	-0.367998	0.453106	1.120369	1.010193	0.098285	-0.421564	-0.287197	-0.656254	-0.649114	-0.451204	0.080102
1417297_at	-0.354156	0.404693	1.039542	0.356986	-0.063503	-0.843299	-0.614512	-0.288857	0.421327	0.143847	0.044104	-0.246172
1417298_at	0.22095	0.631915	0.442716	-0.436172	-0.663061	-0.811752	-0.561501	0.08559	0.869026	0.430894	-0.00419	-0.204415
1417299_at	-0.531275	-0.756128	-0.31698	0.144353	0.061653	0.614583	-0.135707	-0.04148	-0.294814	0.444345	0.408742	0.402709
1417300_at	-0.906623	-1.187284	-0.536209	-0.224645	-0.108582	-0.308232	0.151464	0.022797	0.698334	1.136064	1.131645	0.131272
1417301_at	-0.613433	-0.563008	0.214644	0.169406	0.480492	-0.266895	0.027304	0.47925	0.862856	0.221447	-0.466796	-0.545265
1417302_at	-0.680176	0.146048	0.864699	1.104047	1.021469	0.084877	-0.042185	-0.328031	-0.024907	-0.607818	-0.716796	-0.821226
1417303_at	-0.497147	-0.814378	-0.10898	0.28002	0.736069	0.656146	0.845928	-0.246462	-0.59927	-0.444495	0.303169	-0.110601
1417304_at	0.181258	-0.137216	-0.085409	-0.146343	0.301193	-0.210672	-0.53423	-0.107674	-0.01801	0.102145	0.276999	0.377958
1417305_at	-0.566142	-0.777186	-0.08107	0.257957	0.641287	0.226642	0.903959	0.677254	0.600222	-0.395737	-0.621628	-0.865557
1417306_at	-0.436342	0.372926	0.748035	-0.012607	-0.1059	-0.594444	-0.389969	-0.063951	0.590708	0.358385	-0.012308	-0.454533
1417307_at	-0.084368	-0.647671	-0.322623	0.204694	0.109782	0.061597	-0.213826	-0.311569	-0.532645	0.301823	0.874466	0.560338
1417308_at	0.104383	-0.010484	-0.035462	0.245363	0.376771	0.204565	0.193143	-0.284823	-0.512003	-0.26411	0.103793	-0.121134
1417309_at	-0.550292	0.229536	1.013206	0.469215	0.031676	-0.680335	-0.340741	0.273151	0.758951	0.218124	-0.595444	-0.827046
1417310_at	-0.329486	-0.364374	0.064187	0.229416	-0.098536	-0.446626	-1.131643	-0.324066	0.208329	1.058873	0.583452	0.550475
1417311_at	-0.798704	-0.68619	0.227859	0.265493	0.703382	-0.081513	-0.10748	-0.168106	0.612487	0.361377	0.257893	-0.586497
1417312_at	-0.857975	-0.790809	-0.244971	-0.095871	0.023691	0.262069	0.99237	0.281759	0.11	0.170563	0.348255	-0.19908
1417313_at	-0.678519	0.352666	0.287118	0.64375	0.667153	0.870362	0.22486	-0.390905	-0.218568	-0.358778	-0.613923	-0.785216
1417314_at	-0.22108	0.278455	0.855073	0.013903	-0.615367	-0.76361	-0.205318	0.478523	0.810792	0.258917	-0.328658	-0.561629
1417315_at	0.720497	1.188011	0.759915	0.069255	-0.699193	-0.681433	-0.561861	-0.252643	-0.310327	-0.420284	-0.111516	0.299581
1417316_at	-0.29392	-0.477499	-0.147849	0.239677	0.275265	0.343329	-0.000541	-0.554043	-0.663384	0.304219	0.71231	0.262436
1417317_s_at	-0.623867	0.056875	0.347064	0.470779	-0.053701	0.137364	-0.154312	0.605058	0.428451	-0.018095	-0.573833	-0.621782
1417318_at	0.093155	-0.069567	-0.295229	0.205013	0.472477	0.796821	0.201225	0.242111	0.055229	-0.286852	-0.666738	-0.747646
1417319_at	-1.126832	-1.004191	-0.552014	-0.496139	0.156633	0.096708	0.1785	-0.033409	0.823131	0.961405	0.958068	0.038139
1417320_at	-0.013312	0.08487	0.058073	0.494269	0.153928	0.297714	0.099791	-0.049126	-0.560381	-0.272118	-0.079949	-0.21376
1417321_at	-1.008916	-0.698484	-0.075364	-0.094117	0.230198	0.117255	0.308156	0.667441	0.885346	0.277758	-0.149528	-0.459746
1417322_at	-0.071889	0.786087	0.724037	-0.14849	-0.514255	-0.288858	0.479374	0.176672	0.032566	-0.594221	-0.330706	-0.250317
1417323_at	-0.891286	-0.939453	-1.100022	-0.621968	0.27472	0.999406	0.701657	0.489216	0.664097	0.599479	0.313466	-0.48931
1417324_at	-0.106654	0.189099	0.724101	-0.007215	-0.137567	-0.480714	-0.637979	-0.993687	-0.479988	0.325298	0.966316	0.63899
1417325_at	0.129059	0.400414	0.620592	-0.257367	-0.56122	-0.773249	-0.238388	0.228895	0.308678	-0.147195	0.08195	0.207831
1417326_a_at	-1.033528	-0.374422	0.579931	0.286032	-0.285367	-0.304334	0.105457	0.541107	0.880969	0.482844	-0.097803	-0.780888
1417327_at	-0.415617	-0.859838	-0.634988	-0.246642	0.227637	1.009838	1.003404	0.348518	-0.619997	-0.131324	0.118805	0.200207
1417328_at	-0.47884	0.059223	0.763551	0.379447	0.20195	-0.470086	0.003313	-0.670121	-0.103725	0.01396	0.464727	-0.163401
1417329_at	-0.581563	-0.019847	0.684027	0.711327	-0.180656	-0.482039	-0.642283	0.340473	0.627941	0.645485	-0.363921	-0.738945
1417330_at	-0.619057	0.156029	-0.161557	0.237846	-0.05569	0.381695	0.238135	0.120332	0.449457	0.14564	-0.197788	-0.695042
1417331_a_at	0.54487	0.435354	0.073055	-0.608571	-0.211267	0.385178	0.839545	0.58736	-0.167594	-0.969202	-0.825404	-0.083323
1417332_at	-0.302684	0.542298	0.811318	1.114526	0.48961	-0.02045	-0.254578	-0.725173	-0.578588	-0.42513	-0.282451	-0.368697
1417333_at	-0.380388	0.509024	0.663409	0.036233	-0.085071	-0.535895	-0.771482	-0.770883	0.378396	0.680111	0.469254	-0.192708
1417334_at	-0.277519	-0.352951	0.236987	-0.054054	0.106589	-0.453284	-0.213005	-0.830308	-0.234973	0.218128	1.077444	0.776943
1417335_at	-0.883716	-0.592998	-0.193079	0.769632	1.168496	0.877466	-0.096163	-0.769196	-0.248304	0.320049	0.211704	-0.563892
1417336_a_at	0.006372	0.207612	0.169682	-0.782408	-1.034242	-1.160914	-0.186849	0.432216	0.854786	0.774428	0.511259	0.208056
1417337_at	0.234941	0.196684	0.668013	0.704848	0.251995	-0.066536	-0.111845	0.186436	0.023508	-0.734389	-0.854556	-0.4991
1417338_at	0.197728	0.965707	0.995176	-0.092143	-0.059137	0.032199	0.152512	-0.219894	-0.339213	-0.626619	-0.660789	-0.345525
1417339_a_at	-0.937844	-1.423741	-0.535571	0.199911	0.675755	0.717821	-0.012429	-0.399371	-0.40869	0.586763	1.003388	0.534007
1417340_at	-0.397598	-0.928936	-1.020372	-0.217992	0.583576	1.249908	0.914774	0.805819	0.074668	-0.153301	-0.548854	-0.361689
1417341_a_at	0.001371	-0.636631	-0.56169	-0.154345	0.257521	0.562984	0.463106	0.055513	-0.48159	0.025369	0.181577	0.286816
1417342_at	0.229838	0.337865	-0.424204	-0.554789	-0.392368	0.369184	0.651052	0.14781	-0.297635	-0.394076	0.123067	0.204256
1417343_at	0.182526	0.553124	0.652659	-0.199579	-0.826816	-0.729379	-0.180033	0.170347	0.411726	-0.091106	0.002874	0.053655
1417344_at	-0.107076	-0.700803	-0.495261	-0.511507	0.422145	0.731566	1.13787	0.511876	-0.445344	-0.604902	-0.107188	0.168622
1417345_at	-0.212923	0.647797	0.445787	-0.047439	0.208797	0.87821	0.729083	-0.079632	-0.377681	-0.693247	-0.833191	-0.665558
1417346_at	0.241279	0.803344	1.019042	0.498174	-0.172752	-0.814334	-0.615559	-0.358866	-0.358755	-0.536571	-0.044172	0.339168
1417347_at	0.35421	-0.181247	-0.503048	-0.828957	-0.514849	0.112098	-0.008257	-0.206939	-0.247209	0.562403	0.827055	0.634741
1417348_at	0.044902	0.191272	0.600076	0.517713	0.586182	0.177192	0.147399	-0.320549	-0.716863	-0.506551	-0.37285	-0.347923
1417349_at	-0.68107	-0.083849	0.877837	0.95237	0.747568	0.314361	-0.316019	-0.873936	-0.428876	0.137858	0.031239	-0.677482
1417350_at	0.785627	0.08884	-0.338188	-0.761454	-0.715889	-0.315109	-0.088396	0.013965	-0.240035	0.273754	0.460307	0.836577
1417351_a_at	-0.550186	-0.380859	0.490523	0.214217	0.102551	-0.242293	0.355523	0.619096	0.605153	0.181002	-0.677172	-0.717555
1417352_s_at	-0.303739	-0.017108	0.024744	0.512206	0.607703	0.620942	-0.147635	-0.094982	-0.03245	-0.366457	-0.353117	-0.450107
1417353_x_at	-0.206025	-0.312609	0.415493	0.224167	0.435066	0.235926	-0.298372	-0.364662	-0.791979	-0.116235	0.19523	0.583999
1417354_at	-0.265104	-0.405884	-0.287251	-0.844921	-0.607201	-0.651882	-0.066691	-0.011957	0.709244	0.787017	1.193203	0.451427
1417355_at	0.528088	0.43485	0.082781	-0.230026	-0.353335	0.180294	0.223706	0.289705	-0.219896	-0.159483	-0.550634	-0.226051
1417356_at	0.309609	0.703649	0.664566	0.205512	-0.384119	-0.247284	0.260444	0.219655	-0.144442	-0.491462	-0.757432	-0.338696
1417357_at	-0.362786	0.694101	1.029361	0.704163	-0.273705	-0.688772	-0.592547	-0.479967	-0.098994	0.020537	0.285973	-0.237364
1417358_s_at	-0.271328	-0.547547	-0.3241	0.023563	0.078501	0.395338	0.224583	-0.16161	-0.392683	0.386846	0.423558	0.164879
1417359_at	-0.860949	-0.729588	-0.094385	-0.140355	-0.472553	-0.087713	0.183958	0.708071	0.708422	0.485408	0.372625	-0.072938
1417360_at	-0.206791	-0.426697	-0.756086	-1.060631	-0.742256	-0.332175	0.718098	1.090673	1.291475	0.449159	0.096427	-0.121196
1417361_at	-0.540667	-0.247527	-0.368512	0.102608	0.050262	0.077876	-0.299468	0.400342	0.866495	0.815592	-0.32585	-0.531151
1417362_at	-0.426023	-1.20006	-0.632283	-0.329176	-0.004974	-0.089659	0.537449	0.610696	0.622856	0.159368	0.537613	0.214192
1417363_at	-0.077284	0.325155	0.541136	0.052323	0.072619	-0.520611	-0.142718	0.103572	0.758695	-0.137665	-0.328493	-0.64673
1417364_at	0.058393	0.357636	0.099901	-0.480263	-0.315486	-0.009241	-0.003073	0.057894	0.017128	-0.228058	0.077646	0.367523
1417365_a_at	0.532339	-0.214409	-0.263645	-0.515209	-0.434273	0.076545	-0.107839	0.187656	-0.321523	-0.060882	0.342113	0.779127
1417366_s_at	0.273522	-0.109809	-0.293403	-0.471636	-0.051746	0.440793	1.178622	0.785689	-0.107312	-0.762036	-0.701145	-0.18154
1417367_at	-0.239457	-0.382118	-0.335467	0.043403	0.293127	0.870446	0.742829	0.030969	-0.685765	-0.267115	0.054624	-0.125475
1417368_s_at	0.435907	1.129598	1.028319	0.147153	-0.367524	-0.65569	-0.329865	0.19201	0.100272	-0.401934	-0.85596	-0.422285
1417369_at	-0.492239	-0.754792	-0.013141	0.241226	0.587549	0.228441	0.306701	-0.382004	-0.388959	0.074276	0.647386	-0.054443
1417370_at	-0.154678	-0.492807	-0.425749	-0.826722	-0.202546	0.643186	1.380244	0.577886	-0.074901	-0.247289	-0.138457	-0.038166
1417371_at	0.114435	-0.06668	-0.105069	0.036573	-0.165277	0.268599	-0.15803	0.070279	-0.333562	0.128387	-0.193355	0.4037
1417372_a_at	-0.467871	-0.206098	-0.306322	0.075412	0.073329	0.167263	-0.085729	0.475848	0.452466	0.316434	-0.403911	-0.090819
1417373_a_at	-0.706333	-0.245887	0.440123	0.274558	-0.006503	-0.344746	-0.756304	-0.318802	0.189648	0.591667	0.583379	0.299201
1417374_at	0.130929	-0.094248	-0.700039	-0.958796	-0.343717	0.363698	0.288747	0.236566	-0.049521	0.07405	0.301978	0.750352
1417375_at	-0.816334	-0.972952	-0.689848	-0.03938	0.801407	0.608717	0.371418	0.723336	0.906003	0.377038	-0.485387	-0.784017
1417376_a_at	-0.57144	-0.89535	-0.96653	0.235409	0.712595	0.868333	0.477272	0.552273	0.299783	-0.007476	-0.301213	-0.403656
1417377_at	0.087278	0.705229	0.741596	-0.119948	-0.563069	-0.514827	0.30147	0.814603	0.64075	-0.465084	-0.946622	-0.681377
1417378_at	-0.205292	0.248548	0.513696	-0.200253	-0.324021	-0.653152	-0.022049	0.567869	0.86205	0.023578	-0.322122	-0.488851
1417379_at	-0.407868	-0.295537	0.084947	0.862318	0.321647	0.125021	-0.687436	-0.6248	-0.278744	0.386098	0.351024	0.163331
1417380_at	-0.886091	-0.630164	0.730586	0.341487	0.096924	-0.650118	-0.324852	-0.46591	0.121971	0.656564	0.866239	0.143361
1417381_at	-0.206546	-0.982487	-0.738338	-0.511323	0.107798	0.755289	0.662734	0.448316	-0.083733	-0.123129	0.198457	0.472962
1417382_at	-0.18689	-0.374591	-0.268945	-0.055975	0.339079	0.548865	-0.006439	-0.795612	-0.821384	0.317492	0.815736	0.488662
1417383_at	-0.021975	-0.155001	-0.410539	-0.064891	0.391706	0.537558	-0.036147	-0.38161	-0.542253	0.158863	0.149375	0.374916
1417384_at	-0.184519	-0.147623	-0.363227	-0.181965	-0.597238	-0.303025	-0.398031	-0.388199	-0.035323	0.792294	1.200489	0.606369
1417385_at	-0.142948	0.460157	0.817182	0.30489	0.146768	-0.850286	-0.924142	-0.422122	0.542291	0.422542	-0.02974	-0.324592
1417386_at	-0.431313	0.074648	1.015244	0.412389	0.28684	-0.442811	-0.286881	-0.273413	0.208028	-0.127082	-0.133035	-0.302615
1417387_at	-0.018556	0.708255	1.033758	0.241878	0.150577	-0.481129	-0.683333	-0.466511	0.060446	-0.006178	-0.317308	-0.221897
1417388_at	-1.002704	-0.984583	-0.474282	0.230848	-0.17043	0.219787	0.258479	0.67166	0.409243	0.386164	0.434653	0.021165
1417389_at	-0.159213	0.192688	0.724382	0.18621	-0.290391	-0.644968	-0.285271	0.136101	0.159572	-0.22555	0.128087	0.078351
1417390_at	-0.527751	-0.283989	-0.270097	-0.353689	0.118613	-0.033999	0.255125	0.750552	1.159709	0.231357	-0.322635	-0.723196
1417391_a_at	-0.29335	0.247133	1.11726	0.565148	-0.21143	-1.001629	-0.535438	0.241254	0.639724	0.066341	-0.345226	-0.489788
1417392_a_at	-0.065787	0.148057	0.453621	0.081697	-0.026282	0.014083	0.25397	0.529337	-0.070659	-0.747216	-0.524932	-0.045889
1417393_a_at	-0.661263	-0.500537	-0.045126	0.318817	0.524695	0.148753	-0.188789	-0.902129	-0.279554	0.471694	1.046001	0.067438
1417394_at	-0.250155	-0.249709	0.169152	-0.316018	0.045617	-0.265847	0.335198	0.658226	0.722234	-0.186965	-0.391373	-0.27036
1417395_at	-0.24235	0.296118	0.963308	0.51126	0.154287	-0.434626	-0.133495	0.124938	0.14364	-0.572858	-0.499482	-0.310739
1417396_at	-0.201148	0.419358	0.568523	0.79223	0.109922	-0.075381	-0.283842	-0.503755	-0.156846	-0.024799	-0.252552	-0.391711
1417397_at	-1.005249	-0.141753	0.248065	0.155082	-0.249496	-0.258478	0.589232	1.006217	1.223486	0.295345	-0.605656	-1.256796
1417398_at	0.016478	-0.043569	-0.684853	-0.364331	-0.32865	0.581809	0.285315	0.218974	-0.250483	0.058854	0.139771	0.370685
1417399_at	-0.268332	-0.094285	0.419264	-0.058757	0.021145	-0.585385	-0.551369	-0.278259	0.406761	0.368785	0.552417	0.068015
1417400_at	-0.19262	0.361712	0.996863	0.00805	-0.352467	-0.727638	-0.141005	0.067583	0.390008	0.014549	-0.048077	-0.376958
1417401_at	-0.079658	0.732392	0.472054	0.68857	0.005588	0.041291	-0.082199	-0.288254	-0.549316	-0.433113	-0.292483	-0.214871
1417402_at	0.030032	-0.576934	-0.116178	-0.230238	0.031363	-0.594138	0.273773	0.316665	0.431763	0.0783	0.319169	0.036421
1417403_at	-0.181373	-0.551786	-0.648887	-0.166641	0.241644	0.756722	0.612174	-0.000972	-0.556967	-0.042585	0.367448	0.171223
1417404_at	-0.054342	-0.354024	-0.516512	-0.255067	0.091467	0.491992	0.489479	-0.129874	-0.51758	0.029984	0.475347	0.249128
1417405_at	-0.959628	-0.551165	0.346097	0.611805	0.529738	-0.146168	0.364767	0.401251	0.326641	-0.153181	-0.077352	-0.692805
1417406_at	-0.37822	0.487592	1.065272	0.580184	-0.382715	-1.051578	-0.601306	0.235398	0.741838	0.155445	-0.339311	-0.512599
1417407_at	-0.456079	-0.487151	0.463541	0.31187	0.64564	-0.218065	-0.145367	-0.163798	0.231283	0.006899	0.15565	-0.344421
1417408_at	0.272566	0.710399	0.351225	-0.389103	-0.393154	-0.538152	-0.131933	0.122857	0.522182	0.241991	-0.383721	-0.385156
1417409_at	0.010083	0.970169	1.394696	0.506015	-0.300744	-0.664088	-0.045678	-0.166658	-0.184845	-0.650473	-0.498069	-0.370407
1417410_s_at	0.011594	-0.284846	-0.231029	-0.464894	-0.116374	-0.417892	0.345819	0.380302	0.515624	-0.232817	0.234884	0.259631
1417411_at	0.073106	-0.703143	-0.888918	-0.981396	0.042015	0.514968	0.779692	0.194882	-0.274934	0.067937	0.530788	0.645002
1417412_at	0.225243	0.239966	0.716922	-0.125493	-0.188285	0.169084	0.899645	0.312389	-0.518149	-0.831265	-0.605655	-0.2944
1417413_at	0.443652	1.024578	0.61202	-0.188325	-0.573828	-0.846549	-0.365026	0.178123	0.27885	-0.238684	-0.359341	0.03453
1417414_at	-0.942907	-0.560585	0.323398	1.361535	0.850102	0.44124	0.185578	0.153745	-0.157558	-0.332498	-0.463448	-0.858604
1417415_at	-0.227239	-0.310918	0.492612	0.534467	0.338333	-0.185313	-1.054458	-0.690414	-0.251595	0.661021	0.334385	0.359119
1417416_at	0.179825	-0.39338	-0.126133	-0.606997	-0.103843	0.48614	0.924145	0.312001	-0.414075	-0.546815	-0.170682	0.459813
1417417_a_at	-0.205247	0.25457	0.146579	-0.013494	-0.580769	0.149004	-0.068684	0.324848	-0.071591	0.313195	0.0018	-0.25021
1417418_s_at	-0.278272	-0.019729	-0.342381	-0.04035	-0.340009	0.18467	0.098421	-0.080509	-0.136499	0.410082	0.523868	0.020708
1417419_at	0.204605	0.185427	-0.412006	-0.663623	-0.637019	-0.229803	0.180321	0.377244	0.586302	0.516147	0.157268	-0.264864
1417420_at	0.104699	0.5272	0.472662	0.130346	-0.277973	-0.137356	0.517738	0.993806	0.407757	-0.686757	-1.264709	-0.787413
1417421_at	0.30953	0.154781	-0.000345	-0.363701	-0.721192	-0.990474	-0.284128	0.057403	0.305949	0.440433	0.665059	0.426683
1417422_at	-0.636746	-0.40901	0.152709	0.412241	-0.1896	0.020534	-0.15193	0.25832	0.334422	0.648004	-0.128983	-0.309961
1417423_at	-0.624825	-0.093495	0.49596	-0.008252	-0.078476	-0.681049	-0.3894	-0.25997	0.717657	0.630279	0.579791	-0.288221
1417424_at	-0.429404	-0.526698	0.025873	0.247548	0.398338	0.539223	0.304584	0.737884	0.174055	-0.312942	-0.857218	-0.301243
1417425_at	0.00673	-0.292027	-0.122857	-0.289353	-0.306147	-0.597327	-0.572254	-0.587365	-0.279214	0.41716	1.379328	1.243328
1417426_at	-0.368194	-0.021125	0.055105	-0.009971	-0.527974	0.067956	-0.296901	0.220354	0.292535	0.642833	-0.051043	-0.003574
1417427_at	-0.68102	-0.011873	0.85236	0.898081	0.318275	-0.282183	-0.351231	0.413309	0.491637	-0.137293	-0.717791	-0.792271
1417428_at	0.365775	0.719429	0.78878	0.549909	0.072487	0.056745	0.264323	-0.074876	-0.800934	-1.251961	-0.671879	-0.017799
1417429_at	-0.75097	-1.287789	-0.688346	0.263825	0.80378	0.771991	0.004726	-0.54811	-0.586768	0.478664	0.99551	0.543486
1417430_at	-0.103771	-0.753502	-0.519631	-0.238849	0.564612	0.818596	0.713145	-0.443585	-0.867154	-0.298997	0.591811	0.537325
1417431_a_at	-0.027537	0.241242	0.86333	-0.147099	-0.589254	-0.793026	-0.032645	0.24132	0.194514	-0.076096	0.144693	-0.019442
1417432_a_at	-0.072331	-0.136157	-0.006576	0.185372	0.414188	0.824146	0.692292	-0.273051	-0.908846	-0.95099	-0.01728	0.249234
1417433_at	-0.182748	0.126456	-0.082185	0.104491	0.063386	0.570249	0.109268	0.550846	0.197929	0.007782	-0.937135	-0.52834
1417434_at	-0.417325	-0.675302	-0.592056	-0.126322	0.282039	0.538705	0.267385	-0.268655	-0.482341	0.407738	0.752641	0.313494
1417435_at	0.242761	-0.509171	-0.646862	-0.765812	0.024882	0.540016	0.618577	0.023514	-0.506301	-0.256322	0.603994	0.630726
1417436_at	-0.010093	-0.149659	0.579601	0.747368	0.099182	-0.166589	-0.269082	-0.316413	-0.277601	-0.025836	0.013364	-0.224244
1417437_at	-0.440547	0.273795	0.630671	0.662009	0.218887	-0.07972	-0.359237	-0.111775	0.447337	0.384239	-0.498817	-1.126842
1417438_at	-0.814825	-0.538578	0.438163	0.972656	0.625617	0.093014	0.158356	0.449778	0.200642	-0.006087	-0.743411	-0.835325
1417439_at	0.026429	-0.043946	0.322536	-0.545509	-0.229907	-0.322711	0.259385	0.376844	0.517513	-0.151754	-0.128332	-0.080548
1417440_at	-0.521215	0.215391	0.9378	0.656194	-0.004729	-0.799645	-0.387545	0.159483	0.765983	0.033437	-0.383976	-0.67118
1417441_at	-0.071015	-0.706485	-0.7504	-0.686541	-0.503534	0.083699	0.632658	0.748936	-0.052066	0.276482	0.481206	0.54706
1417442_a_at	-0.298728	0.109024	0.327392	0.466653	0.425394	0.475466	0.301523	-0.234648	-0.230076	-0.098357	-0.401082	-0.84256
1417443_at	-0.652257	-0.157221	0.029705	0.966307	1.333577	1.180759	-0.044819	-0.719638	-0.709276	-0.422482	-0.340544	-0.46411
1417444_at	-0.671097	-0.536755	-0.133727	0.158611	0.300672	0.161084	-0.636822	-0.266015	0.216947	1.060271	0.306095	0.040738
1417445_at	-0.750933	-0.926562	-0.966641	0.025595	0.977122	1.123671	0.62755	0.48745	0.315522	0.060528	-0.440376	-0.532928
1417446_at	-0.318324	0.412829	0.947039	0.182745	0.317548	-0.192566	-0.211161	-0.342746	0.241009	-0.049245	-0.334469	-0.65266
1417447_at	-0.988694	-0.666359	0.046416	0.741046	1.064267	0.689206	0.31528	0.213661	0.518482	-0.067971	-0.795136	-1.070199
1417448_at	-0.437885	-0.570463	-0.175579	-0.189739	-0.430507	-0.933001	-0.077949	0.660546	1.036809	0.498429	0.58045	0.038887
1417449_at	-0.131929	-1.11319	-0.559946	-0.040271	0.713309	0.305317	0.237568	-0.273459	-0.475639	-0.049817	0.604745	0.783311
1417450_a_at	-0.131788	0.516707	0.940007	0.303986	-0.341679	-0.785161	-0.534216	0.342914	0.230857	0.012128	-0.440023	-0.11373
1417451_a_at	0.273421	0.384369	0.149726	-0.16974	-0.51393	0.34406	0.429231	0.574859	-0.384906	-0.357041	-0.517588	-0.212462
1417452_a_at	-0.384704	0.678177	0.980351	0.363356	-0.631521	-0.548485	-0.484588	0.178229	0.436566	0.203983	-0.322805	-0.468558
1417453_at	-0.28283	-0.791721	-0.263347	-0.436675	-0.888179	-0.931951	0.046018	0.776161	0.748169	0.818228	0.711185	0.494943
1417454_at	-0.167384	0.271625	1.15308	0.875154	0.837845	0.058097	-0.185313	-0.402609	-0.524478	-0.890791	-0.670186	-0.35504
1417455_at	-0.550787	-0.774074	0.14227	0.083135	-0.009394	-0.329487	-0.330999	-0.398037	0.030092	0.521215	0.863345	0.752717
1417456_at	-0.053207	0.576917	0.654267	-0.031792	0.219859	0.050753	0.500844	0.224124	0.425101	-0.549383	-0.999937	-1.017544
1417457_at	-0.568361	-0.214662	0.600338	0.381537	-0.059437	-0.304239	-0.0562	0.475477	0.621029	0.416763	-0.625425	-0.66682
1417458_s_at	-0.623766	0.021137	0.445099	0.870246	-0.097298	-0.052467	-0.664713	-0.259208	-0.276909	0.472517	0.134265	0.031096
1417459_at	0.079633	0.162448	0.502056	0.684825	-0.392412	-0.282824	-0.210363	0.143974	-0.464143	-0.290947	-0.165877	0.233629
1417460_at	0.412877	-0.271581	-0.41653	-0.571852	-0.11089	0.659164	0.679916	0.012337	-0.428182	-0.261025	0.13095	0.164815
1417461_at	-0.239701	-0.606464	-0.496921	-0.139579	0.133631	1.038581	0.784027	0.502359	-0.326709	-0.342915	-0.380934	0.074625
1417462_at	-0.476212	-0.870861	-0.58402	0.006586	0.335224	1.116014	0.61923	0.332325	-0.358236	0.00373	-0.182694	0.058915
1417463_a_at	0.206038	0.212305	-0.277227	-0.179335	0.11854	0.474607	-0.298613	-0.387268	-0.536191	-0.008803	0.344122	0.331826
1417464_at	-0.147401	0.456247	0.612221	-0.032406	-0.320824	-0.868358	-0.213261	0.2924	0.722924	-0.021101	-0.128842	-0.351599
1417465_at	0.426058	0.013757	0.559443	-0.138433	0.068082	-0.323667	-0.093235	-0.397097	-0.615341	-0.369195	0.390645	0.478982
1417466_at	-0.157867	0.126942	0.145827	-0.409999	-0.101996	0.040644	0.910855	0.749377	0.437854	-0.409235	-0.527487	-0.804914
1417467_a_at	-0.878641	-0.468379	0.213384	0.183626	0.328027	-0.107876	0.571981	0.54357	0.817101	-0.084963	-0.18296	-0.93487
1417468_at	-0.179604	-0.780455	-0.519886	-0.24868	0.86862	1.044557	0.880755	0.029096	-0.577527	-0.498563	-0.232122	0.213809
1417469_at	-0.313998	-0.175891	-0.495103	0.02365	0.443156	0.5717	-0.060221	0.302982	-0.020064	0.033938	-0.2851	-0.025049
1417470_at	0.109409	-0.226398	0.157703	0.019461	0.567248	0.437966	0.111804	-0.09826	-0.799468	-0.445343	-0.292971	0.458848
1417471_s_at	0.083267	-0.417816	-0.280379	-0.2929	0.377229	0.834127	1.095988	0.635724	-0.170066	-0.571985	-0.875973	-0.417216
1417472_at	-0.552264	-0.021079	0.340576	0.162998	-0.069232	-0.216623	0.209014	0.656528	0.872911	-0.14752	-0.540918	-0.694393
1417473_a_at	-1.321506	-1.348754	-0.505515	0.155051	0.593609	0.780272	0.700972	-0.100078	-0.153152	0.519963	0.773901	-0.094764
1417474_at	0.233658	0.014204	0.194073	-0.911052	-0.389254	-0.1705	0.23596	0.224337	0.242451	0.080446	0.116027	0.12965
1417475_at	-0.466714	0.15188	0.644433	0.530958	0.44711	0.031212	0.193075	-0.308696	-0.181206	-0.605156	0.000428	-0.437324
1417476_at	0.274508	-0.678838	-0.574569	-0.98812	-0.276711	0.080556	0.242093	0.356329	0.164803	0.166949	0.512613	0.720387
1417477_at	-0.737575	-0.350641	0.433146	0.281844	-0.15833	-0.913658	-0.545659	0.261471	0.921788	0.611776	0.261832	-0.065992
1417478_a_at	0.226401	-0.333764	-0.407309	-0.552563	-0.299356	0.353431	0.741958	0.270391	-0.659441	-0.244374	0.280147	0.624476
1417479_at	-0.155467	-0.224989	0.518165	-0.276308	-0.144286	-0.729977	0.063923	0.364125	0.551688	0.074522	0.085301	-0.126698
1417480_at	-0.972555	-1.116546	-0.205646	0.540411	0.934338	0.540791	0.270986	-0.405622	0.001214	0.288514	0.562931	-0.438815
1417481_at	-0.732216	-0.000522	1.173743	0.902923	0.328092	-0.456754	-0.34123	-0.23938	0.328476	0.026292	-0.224056	-0.765369
1417482_at	-1.046771	-0.302132	0.636504	0.524809	0.248365	-0.179214	0.162725	0.054637	0.45027	0.103968	0.131826	-0.784988
1417483_at	-0.768041	0.113186	0.502776	0.315171	0.357307	0.58505	0.341788	0.412617	0.251201	-0.138843	-1.059781	-0.912432
1417484_at	-0.412841	-0.427878	-0.716243	-0.201516	0.298047	0.431843	0.257305	0.524261	0.712261	0.005155	-0.14767	-0.322724
1417485_at	-0.887937	-0.761638	-0.047919	1.089423	1.214999	1.143835	0.45528	0.154519	-0.629811	-0.592914	-0.598971	-0.538868
1417486_at	-0.169481	-0.418833	0.251271	-0.08443	-0.270598	0.263383	0.580052	0.063459	-0.713306	-0.315045	0.225062	0.588465
1417487_at	-0.486541	-0.409677	0.320914	0.671447	0.074609	0.048291	0.035446	-0.101563	-0.555812	-0.235374	0.168506	0.469754
1417488_at	-0.491936	-0.252663	0.103036	-0.210225	-0.100295	0.669875	1.366094	0.651305	-0.105006	-0.49624	-0.590892	-0.543052
1417489_at	0.051145	0.605711	0.414821	0.407522	-0.555484	-0.471243	-0.201757	-0.096037	-0.028373	-0.030574	0.082581	-0.178311
1417490_at	0.109103	0.235406	-0.357707	-0.82862	-0.382083	0.380579	0.339868	0.132129	-0.000833	0.072918	0.279186	0.020053
1417491_at	-0.40633	0.352058	0.744637	0.906838	0.541084	-0.051976	-0.723881	-0.710548	-0.299995	-0.27104	-0.090045	0.009197
1417492_at	0.147531	0.12645	0.305638	-0.172752	-1.070805	-0.751028	-0.583578	0.027433	0.110764	0.559513	0.624308	0.676526
1417493_at	-0.643631	-0.886155	-0.672608	-0.108495	-0.015241	0.440313	0.391695	0.520161	-0.046852	0.399246	0.203972	0.417596
1417494_a_at	0.258616	0.352466	0.42727	-0.543565	-0.658822	-0.226055	0.449594	0.747225	0.336389	-0.456129	-0.599278	-0.087709
1417495_x_at	0.578613	0.155493	0.161125	-0.468688	-0.317835	0.07455	0.363159	0.601726	-0.256614	-0.713548	-0.556144	0.378161
1417496_at	0.0984	-0.509943	-0.730426	-0.488773	-0.055371	0.929827	0.759165	0.2268	-0.582073	-0.239097	0.107884	0.483607
1417497_at	-0.463786	-0.483766	0.301871	-0.04203	-0.276242	-0.337748	-0.192367	-0.094338	-0.089814	0.245941	0.652698	0.77958
1417498_at	-0.735239	-0.700245	-0.542899	0.064335	-0.104226	0.495192	0.260273	0.754532	0.597535	0.633611	-0.277182	-0.445688
1417499_at	-1.078138	-0.696397	0.147325	0.963188	0.73375	0.29554	-0.129289	-0.09225	-0.149874	0.42354	0.102271	-0.519667
1417500_a_at	0.000637	0.332396	0.640766	-0.265147	-0.439752	-0.558286	0.203734	0.067163	0.22447	0.043997	0.136841	-0.386821
1417501_at	-0.214016	-0.814969	-0.632141	0.10472	0.852619	0.891548	-0.070405	-0.799844	-0.687248	0.239877	0.702954	0.426907
1417502_at	0.46224	-0.055678	-0.193757	-0.095729	0.153635	0.375544	0.480862	-0.219803	-0.724201	-0.530816	0.081001	0.266704
1417503_at	-0.401718	0.411717	1.236194	0.572902	0.009654	-0.995724	-0.777379	-0.462117	0.296154	0.297348	0.112755	-0.299787
1417504_at	-0.41944	0.120536	0.094416	0.48239	-0.128852	-0.262441	0.093156	0.343667	0.179093	-0.00647	-0.025036	-0.47102
1417505_s_at	-0.260906	-0.291492	-0.061292	-0.580284	-0.570174	-0.887922	0.032782	0.66653	1.319547	0.554189	0.285148	-0.206127
1417506_at	-0.893481	-0.350892	0.292748	0.722317	0.347214	-0.644108	-0.994052	-0.680303	0.361414	1.018998	0.826067	-0.00592
1417507_at	-0.555643	-0.1176	0.973445	0.598218	0.580358	-0.170958	-0.308292	-0.367638	-0.119465	-0.171721	-0.079514	-0.261189
1417508_at	0.039325	-0.063756	0.509033	0.385276	0.629359	-0.540024	-0.350224	-0.055653	0.245828	-0.24266	-0.346678	-0.209827
1417509_at	0.475417	0.287573	-0.17816	-0.564092	-0.517644	0.416773	0.781875	0.22766	-0.62188	-0.545598	-0.064424	0.3025
1417510_at	-0.357752	0.389843	0.607133	-0.073725	-0.552566	-0.801978	-0.298832	-0.214348	0.341202	0.221593	0.615119	0.124312
1417511_at	-0.887679	-0.207245	0.280928	0.559626	0.122219	-0.327127	-0.220298	0.46703	0.978762	0.236508	-0.248012	-0.754712
1417512_at	-1.046258	-1.263626	-0.351641	0.613751	0.904999	0.836771	0.640112	0.094857	-0.282276	-0.002347	0.013597	-0.15794
1417513_at	-0.746556	-0.229344	0.45592	0.419255	0.149782	-0.40104	-0.949406	-0.660971	0.230858	0.776307	0.840089	0.115107
1417514_at	-0.681612	-0.640987	0.044654	0.714081	0.559131	0.088357	-0.546001	-0.518255	0.085091	0.808847	0.473959	-0.387267
1417515_at	-0.148447	0.331275	0.55063	0.071987	-0.243209	-0.051984	0.14299	0.483866	-0.282467	-0.420987	-0.588648	0.154993
1417516_at	-0.888997	-0.59257	0.604774	1.281666	1.135939	0.055057	-0.567498	-0.423327	-0.012105	0.241004	-0.229846	-0.6041
1417517_at	-1.203277	-0.190014	0.821132	0.732991	-0.124974	-0.168117	-0.01824	0.304133	0.102118	0.161347	-0.062882	-0.35422
1417518_at	-0.551087	-0.561585	-0.819382	-0.450548	0.402945	1.170973	0.470944	0.207388	0.253233	0.455256	-0.189534	-0.388601
1417519_at	-0.623609	0.157692	0.883914	0.107952	-0.517297	-1.055735	-0.743131	-0.145354	0.664971	0.937455	0.426776	-0.093632
1417520_at	-0.250819	0.286303	-0.024325	0.355281	0.010642	0.662753	-0.235705	-0.201419	-0.514803	0.033462	-0.097126	-0.024242
1417521_at	-0.035589	-0.198202	-0.205405	-0.386034	0.447649	0.833524	0.210265	-0.286468	-0.661394	-0.155748	-0.050488	0.487889
1417522_at	-0.656553	0.338089	0.699785	0.060711	-0.464357	-0.277135	0.23364	0.132029	0.331899	-0.069228	0.071619	-0.400498
1417523_at	-0.466032	-0.87698	-0.171896	0.259006	0.059177	0.409741	0.100208	-0.231067	-0.683667	0.176308	0.715365	0.709838
1417524_at	0.687605	0.313261	0.464591	-0.803376	-0.984257	-0.866779	-0.102373	0.103768	0.051003	0.042652	0.392799	0.701106
1417525_at	-0.703117	-0.215016	0.467719	0.803506	0.186973	0.393537	0.732102	0.766408	0.148386	-0.52521	-1.008823	-1.046466
1417526_at	-0.216938	0.25428	0.946996	0.371094	-0.478628	-0.484936	-0.091458	0.224519	0.076274	-0.292729	-0.249975	-0.058497
1417527_at	0.063523	0.184915	0.756394	-0.170521	-0.516717	-1.032061	-0.375155	0.32086	0.58716	0.126914	-0.020182	0.074868
1417528_at	0.439394	0.829829	-0.048005	0.064638	0.327261	0.512926	-0.044476	-0.303893	-0.480567	-0.597602	-0.565193	-0.134312
1417529_at	-0.261774	0.879646	1.309032	0.863793	-0.144172	-0.615818	-0.447601	-0.090027	0.120313	-0.403434	-0.643037	-0.566922
1417530_a_at	-0.204126	0.662248	1.596144	1.3133	0.479846	-0.448156	-0.870465	-0.78467	-0.571229	-0.40599	-0.411185	-0.355719
1417531_at	-0.643661	-0.307851	0.161772	0.371317	-0.193112	-0.008103	-0.17724	0.207846	0.439286	0.738518	-0.143633	-0.44514
1417532_at	-0.286292	-0.441184	-0.305406	-0.357044	-0.580258	0.414682	0.452656	0.75316	0.231347	0.285886	-0.160024	-0.007525
1417533_a_at	-0.234664	-0.307926	0.080909	-0.106875	0.329963	-0.042737	0.142784	-0.375977	0.079685	0.152191	0.553998	-0.271352
1417534_at	0.033057	-0.233656	0.283284	0.023239	0.903484	0.576018	0.607198	0.026116	-0.183484	-0.578229	-0.768155	-0.688871
1417535_at	-0.153896	-0.442939	0.157776	0.376186	1.179553	1.10617	0.737859	-0.503544	-1.163386	-0.900468	-0.296108	-0.097203
1417536_at	-0.576853	-0.24114	0.081339	-0.206954	-0.794384	-0.40176	0.675957	1.358706	1.11057	0.292562	-0.494579	-0.803465
1417537_at	0.182865	0.027756	-0.315534	-0.476391	0.265519	0.538943	0.580058	-0.066336	-0.488316	-0.396769	-0.199412	0.347617
1417538_at	-0.688414	-1.099128	-0.316697	-0.087104	0.633406	0.636387	0.126256	-0.461204	-0.458063	0.392401	0.945648	0.376513
1417539_at	-0.3981	-0.478785	0.135561	0.494731	0.517087	0.265693	-0.297561	-1.110897	-0.878511	0.218712	1.031239	0.50083
1417540_at	-0.105261	-0.066084	-0.07412	0.124974	0.1572	0.387943	-0.091642	0.178733	-0.076877	-0.067539	-0.515472	0.148145
1417541_at	-0.843359	-0.728922	-0.249656	0.211713	0.524596	0.425345	0.080316	0.194163	0.417943	0.211155	-0.149192	-0.094103
1417542_at	-0.373121	0.616762	0.958539	0.458792	0.204625	-0.360838	-0.131207	-0.0482	0.374889	-0.289795	-0.499146	-0.911301
1417543_at	-0.418477	-0.651588	0.386205	0.86602	0.51558	0.350398	0.060111	0.230622	-0.680841	-0.53875	-0.28761	0.168328
1417544_a_at	-0.131207	0.396153	0.645406	-0.145052	-0.299868	-0.848916	-0.241201	0.1811	0.820343	0.099344	-0.137087	-0.339014
1417545_at	-0.077261	0.196552	0.64605	-0.113763	-0.845508	-0.954601	-0.426704	0.627218	0.610417	0.346218	0.020778	-0.029396
1417546_at	-0.115198	0.860135	1.176853	0.880959	0.022076	-0.593567	-0.475976	-0.107504	0.185564	-0.522352	-0.707074	-0.603917
1417547_at	0.325584	0.948853	0.731277	-0.158057	-0.528688	-0.827374	-0.193845	0.221107	0.562792	-0.3026	-0.45461	-0.32444
1417548_at	-0.31445	-0.823954	-0.820171	-0.473221	0.470532	1.142029	1.238988	0.108324	-0.461475	-0.413226	0.234866	0.111756
1417549_at	-0.95447	-1.04488	-1.084048	-0.45712	0.57384	0.977927	0.297429	-0.082181	0.388676	0.915299	0.621995	-0.152466
1417550_a_at	-0.30706	-0.233884	-0.444659	-0.59297	-0.159781	0.53802	-0.084735	-0.337842	-0.318659	0.550232	0.853134	0.538205
1417551_at	-0.385781	-0.903726	-0.520795	0.359011	0.57497	0.215306	-0.375567	-0.037826	0.204324	0.622889	0.134557	0.11264
1417552_at	-0.097614	-0.130178	-0.086172	-0.378384	0.371952	0.268433	0.60313	0.274872	0.62287	-0.354448	-0.450711	-0.643751
1417553_at	-0.389338	-0.380647	0.278883	-0.048198	0.093841	0.110139	0.579002	0.08937	-0.170848	-0.025453	0.233331	-0.370082
1417554_at	-0.714459	-0.309309	-0.341257	-0.107042	0.059237	0.223712	-0.533385	-0.328474	0.531819	1.039474	0.67917	-0.199488
1417555_at	-0.137729	0.177912	-0.28617	-0.079933	0.408787	0.393865	-0.090636	-0.420819	-0.12176	0.051871	0.295228	-0.190616
1417556_at	-0.571461	-0.288762	0.155499	0.478372	-0.139558	0.070245	-0.240725	0.156662	0.225373	0.610245	-0.163888	-0.292002
1417557_at	-0.093057	0.60815	1.101789	0.267968	-0.141897	-0.730923	-0.423687	0.087251	0.521226	-0.053401	-0.508182	-0.635238
1417558_at	-0.328585	0.217202	0.514047	0.193652	0.255615	-0.248274	-0.414449	-0.276723	0.209287	-0.099704	0.040134	-0.062201
1417559_at	-0.391834	0.164873	0.903796	0.227095	-0.494818	-1.12049	-0.463218	0.436626	0.865521	0.347136	-0.108517	-0.366171
1417560_at	-0.649314	0.105	0.922221	0.580872	0.083295	-0.805582	-0.566435	-0.081259	0.698575	0.298879	-0.031902	-0.55435
1417561_at	-0.997073	-1.199397	-0.366238	0.442521	0.818572	1.018038	0.616703	0.048169	-0.418665	0.231021	0.126645	-0.320295
1417562_at	-0.117558	0.156134	0.36428	0.330162	-0.607604	-0.685457	-0.484005	-0.183075	0.244503	0.593805	0.444887	-0.056076
1417563_at	-0.452526	-0.034585	0.330316	-0.307729	-0.240173	-0.138306	-0.486568	-0.349286	-0.026157	0.725129	0.623716	0.356168
1417564_at	-0.151857	-0.707699	-0.618429	-0.916482	-0.605696	-0.318052	-0.322558	0.066109	0.384761	1.33629	1.097771	0.755842
1417565_at	-1.094835	-0.977324	0.347561	0.38919	0.562603	-0.096621	0.482477	0.223939	0.423784	0.116736	0.199439	-0.576948
1417566_at	-0.642926	-0.681549	-0.439967	-0.085274	-0.162268	0.058389	-0.004853	-0.467649	-0.282098	0.760841	1.321193	0.626163
1417567_at	0.194058	0.762847	0.462578	-0.65155	-0.559884	-0.474736	0.299349	0.261785	0.419813	-0.141792	-0.247581	-0.324886
1417568_at	-1.205987	-0.975585	-0.268315	0.522277	0.558497	0.70878	0.516925	0.564963	0.290744	0.119886	-0.007942	-0.824239
1417569_at	0.051279	0.523001	1.007256	0.345816	0.186013	-0.099244	0.052757	-0.494855	-0.763652	-0.579994	-0.05567	-0.172706
1417570_at	0.138044	-0.125966	-0.486588	-0.145682	0.273636	1.15467	0.593483	0.031273	-0.778578	-0.445472	-0.261313	0.052493
1417571_at	-0.258109	0.463816	0.673295	-0.344664	-0.953107	-1.173223	-0.465145	-0.078746	0.774752	0.725557	0.607487	0.028084
1417572_at	-0.448446	0.234056	0.555139	1.161444	0.894613	0.558426	-0.508998	-1.074518	-1.004606	-0.425903	0.067345	-0.008551
1417573_at	0.293106	0.22913	0.105283	-0.718871	-0.585863	-0.680086	-0.161603	-0.425587	-0.042047	0.437669	0.92767	0.621195
1417574_at	-0.336983	0.391941	0.941002	0.419891	-0.156752	-0.673195	-0.148067	0.548686	0.820997	-0.013353	-0.726179	-1.067987
1417575_at	-0.30038	-0.221181	0.050419	0.870286	1.223571	1.160442	0.243127	-0.303823	-0.900984	-0.944134	-0.523573	-0.353769
1417576_a_at	-0.735781	-0.907361	-0.580101	-0.324607	-0.172289	0.710825	0.522527	0.042024	-0.096274	0.658183	0.683206	0.19965
1417577_at	0.8507	0.555552	0.346234	-0.629601	-0.505462	-0.208737	0.202891	0.261519	-0.092219	-0.643947	-0.363166	0.226236
1417578_a_at	-0.068434	-0.178053	-0.021732	-0.01187	0.522351	-0.009441	-0.092828	0.251882	0.665578	0.09184	-0.381187	-0.768104
1417579_x_at	-0.346977	-0.157763	0.312502	-0.209377	-0.099538	-0.236502	0.519467	0.52283	0.104832	-0.451796	-0.005027	0.047348
1417580_s_at	-0.560942	-0.175535	0.542367	0.286778	0.038875	-0.93281	-0.683471	-0.054427	0.981887	0.672476	0.293035	-0.408231
1417581_at	-0.862407	-0.560289	-0.121163	-0.080357	-0.307707	0.14009	0.200666	-0.026225	0.114913	0.660592	0.922994	-0.081106
1417582_s_at	0.621714	0.135846	-0.064779	-0.196159	0.016103	0.133406	-0.080719	-0.239955	-0.703959	-0.160688	-0.040608	0.579799
1417583_a_at	-0.061236	-0.110575	0.553417	-0.062341	-0.199618	-1.023947	-1.022824	-0.4325	0.352622	0.705536	0.700134	0.60133
1417584_at	-0.548548	-0.041765	0.406287	0.105506	0.118459	-0.347441	-0.507875	-0.484783	0.324938	0.387064	0.618823	-0.030665
1417585_at	-0.311395	0.654588	1.05277	0.300273	-0.30821	-0.712144	-0.541008	-0.054784	0.465093	0.087622	-0.252352	-0.380456
1417586_at	-0.084768	0.412858	1.152611	0.130921	-0.770255	-1.165157	-0.310973	0.104536	0.443937	0.155538	0.027744	-0.096991
1417587_at	0.025945	0.909509	0.52596	-0.100367	-0.59529	-0.126633	0.200945	0.130498	0.126243	-0.016987	-0.470251	-0.609573
1417588_at	0.318905	0.408153	0.400962	0.288562	0.455773	0.03199	-0.091941	-0.341342	-0.759364	-0.770545	-0.357128	0.415976
1417589_at	0.267481	0.068202	-0.012361	-0.412374	-0.821413	-0.289539	0.473635	1.058483	0.341541	-0.133574	-0.289886	-0.250195
1417590_at	-0.229978	0.570112	0.781928	0.695565	0.074551	-0.06439	-0.161918	-0.713307	-0.379903	-0.182498	-0.126843	-0.263317
1417591_at	-0.467441	0.170442	0.398611	0.463712	0.399463	-0.22328	-0.537003	-0.857709	-0.216786	0.479878	0.465749	-0.075637
1417592_at	-0.648	0.211728	0.887403	0.594418	0.386049	-0.260323	-0.029559	-0.279231	0.18663	0.011052	-0.126403	-0.933766
1417593_at	-0.849166	0.098105	0.578743	0.390292	0.080644	-0.627031	-0.240592	-0.150977	0.568207	0.24523	0.280464	-0.373918
1417594_at	-0.714324	-0.191071	0.599433	0.430499	0.149485	-0.503743	-0.037944	0.593411	1.122111	0.23886	-0.642566	-1.044148
1417595_at	0.574084	0.548492	0.257408	-0.259153	-0.628934	-0.795937	-0.005082	0.281242	0.234077	-0.311135	0.032334	0.072604
1417596_at	-0.654134	-0.394716	0.032807	0.132863	0.492671	0.254132	1.055279	0.782298	0.526396	-0.48753	-0.686299	-1.053767
1417597_at	0.22198	-0.259155	-0.497457	-0.328292	-0.037914	0.25818	0.545973	0.44601	-0.339775	-0.530794	-0.100307	0.621554
1417598_a_at	-0.401357	-1.095397	-0.283605	0.443359	0.588433	0.356085	-0.119594	-0.16342	-0.545006	0.265623	0.387299	0.567578
1417599_at	-0.169398	0.001596	0.724466	0.354144	0.078984	0.157268	0.649654	0.068099	-0.214661	-0.724938	-0.517965	-0.40725
1417600_at	-0.116879	0.182855	1.0545	0.404734	-0.027875	-0.363801	-0.630896	-0.447856	-0.422675	-0.050447	0.107401	0.310941
1417601_at	-0.106519	-0.124978	-0.372788	-0.595649	-0.184811	-0.358087	-0.572852	-0.117762	0.291069	0.807566	0.729312	0.605498
1417602_at	-1.25532	-0.745176	0.126496	0.681261	0.344114	-0.360154	-0.861917	-0.481973	0.550973	1.204944	0.862563	-0.065809
1417603_at	-1.200447	-0.854203	-0.135373	0.966617	1.187883	0.444041	-0.34825	-0.179829	0.481863	0.519211	-0.09122	-0.790292
1417604_at	-0.895347	-0.9229	-0.078271	-0.172621	0.25429	0.698292	1.264471	0.894764	0.442858	-0.263099	-0.410416	-0.81202
1417605_s_at	-0.223852	0.213438	0.446013	0.123692	-0.134848	0.006802	-0.40152	-0.26343	0.020412	0.050187	0.190447	-0.027338
1417606_a_at	-0.193452	-0.729008	0.087972	-0.359941	0.371985	0.312141	0.818068	0.2572	-0.000883	-0.405538	-0.007271	-0.151275
1417607_at	0.149417	0.229902	0.635105	-0.287359	-0.301817	-0.487029	0.212424	0.562052	0.349834	-0.445554	-0.521681	-0.095293
1417608_a_at	-0.5203	0.50763	0.78132	0.183167	-0.801078	-0.899129	-0.725017	0.031572	0.655478	0.680756	0.324466	-0.218863
1417609_at	-0.770327	-0.913081	0.296303	0.445493	0.285057	0.297075	0.39163	0.204307	-0.20789	-0.251763	0.143599	0.079597
1417610_at	-0.66626	-0.472448	-0.026317	0.504705	-0.015949	0.20246	-0.18905	0.185926	0.112316	0.559139	-0.089751	-0.104771
1417611_at	-0.918475	-1.315824	-0.88459	0.306922	0.919407	1.026601	0.30496	-0.132125	-0.287755	0.388474	0.608904	-0.0165
1417612_at	0.350063	0.106893	0.291036	-0.421581	-0.833975	-0.821909	0.149774	0.215942	-0.042605	-0.05825	0.329438	0.735173
1417613_at	-0.398185	-0.851847	-0.56566	-0.16564	0.112949	0.398345	0.229279	-0.389199	-0.525236	0.495208	0.99086	0.669125
1417614_at	-0.147896	0.451052	0.691416	-0.093791	-0.232651	-0.839051	-0.221917	0.075675	0.594295	0.044734	-0.004748	-0.317117
1417615_a_at	-0.125474	0.619853	0.440023	-0.258683	-0.658399	-0.25607	-0.090121	0.144652	0.26623	-0.051039	0.036485	-0.067459
1417616_at	-0.815285	-0.679804	-0.454617	0.506741	0.935874	0.699498	0.323865	-0.174098	0.268012	0.123533	0.073376	-0.807094
1417617_at	-0.293108	-0.596196	-0.038383	0.228486	-0.409326	-0.337557	0.105312	0.398732	0.119635	0.392578	0.326955	0.102872
1417618_at	-0.728436	-0.520383	-0.383085	0.043716	-0.15921	0.531131	0.290081	0.423186	0.308927	0.607228	-0.119105	-0.294052
1417619_at	0.651572	0.857704	0.693066	0.170105	-0.068574	0.043456	0.206871	0.054386	-0.731211	-0.889885	-0.853217	-0.134273
1417620_at	-0.045947	0.798982	0.737628	0.288759	-0.137217	-0.237106	-0.661872	-0.337678	0.023443	-0.1021	-0.290062	-0.036829
1417621_at	-0.218092	0.122612	0.570675	-0.094172	-0.264704	-0.695165	-0.164369	0.580039	1.115532	0.314869	-0.540427	-0.726797
1417622_at	-0.88623	-0.4712	0.665306	0.499883	0.512812	-0.255887	-0.588615	-0.44219	0.382732	0.789282	0.204133	-0.410026
1417623_at	-0.740509	-1.069753	-0.836446	-0.140611	0.123644	-0.076923	-0.094114	0.351107	0.900734	1.217935	0.546161	-0.181223
1417624_at	-0.279706	-0.316699	-0.215521	-0.216881	0.344254	-0.327139	-0.060633	-0.011752	0.65528	0.466924	0.089629	-0.127755
1417625_s_at	-0.486537	-1.345531	-1.01089	-0.23413	0.625801	1.155988	0.984693	0.478937	-0.223011	-0.013076	0.023693	0.044062
1417626_at	-0.210947	0.932773	1.245736	0.350682	-0.459775	-0.885841	-0.438205	0.008565	0.400074	-0.026375	-0.373781	-0.542904
1417627_a_at	-0.724528	-0.969533	-0.542679	-0.342035	-0.449671	-0.214262	0.151177	0.893395	1.071981	0.836819	0.225481	0.063855
1417628_at	-0.309784	0.217523	0.738784	0.149367	-0.133436	-0.837438	-0.296697	0.272401	0.829344	0.093794	-0.240969	-0.482889
1417629_at	-0.664235	-1.010398	-0.149435	0.410529	0.976421	0.846984	-0.047692	-0.21758	-0.389273	0.00067	0.150441	0.09357
1417630_at	-0.097878	0.326311	0.769355	0.252511	0.287066	0.687721	0.461024	-0.107024	-0.46238	-0.736695	-0.767839	-0.612172
1417631_at	0.005213	-0.148783	-0.811511	-0.532593	0.027054	0.383749	-0.051543	0.493907	0.732283	0.516445	-0.271702	-0.342516
1417632_at	-0.017916	0.669175	1.279013	0.296808	-0.439698	-1.023023	-0.545238	-0.393691	0.212825	0.011746	0.098519	-0.14852
1417633_at	-0.177833	-0.401224	0.2461	-0.074285	0.144206	-0.179877	0.428814	0.0025	0.344817	-0.031396	0.178766	-0.480587
1417634_at	0.098712	-0.063432	0.458636	0.490893	0.394954	0.296204	0.103958	-0.577435	-0.461673	-0.307571	-0.168402	-0.264842
1417635_at	-0.039945	0.782107	1.073649	0.44933	0.38439	0.063737	0.04491	-0.183435	-0.269073	-0.851365	-0.782686	-0.671618
1417636_at	0.077171	-0.433393	-0.109563	-0.494896	0.280197	0.786881	1.054384	0.585473	-0.393566	-0.543057	-0.645019	-0.164612
1417637_a_at	0.255104	0.348661	0.136477	-0.714688	-0.298767	0.526589	1.15741	0.456522	-0.192743	-0.754408	-0.54681	-0.373348
1417638_at	-0.421212	-0.472602	-0.154215	0.06987	0.217862	-0.452234	0.161593	0.658587	1.066178	0.037723	-0.206405	-0.505144
1417639_at	0.136903	0.353163	0.52633	0.256445	-0.251173	0.138252	0.267045	0.05771	-0.28337	-0.47627	-0.596188	-0.128848
1417640_at	0.086004	0.917075	0.991541	-0.049276	-0.819806	-0.96199	-0.360706	0.299775	0.501186	-0.053554	-0.335639	-0.21461
1417641_at	-0.700329	-0.145752	0.572495	0.230587	-0.568607	-0.610149	-0.732115	-0.344827	0.203354	1.100096	0.825613	0.169633
1417642_at	-0.491613	-0.745128	0.135223	0.194129	0.686529	0.21598	0.132096	0.242286	0.402319	-0.132471	-0.216545	-0.422804
1417643_at	0.677989	0.568033	0.074049	0.027746	0.033912	-0.210973	-0.185747	0.007394	-0.005039	-0.23943	-0.517217	-0.230718
1417644_at	-0.243432	-0.629251	-0.49723	-0.666149	-0.249948	0.092045	0.752395	1.422225	1.133779	0.165466	-0.67293	-0.606971
1417645_at	-0.079071	-0.835503	-0.632099	-0.392388	0.040388	0.331686	0.28079	-0.372199	-0.644547	0.259256	1.133439	0.91025
1417646_a_at	-0.693226	-0.559948	0.37033	0.734457	1.433553	0.624237	0.11527	-0.387267	-0.288943	-0.456919	-0.460675	-0.430868
1417647_at	-1.023865	-0.525744	0.490152	0.489897	0.696867	0.2343	-0.123604	-0.185698	0.461678	0.428308	-0.271528	-0.670765
1417648_s_at	-0.301414	0.433867	0.852768	0.392166	0.057634	-0.542889	-0.33884	0.366808	0.777578	-0.053652	-0.775061	-0.868964
1417649_at	-0.187456	0.731452	0.971074	0.218548	-0.482355	-1.012942	-0.401933	0.120486	0.727887	0.2563	-0.377766	-0.563297
1417650_at	-0.883828	-0.300539	0.147485	1.165775	1.423247	0.881426	-0.162628	-0.380724	-0.257885	-0.276257	-0.597521	-0.758552
1417651_at	-0.614629	-0.350708	0.049136	0.408929	-0.169856	0.128651	-0.077823	0.351901	0.283913	0.549777	-0.251618	-0.307673
1417652_a_at	-0.523581	-0.221094	0.605074	0.676945	-0.165295	-0.674478	-1.114945	-0.733923	-0.259966	0.705914	1.018124	0.687224
1417653_at	-0.194553	0.470985	0.928839	0.30848	0.006749	-0.757221	-0.291301	-0.072849	0.242723	-0.170335	-0.091098	-0.380421
1417654_at	-0.786105	-1.066419	-0.119293	0.179189	0.202563	0.337087	0.112972	0.728162	0.487695	0.392142	-0.224831	-0.243161
1417655_a_at	-0.374744	-0.00928	0.793457	0.297873	-0.125502	-0.97607	-0.292181	0.196412	0.593377	0.027237	0.070226	-0.200804
1417656_at	-0.168467	0.139376	0.746292	1.100212	0.868832	0.588299	-0.246921	0.011254	-0.566979	-0.689466	-1.133927	-0.648507
1417657_s_at	0.053626	0.485657	0.899818	0.304122	-0.095811	-0.930359	-0.611534	0.044697	0.413142	-0.141039	-0.36141	-0.06091
1417658_at	0.166747	0.85849	0.760994	0.350705	-0.363556	-0.911072	-0.670071	0.133329	0.557294	-0.034677	-0.564541	-0.283641
1417659_at	-0.302259	-0.579778	-0.216793	0.641049	0.475372	0.169831	-0.551524	0.09644	-0.210982	0.191362	0.152581	0.134704
1417660_s_at	-0.222893	-0.453914	-0.318127	0.160786	0.252897	0.797281	0.428461	-0.057692	-0.967666	-0.254415	0.158572	0.476708
1417661_at	0.424467	0.647899	0.540235	-0.54628	-0.867064	-0.866749	-0.28423	0.127574	0.350707	-0.019464	0.217241	0.275663
1417662_at	-0.029758	-1.041779	-0.624675	-0.295199	0.779701	0.634185	0.495379	0.204998	-0.20874	-0.063762	0.066103	0.083547
1417663_a_at	-0.200744	-0.546422	-0.397225	0.190657	0.484758	0.167284	0.01229	-0.220486	-0.444231	-0.321967	0.57867	0.697417
1417664_a_at	-0.534292	-0.771916	-0.851383	-0.030077	0.355888	0.833112	0.175635	-0.303317	-0.496289	0.403702	0.777704	0.441231
1417665_a_at	-0.071764	-0.20858	0.188262	-0.494034	-0.172557	-0.637396	-0.341708	-0.257971	0.29249	0.324088	0.78019	0.598981
1417666_at	0.18665	0.432524	0.340197	-0.18303	-0.868092	-1.30654	-0.816631	0.151359	0.557287	0.603752	0.391119	0.511405
1417667_a_at	0.148272	-0.162988	0.078598	0.186798	-0.056291	0.107269	-0.507804	-0.12694	-0.574546	0.302973	0.173754	0.430906
1417668_at	-0.538528	-0.625708	-0.095738	-0.015158	0.529162	-0.301825	0.18049	0.062669	0.474449	0.190822	0.353914	-0.21455
[truncated: 20,690 more rows]
