# Supplementary material for: Confidence in Phase Definition for Periodicity in Genes Expression Time Series
Source: PLoS One. 2015 Jul 10;10(7):e0131111. doi: 10.1371/journal.pone.0131111 (PMC4498625; doi:10.1371/journal.pone.0131111)
Supplement: S2 Data — (TXT) [file pone.0131111.s003.txt]

ProbeID	zt0	zt4	zt8	zt12	zt16	zt20	zt24	zt28	zt32	zt36	zt40	zt44
1415670_at	-0.140779	0.304843	0.786625	0.191626	-0.525384	-0.487535	0.192069	0.394075	0.378902	0.03306	-0.576405	-0.5511
1415671_at	-0.548478	-0.125613	0.542859	0.95022	0.150213	0.016717	-0.272396	0.469606	0.326846	0.098935	-0.809569	-0.799339
1415672_at	-0.560529	-0.778687	0.323661	1.125807	1.28179	0.347498	-0.172099	-0.667579	-0.77417	-0.391137	0.106255	0.15919
1415673_at	0.336742	0.001991	-0.630455	-0.827714	-0.254806	0.581292	0.511234	-0.122603	-0.425256	0.046391	0.392581	0.390604
1415674_a_at	0.350407	0.85449	0.418537	-0.306551	-0.756031	-0.122316	0.400968	0.779589	0.199735	-0.453778	-0.945286	-0.419765
1415675_at	-0.852672	-1.225366	-0.333893	0.734782	0.672485	0.675815	0.382309	0.111534	-0.340737	0.070586	0.239962	-0.134807
1415676_a_at	-0.958844	-0.231527	0.289676	0.135031	-0.158162	-0.492112	-0.130342	0.414294	1.378941	0.877671	-0.122139	-1.002486
1415677_at	0.037133	0.638635	0.57972	-0.035931	-0.994149	-0.825458	0.087688	0.771709	0.722962	-0.009604	-0.477097	-0.495606
1415678_at	-0.762538	-0.756714	-0.283841	0.139467	0.463228	0.139746	-0.36984	-0.635476	0.217723	1.12402	0.772542	-0.048316
1415679_at	-1.397813	-0.743668	0.296849	0.762772	0.958891	0.589311	-0.189244	-0.560676	-0.244757	0.509453	0.280187	-0.261306
1415680_at	-0.29381	0.18095	0.813857	0.221691	0.293264	0.478944	0.390359	-0.345984	-0.522112	-0.207256	-0.361695	-0.648208
1415681_at	-0.501857	0.113768	0.454623	-0.102403	-0.179071	-0.395165	-0.169521	0.184754	0.963469	0.690811	-0.351239	-0.708171
1415682_at	-0.936114	-1.279108	-1.163843	-0.365189	0.781747	0.769744	0.559222	0.522665	0.887748	0.5681	0.118329	-0.463302
1415683_at	-0.132625	0.445206	0.47148	-0.076417	-0.370968	-0.250035	0.426449	0.870037	0.911016	-0.144161	-1.070671	-1.079312
1415684_at	-0.590756	-1.110334	-0.749851	0.118213	0.724668	1.089197	0.314626	-0.046952	-0.697864	0.012619	0.458538	0.477896
1415685_at	-0.064144	-0.528573	-0.048975	0.690251	0.545995	-0.039598	-0.077206	-0.044936	-0.037248	-0.13846	-0.157543	-0.099564
1415686_at	0.752186	1.00892	0.891265	0.028552	-0.029862	0.150789	0.362114	-0.074972	-0.677108	-1.195302	-1.004916	-0.211665
1415687_a_at	0.053939	0.224281	0.552896	-0.085895	-0.757571	-0.811816	-0.099345	0.437909	0.435158	0.340708	-0.238394	-0.051872
1415688_at	-0.560554	0.281206	1.061804	0.600338	-0.251319	-1.180403	-0.824477	-0.233607	0.58831	0.44838	0.271555	-0.201231
1415689_s_at	-0.31704	0.111469	-0.245695	-0.582508	-0.883616	-0.735189	-0.591214	0.10804	0.870716	1.14053	0.686027	0.43848
1415690_at	-0.662335	-0.072113	0.389019	0.466827	-0.098057	0.235619	0.34351	0.110133	0.021186	0.222453	-0.29696	-0.659282
1415691_at	-1.203452	-1.222118	-0.17175	0.039521	0.736785	0.737016	0.336306	0.157626	0.275434	0.477032	0.117373	-0.279771
1415692_s_at	-0.478395	-1.009285	-0.360007	0.518368	0.645839	0.726563	0.125491	0.120385	-0.665296	0.010264	0.08833	0.277743
1415693_at	0.490606	0.017501	-0.432227	-0.685179	0.08064	0.506626	0.662335	-0.030702	-0.636607	-0.657084	0.093729	0.59036
1415694_at	-1.030302	-0.912739	0.358632	0.25503	-0.385903	-0.730327	0.02451	0.321981	0.642235	0.740361	0.737274	-0.02075
1415695_at	0.512214	0.706982	0.20092	-0.577726	-0.779418	-0.122709	0.431742	0.833168	0.132523	-0.486534	-0.772212	-0.078951
1415696_at	-0.188664	0.6104	0.185469	-0.33931	-0.724572	-0.72408	-0.487506	0.056543	0.886626	0.636506	0.170038	-0.081453
1415697_at	-0.370737	0.43295	0.804311	0.32589	-0.554739	-0.730345	-0.264715	0.367988	0.492857	0.242064	-0.461433	-0.28409
1415698_at	-0.670253	-1.220486	-0.80307	-0.494672	0.349691	0.133844	-0.135212	0.189239	0.936403	1.239312	0.571821	-0.096616
1415699_a_at	0.34548	0.732369	0.166563	-0.434958	-0.036146	0.200985	0.453592	0.035108	0.023628	-0.389875	-0.565785	-0.53096
1415700_a_at	-0.234801	-0.490818	-0.666509	-0.706884	-0.0057	0.329763	0.30596	0.150112	-0.102627	0.036728	0.608582	0.776192
1415701_x_at	-0.322479	-0.032122	0.548491	0.596714	0.630006	0.060256	0.156302	-0.187891	0.286507	-0.110112	-0.643921	-0.98175
1415702_a_at	-0.82318	-0.430602	0.193801	0.603616	0.846161	0.35651	-0.442101	-0.767222	-0.335981	0.193474	0.613505	-0.00798
1415703_at	-0.439782	-0.120051	0.659267	0.551929	0.574355	-0.201527	-0.408398	-0.156839	0.138618	0.051673	-0.478962	-0.170285
1415704_a_at	-1.136797	-0.607468	0.447657	0.845469	0.688597	-0.233449	-0.361136	-0.042881	0.90195	0.627775	-0.100921	-1.028798
1415705_at	-1.073237	-0.33943	0.636523	1.471125	1.015142	0.22586	-0.061611	-0.149009	0.068226	-0.184619	-0.569495	-1.039473
1415706_at	-0.574286	0.438654	0.895439	0.715736	-0.358785	-0.624492	-0.542037	0.165709	0.60252	0.451624	-0.465685	-0.704396
1415707_at	0.22134	0.438451	0.085222	-0.70758	-0.417674	-0.132433	0.621224	0.847161	0.653248	-0.392372	-0.670841	-0.545747
1415708_at	-0.646356	-0.530998	-0.179556	0.694808	0.566946	-0.010178	-0.893728	-0.699045	-0.298423	0.592026	0.827823	0.576681
1415709_s_at	-0.743764	-1.024471	-0.454275	0.434907	1.030924	1.31066	0.2228	-0.21336	-0.609729	0.097046	-0.020622	-0.030116
1415710_at	-0.545952	-0.336278	0.374575	0.937169	0.71417	0.019836	-0.29736	0.197794	0.32788	0.184592	-0.567198	-1.009228
1415711_at	-0.630876	-0.427885	0.555277	0.51149	0.584017	-0.103434	-0.693999	-0.396203	-0.126833	0.355373	0.230495	0.142576
1415712_at	-0.985475	-0.748626	-0.118156	-0.085106	0.520044	0.230196	0.695912	0.278199	0.71248	0.151626	0.144547	-0.795642
1415713_a_at	0.239626	0.724366	0.616794	-0.05068	0.012702	0.006474	0.03083	-0.391147	-0.413918	-0.168477	-0.40055	-0.206021
1415714_a_at	-0.129246	-0.920518	-0.676257	-0.978039	-0.415886	-0.603887	-0.022575	0.69931	1.02635	0.876407	0.668787	0.475554
1415715_at	-0.10823	0.578889	0.386986	-0.289154	-0.82305	-0.107801	0.226515	0.684934	0.340905	-0.013789	-0.63895	-0.237257
1415716_a_at	-0.675768	-0.884557	-0.351571	0.265808	0.803607	0.224423	-0.109259	-0.604228	-0.010079	0.630624	0.814241	-0.103242
1415717_at	-0.810687	-0.701052	0.536547	0.721474	0.166973	0.004797	0.277203	-0.03767	-0.386396	-0.102735	0.21424	0.117305
1415718_at	-0.66538	-0.987583	-0.258356	0.589111	0.869395	0.510024	0.157919	-0.205005	-0.29572	0.001796	0.486301	-0.202503
1415719_s_at	-1.319614	-1.126422	-0.019726	1.03438	1.154159	0.830886	0.169887	-0.273143	-0.262467	0.290683	0.138586	-0.617208
1415720_s_at	-0.197498	0.015432	-0.248959	-0.464829	-0.152063	-0.229057	0.027447	-0.165501	0.212871	0.079677	0.717813	0.404667
1415721_a_at	-0.871395	-1.499342	-0.911133	-0.041636	0.580621	0.275525	-0.268733	0.025948	0.360589	0.926319	0.909707	0.51353
1415722_a_at	0.684934	0.683686	0.60829	-0.346715	-0.363263	-0.071274	0.077638	0.395437	-0.167999	-0.543604	-0.874737	-0.082393
1415723_at	0.393642	0.682506	-0.288902	-0.821104	-0.682922	0.209814	0.502176	0.378512	0.058736	-0.187438	-0.224689	-0.02033
1415724_a_at	0.116786	-0.067465	-0.004072	-0.168958	-0.124621	0.2933	0.061501	0.728369	-0.076347	-0.248929	-0.592894	0.083328
1415725_at	-0.049754	-0.357844	-0.329262	-0.68889	-0.646919	-0.698655	-0.826843	-0.391716	0.18249	1.27696	1.387564	1.14287
1415726_at	-0.712337	-0.452306	-0.098939	-0.114982	-0.172857	-0.095697	0.420804	0.433067	0.612497	0.057802	0.394751	-0.271802
1415727_at	0.103743	0.209018	0.373616	0.403659	-0.036708	-0.068671	-0.060818	0.296479	-0.001519	-0.128152	-0.793811	-0.296834
1415728_at	0.099542	0.241688	0.028927	0.409004	-0.166994	0.406384	0.059614	0.205117	-0.593897	-0.52715	-0.35637	0.194134
1415729_at	0.251274	0.599207	0.553072	-0.270516	-0.265935	0.190644	0.681486	0.637396	-0.179506	-0.970174	-0.98185	-0.2451
1415730_at	-0.811376	-0.532944	-0.171877	0.713823	1.375661	0.870449	0.231356	-0.469797	-0.333542	-0.427512	-0.07295	-0.371291
1415731_at	-0.462716	-0.714115	-0.444358	-0.095423	0.240381	0.27276	-0.523362	-0.335464	-0.017436	1.101664	0.6997	0.278367
1415732_at	-0.547168	0.325658	0.882924	0.715405	-0.302837	-0.940562	-0.737202	0.143659	0.777902	0.646169	-0.223124	-0.740821
1415733_a_at	-1.175141	-0.415385	0.038388	0.765072	0.509864	-0.024235	-0.715145	-0.439549	0.502717	1.013294	0.369044	-0.428923
1415734_at	-0.827097	-1.186598	-0.73749	-0.362923	0.403557	0.371834	-0.028613	-0.319231	-0.091128	0.858968	1.273011	0.645711
1415735_at	-0.340794	0.383017	1.120606	0.943047	-0.1253	-0.239702	-0.267705	-0.173642	-0.433137	-0.332675	-0.426708	-0.107007
1415736_at	-0.762138	-0.156523	0.441618	0.055588	-0.542329	0.093445	0.155393	0.207322	-0.138303	0.512481	0.127181	0.006265
1415737_at	-0.299555	-0.26969	-0.313272	0.032347	0.011507	0.752512	0.018798	-0.170547	-0.322309	0.444635	0.140196	-0.024621
1415738_at	-0.405477	-0.361423	-0.526132	0.00567	0.134723	0.824561	-0.068987	-0.135475	-0.472426	0.268831	0.25866	0.477476
1415739_at	0.135301	-0.253077	-0.519336	-0.331102	-0.513352	-0.324728	0.354847	1.015395	0.607121	-0.180343	-0.137213	0.146488
1415740_at	0.019162	0.58736	0.729911	-0.157676	-0.670021	-0.679975	-0.175086	0.42724	0.892702	0.218688	-0.562344	-0.629961
1415741_at	0.036772	-0.042639	-0.777352	-0.62617	-0.107869	0.338625	0.157179	-0.048706	-0.049164	0.011899	0.567277	0.54015
1415742_at	-0.891798	-0.017811	0.707172	1.324472	0.558833	-0.254873	-0.72303	-0.437907	0.265917	0.275507	-0.172371	-0.634109
1415743_at	-0.410051	-0.822303	-0.56345	0.082613	0.798676	1.083282	0.257047	-0.33641	-0.660464	-0.196886	0.453828	0.314116
1415744_at	-0.565217	-0.245964	0.021449	-0.239316	-0.026794	0.514686	0.120384	-0.39022	-0.026397	0.60936	0.515691	-0.28766
1415745_a_at	0.03272	0.473027	0.730598	-0.166736	-0.270553	0.007056	0.316638	0.381655	0.057329	-0.601995	-0.692019	-0.267721
1415746_at	-0.907586	-0.49088	-0.524762	0.230479	0.420044	0.8356	0.651736	0.340929	0.336405	-0.069945	-0.30637	-0.515649
1415747_s_at	-1.464857	-0.986634	0.180466	0.960189	0.567128	0.247213	-0.038137	-0.063615	0.182236	0.371574	0.398511	-0.354073
1415748_a_at	0.139244	0.335171	0.768398	-0.294961	-0.703844	-0.284416	0.439727	0.492373	0.064839	-0.128345	-0.514193	-0.313992
1415749_a_at	-0.779378	-0.28677	0.256588	0.337978	-0.334461	-0.80086	-0.768121	-0.044532	0.893499	1.281527	0.463553	-0.219024
1415750_at	-0.138145	0.533066	0.726997	0.379443	0.152053	0.068813	0.504344	0.264288	0.146082	-0.568438	-1.126295	-0.942207
1415751_at	-0.806983	-0.014586	0.076581	-0.128939	-0.425929	-0.244774	-0.370657	0.283933	0.91474	1.018445	0.012503	-0.314334
1415752_at	-0.223212	-0.598427	-0.453891	-0.213177	-0.413243	-0.093887	-0.401335	-0.14837	0.034652	1.064732	0.885298	0.56086
1415753_at	-0.17809	-0.211043	-0.296299	-0.256224	-0.963889	-0.854297	-0.452964	0.386161	0.640362	1.017376	0.712645	0.456263
1415754_at	0.09211	0.181429	-0.387187	-0.207675	0.146808	0.343962	0.631705	0.214735	-0.002983	-0.382844	-0.275274	-0.354786
1415755_a_at	0.04201	0.243813	-0.329341	-0.395946	-0.371725	0.412915	0.125222	0.489527	0.106149	-0.14244	-0.29342	0.113237
1415756_a_at	-0.666398	0.079276	0.372457	0.253216	-0.263555	-0.069051	-0.162396	0.65025	0.86713	0.378524	-0.653821	-0.785633
1415757_at	-0.280705	0.472506	0.174762	-0.336077	-0.785115	-0.295264	0.154675	0.764634	0.845837	0.351751	-0.575415	-0.491588
1415758_at	-0.170209	-0.151574	-0.718501	-0.551038	-0.462115	0.420033	0.079527	0.069389	0.080171	0.620496	0.651155	0.132667
1415759_a_at	-0.39078	0.230492	0.778694	0.760909	-0.01099	0.039855	0.13936	-0.030384	-0.306875	-0.448056	-0.536962	-0.225262
1415760_s_at	-0.934208	-0.732251	-0.291946	0.688126	0.910899	0.609426	0.110287	-0.383919	-0.144998	0.373191	0.246282	-0.450888
1415761_at	-0.530253	-0.52749	0.285396	0.772333	1.025758	0.158154	-0.066694	-0.594025	-0.565483	-0.171568	0.322085	-0.108214
1415762_x_at	-0.920281	-0.490171	-0.151232	0.095263	0.340785	0.252702	0.289291	-0.118306	0.390639	0.706673	0.347335	-0.742699
1415763_a_at	-0.144952	-0.799676	-0.352595	0.042061	0.74338	0.090246	-0.494254	-0.424107	-0.169178	0.560851	0.528836	0.419389
1415764_at	-0.804728	-1.009573	-0.21385	0.227443	0.871153	0.271878	0.128377	-0.533742	-0.090816	0.424869	0.802109	-0.073119
1415765_at	-0.190956	-0.81248	0.061899	-0.370336	-0.165362	-0.244488	-0.065848	0.360932	0.459678	0.522626	0.336452	0.107883
1415766_at	-0.547792	-0.131684	-0.307711	-0.459489	-0.057545	0.239053	-0.139393	-0.345127	0.22141	0.577863	0.816628	0.133789
1415767_at	-0.590524	-1.004001	-0.75642	-0.084135	0.855398	0.681411	0.155875	-0.435234	-0.337888	0.185198	0.886653	0.443668
1415768_a_at	0.274909	-0.593884	-0.266837	-0.524504	-0.305412	-0.54872	-0.346914	-0.340756	-0.290598	0.391346	1.299834	1.251537
1415769_at	-0.542824	0.07047	0.992384	1.043647	0.38629	0.284771	0.197109	-0.279131	-0.542674	-0.390998	-0.440807	-0.778239
1415770_at	0.436579	1.153108	0.899614	0.055627	-0.425905	-0.656443	-0.120066	0.247564	0.20719	-0.529907	-0.847872	-0.419489
1415771_at	-0.962857	-0.968036	0.010066	0.125795	0.776246	0.048713	0.212331	0.167337	0.841065	0.502851	0.017359	-0.770872
1415772_at	-0.41234	-0.739652	-0.310605	-0.562488	0.23504	0.068131	0.201151	-0.487851	0.231274	0.547326	1.029228	0.200787
1415773_at	0.304845	1.212311	0.959241	0.152188	-0.662192	-0.836421	-0.305073	0.208691	0.213578	-0.321061	-0.619247	-0.306861
1415774_at	0.362589	0.383946	0.641978	0.426139	-0.064717	0.005372	-0.305016	0.384251	-0.282614	-0.506201	-0.879242	-0.166486
1415775_at	-0.75944	-0.101341	0.265876	0.371699	0.502847	0.536388	0.33465	0.771325	0.667877	-0.102253	-1.245502	-1.242126
1415776_at	-0.350781	-0.280198	-0.705926	-0.056867	0.466711	1.209405	0.410733	-0.279145	-0.634632	-0.150154	0.178353	0.192502
1415777_at	-0.186011	-0.629029	-0.307761	-0.356889	0.344138	0.86022	1.330117	0.528044	-0.124127	-0.436156	-0.529777	-0.49277
1415778_at	0.312595	-0.233749	-0.268778	-0.778959	-0.191266	-0.049099	0.405019	0.289881	-0.041037	-0.398037	0.253627	0.699803
1415779_s_at	0.607896	0.575913	0.153042	-0.728697	-0.725242	0.019441	0.757565	0.822265	0.145531	-0.644858	-0.768469	-0.214385
1415780_a_at	-0.354892	-0.107604	0.293779	0.715348	0.186576	0.131876	-0.236655	-0.252248	-0.467154	-0.155346	0.340559	-0.094241
1415781_a_at	-0.133982	-0.08269	0.87417	0.67155	0.480965	0.020267	0.503369	0.101692	-0.531729	-0.754013	-0.651656	-0.497941
1415782_at	0.029693	0.226921	-0.062775	0.170765	0.238895	0.642725	0.613959	-0.055433	-0.549299	-0.676574	-0.50444	-0.074437
1415783_at	-0.892584	-0.169277	-0.032302	0.313503	-0.056985	0.042694	-0.678121	0.079306	0.684205	1.039151	0.122382	-0.451971
1415784_at	-0.526131	0.421902	0.741829	0.137682	-0.674015	-0.543076	-0.023389	0.741107	0.892935	0.273393	-0.669926	-0.772311
1415785_a_at	0.057588	-0.380932	-0.412653	-1.054756	-0.581215	-0.24405	0.516806	0.110144	0.149251	0.271584	0.9928	0.575435
1415786_at	-0.039524	1.140063	0.896701	0.304382	-0.33587	-0.331648	-0.205247	-0.444488	-0.332901	-0.235868	-0.135834	-0.279766
1415787_at	-0.712328	-1.205242	-0.623153	0.285975	0.28029	0.607816	0.074153	0.002328	-0.302818	0.499612	0.639946	0.45342
1415788_at	-0.152442	0.360062	0.824993	0.024592	-0.639764	-1.14656	-0.582601	0.147488	0.674943	0.411597	0.270583	-0.192892
1415789_a_at	-0.5808	0.215487	0.599874	0.832619	-0.175748	-0.591896	-0.772922	-0.221273	0.496937	0.681147	0.127375	-0.610798
1415790_at	-0.45792	-0.510062	0.04563	-0.62547	-0.748978	-0.510991	0.464747	0.48386	0.722591	0.535483	0.675278	-0.074168
1415791_at	-0.483481	-0.794151	0.084437	0.630949	0.626961	0.346919	0.059879	-0.152213	-0.637855	-0.45681	0.226702	0.548663
1415792_at	-0.359332	-0.633353	-0.680858	-0.676641	0.23184	0.712779	0.413087	-0.385591	-0.026227	0.543773	0.81847	0.042053
1415793_at	-1.190163	-0.79027	0.382319	0.856834	0.725172	0.083646	-0.375799	-0.515293	-0.027116	0.298347	0.592957	-0.040636
1415794_a_at	-1.154646	-0.631656	0.588696	1.251008	0.991864	0.791073	0.208211	-0.132195	-0.259621	-0.192314	-0.489145	-0.971274
1415795_at	-0.244801	0.048811	0.576141	-0.331917	-0.829516	-0.714586	0.015299	0.738113	0.579003	0.33375	-0.232081	0.061784
1415796_at	-0.150572	0.842882	0.833806	0.363247	-0.251877	-0.389219	-0.199964	0.483402	0.531855	-0.088183	-1.039437	-0.935941
1415797_at	-1.183606	-1.781847	-0.849202	0.067581	0.375457	0.195746	0.56431	0.694311	0.695934	0.711023	0.649709	-0.139413
1415798_at	-0.064445	-0.22497	0.300037	0.294902	0.142554	-0.657984	-1.104828	-0.775894	-0.055226	0.418381	0.950464	0.777011
1415799_at	0.210372	0.415243	0.113975	-0.19126	0.098376	0.259843	0.098167	0.336318	-0.122954	-0.572839	-0.697813	0.052574
1415800_at	0.283255	-0.24767	-0.341638	-0.747019	-0.256591	0.717877	1.195108	0.747233	-0.344172	-0.758253	-0.355884	0.107754
1415801_at	0.524055	0.268835	-0.0571	-0.713091	-0.63215	0.251478	0.913006	0.79188	-0.075611	-0.591823	-0.665853	-0.013625
1415802_at	0.562649	-0.004963	-0.38236	-0.715417	-0.163187	0.614877	0.966086	0.472148	-0.573846	-0.827114	-0.280151	0.331278
1415803_at	0.106837	0.679064	0.927376	0.46183	-0.597018	-0.450459	-0.557455	-0.157905	-0.282535	-0.17061	-0.020895	0.061773
1415804_at	-0.421005	-0.305193	0.098618	-0.012918	0.150857	-0.693256	-0.254448	0.100239	0.777726	0.313851	0.410242	-0.164715
1415805_at	-0.082229	-0.417457	-0.593961	-0.548568	-0.698367	0.155191	0.557383	0.776492	0.42449	0.32484	0.250041	-0.147854
1415806_at	-0.589047	-0.251785	-0.224971	0.442148	0.318412	0.761379	0.115742	0.049691	-0.035722	-0.101343	-0.045149	-0.439355
1415807_s_at	-0.134823	0.550902	0.515175	-0.02159	-0.84465	-0.646275	-0.297044	0.649971	0.758312	0.40489	-0.5493	-0.38557
1415808_at	-0.639381	-0.598725	-0.531688	-0.753814	-0.701157	-0.479685	-0.140978	0.061378	0.916096	1.428422	1.293695	0.145838
1415809_at	-0.489556	-0.721751	-0.707282	-0.701283	0.022156	0.884339	0.849615	0.449666	0.038461	0.273462	-0.046185	0.148358
1415810_at	-0.318986	-0.707125	-0.010352	-0.392823	-0.409184	-0.557325	0.034627	0.025187	-0.001774	0.36515	1.167347	0.805258
1415811_at	0.03835	-0.707516	-1.245339	-1.087245	-0.305467	0.568341	0.850319	0.602143	0.119211	0.149907	0.479892	0.537405
1415812_at	-0.065559	-0.828124	-0.404094	-0.216275	0.821665	0.691204	0.770043	-0.221468	-0.397732	-0.392612	0.251724	-0.008769
1415813_at	-0.811923	-1.530814	-0.408305	0.215871	0.81141	0.41302	0.218258	-0.191576	-0.146049	0.509717	0.776154	0.144239
1415814_at	0.059161	0.608604	0.47234	-0.22982	-0.492603	-0.561408	-0.988439	-0.34963	0.303523	0.783889	0.272258	0.122123
1415815_at	-0.828683	-0.5618	0.142551	0.118384	-0.430557	-0.298193	-0.02668	0.397531	0.797065	1.017634	0.200719	-0.527972
1415816_at	0.346566	-0.544156	-0.655341	-0.968591	-0.036408	0.45488	0.476605	0.157166	-0.391092	-0.0431	0.495329	0.70814
1415817_s_at	-0.977019	-0.643999	0.351445	0.752797	0.623137	-0.131245	0.088722	-0.170386	0.443656	0.049299	0.216876	-0.603282
1415818_at	0.167085	0.199489	0.208087	0.100464	-0.658424	-0.399608	-0.581824	-0.251193	-0.618729	0.302627	0.631635	0.900392
1415819_a_at	0.37367	0.724581	0.73143	-0.272401	-0.680878	-0.155591	0.247232	0.528507	-0.050092	-0.404084	-0.860518	-0.181853
1415820_x_at	0.078149	0.29553	0.734351	0.606997	0.85301	0.743772	-0.067658	-0.232951	-0.70002	-0.790325	-0.995182	-0.525673
1415821_at	-1.034647	-0.712201	0.476348	0.817258	0.476104	-0.501002	-0.854413	-0.557478	0.053018	0.77907	0.888486	0.169456
1415822_at	-0.124658	-1.064295	-0.834689	-0.418656	0.534221	0.993955	0.824239	-0.019863	-0.699346	-0.246903	0.52639	0.529604
1415823_at	0.01885	-0.979841	-0.826723	-0.507785	0.429442	1.019157	0.962294	0.176719	-0.641434	-0.3663	0.288774	0.426848
1415824_at	0.204125	-0.697875	-0.742961	-0.693783	0.160423	0.935374	1.148074	0.351153	-0.529463	-0.469223	0.043928	0.290226
1415825_s_at	-0.130636	-0.204341	-0.120538	-0.423973	-0.400192	-0.007812	0.176139	0.435693	0.144206	-0.126921	0.299846	0.358526
1415826_at	-0.281211	-0.089377	0.018041	-0.492462	-0.781895	-0.301036	0.287614	0.718179	0.935072	0.759744	-0.16983	-0.602839
1415827_a_at	-0.913653	-1.269757	-0.762164	0.197821	0.585069	1.011823	0.395283	-0.107476	-0.384289	0.476093	0.566319	0.204929
1415828_a_at	-0.11481	0.410001	0.575225	-0.025786	-0.697824	-0.563009	0.009649	0.285845	0.408365	0.373441	-0.301319	-0.35978
1415829_at	0.350106	0.122157	-0.136151	-0.351635	0.093311	0.217566	-0.135593	-0.258105	-0.420535	-0.397894	0.276122	0.64065
1415830_at	0.415871	0.230788	0.267646	0.051579	0.040883	0.054886	0.172158	-0.04979	-0.646849	-0.874864	-0.292322	0.630014
1415831_at	-0.34113	-0.554602	0.31762	0.574696	0.997246	-0.011831	-0.004429	0.154754	0.175894	-0.390124	-0.576137	-0.341958
1415832_at	0.657176	0.193299	-0.000197	-0.357435	-0.70403	-0.179484	0.323134	0.728505	-0.007831	-0.276183	-0.331612	-0.045342
1415833_x_at	-0.391169	-0.092321	0.179925	0.449611	0.374552	0.016981	-0.099774	-0.440518	-0.079954	0.372301	0.123606	-0.413239
1415834_at	-0.463977	-1.014212	-0.424661	-0.075266	0.352208	0.009602	-0.119583	-0.186548	0.074991	0.236934	0.897479	0.713036
1415835_at	-0.247578	0.220556	0.007291	0.077953	0.322021	0.678666	0.01769	-0.474229	-0.635761	-0.400234	0.094164	0.339463
1415836_at	-0.070605	0.596274	0.220639	0.362862	-0.117341	0.030321	-0.518008	-0.759334	-0.454942	0.169222	0.279783	0.261131
1415837_at	-0.669885	-0.529095	-0.431959	-0.286369	0.303775	1.224613	1.39208	0.437828	-0.190701	-0.412205	-0.420001	-0.418081
1415838_at	-0.156939	0.498853	1.004135	0.018789	-0.353236	-0.309452	-0.054058	0.128684	0.378239	0.134983	-0.588023	-0.701973
1415839_a_at	-0.285402	0.314193	0.691096	-0.076627	-0.404913	-0.546465	0.005538	-0.004771	-0.128438	-0.23596	0.267251	0.404497
1415840_at	0.193714	-0.557939	-0.604289	-0.454313	0.39896	1.03543	1.068519	0.169736	-0.740377	-0.691584	-0.027372	0.209515
1415841_at	-0.364626	-0.127233	0.321854	0.029355	0.161374	0.147548	0.291551	0.674887	0.206097	-0.420581	-0.738346	-0.181879
1415842_at	-0.850161	0.078708	1.020846	0.514769	-0.336135	-0.715519	-0.238464	-0.180187	0.350091	0.494726	0.187136	-0.325811
1415843_at	-0.055347	0.553891	0.796943	-0.322511	-0.598472	-0.450617	0.262068	0.38241	0.564121	-0.143202	-0.408116	-0.581168
1415844_at	-0.261807	-0.003384	0.42063	0.855882	0.671785	0.012434	-0.014093	0.067005	-0.029897	-0.23437	-0.730815	-0.753372
1415845_at	-0.264668	-0.092811	0.030516	0.089362	-0.744776	-0.829446	-0.394819	0.203016	0.627606	0.596851	0.46961	0.30956
1415846_a_at	0.007049	0.697285	0.15499	0.159557	0.147775	0.65824	0.115644	0.214791	-0.327745	-0.559101	-0.801509	-0.466975
1415847_at	-0.767354	-0.38102	0.852955	1.090891	0.621739	-0.366124	-0.036582	-0.052456	-0.205662	-0.39731	-0.122834	-0.236243
1415848_at	-0.6126	-1.077121	-0.699779	0.049323	0.741676	0.457539	-0.131303	0.131172	0.608726	0.863584	0.145598	-0.476816
1415849_s_at	-0.317017	-0.170842	0.276725	0.125624	0.143543	-0.293586	-0.01113	0.496712	0.690982	-0.204002	-0.413578	-0.323431
1415850_at	-0.177327	-0.741664	-1.050907	-1.002762	-0.320118	0.810998	0.837163	0.420591	0.07722	0.234033	0.558356	0.354415
1415851_a_at	-0.21126	0.341504	0.442397	0.045406	-0.42943	-0.405231	-0.27876	-0.128672	0.099057	-0.081985	0.393902	0.213075
1415852_at	-0.758277	-0.508686	-0.27547	-0.085925	0.287918	0.846337	0.93805	0.665565	0.24263	-0.466716	-0.366527	-0.518898
1415853_at	-0.720357	-0.255558	-0.017575	0.831732	0.638766	0.739773	0.12351	0.213133	0.12621	-0.244145	-0.744039	-0.691451
1415854_at	-0.194517	-0.273343	-0.335803	-0.158249	-0.60989	-0.141702	-0.473496	0.183826	0.265455	0.893288	0.394351	0.45008
1415855_at	-1.052222	-0.714028	0.16219	0.549352	0.38477	-0.107791	-0.742546	-0.351309	0.347146	1.194981	0.538358	-0.208899
1415856_at	-0.669207	-0.497012	0.609235	0.803988	0.719409	0.861852	0.875804	0.150084	-0.87475	-0.877594	-0.636664	-0.465145
1415857_at	-0.33733	-0.168229	0.029899	-0.537878	-0.428918	-0.579111	0.181547	0.3103	0.996098	0.356496	0.389188	-0.212061
1415858_at	-0.169806	-0.336109	-0.099246	-0.700177	-0.624852	0.045115	0.671569	0.613395	0.544972	0.430649	0.065613	-0.441124
1415859_at	-0.016584	0.942848	0.788469	0.024218	-0.961015	-0.920016	-0.339917	0.449998	0.694187	0.144146	-0.399418	-0.406916
1415860_at	-0.662623	0.264605	0.396457	0.305443	-0.190623	-0.217022	-0.393319	0.353383	0.652191	0.247914	-0.230487	-0.525917
1415861_at	-0.282688	-0.0964	-0.357872	-0.341558	0.146146	-0.104797	-0.314325	-0.174679	0.705869	0.920195	0.266665	-0.366554
1415862_at	0.321717	0.272146	-0.055837	-0.130092	0.489122	0.953842	0.81001	0.184356	-0.430042	-1.021918	-0.812705	-0.5806
1415863_at	-0.733344	-0.764251	-0.182698	0.552449	0.46974	0.024549	-0.842396	-0.473923	0.013196	0.673226	0.905398	0.358053
1415864_at	-0.121459	-0.82179	-0.680529	-0.362655	0.70965	0.860351	0.544992	-0.277947	-0.466372	-0.356354	0.4997	0.472415
1415865_s_at	0.438989	0.24033	0.061195	-0.732422	-0.442981	0.111007	0.199329	-0.281686	-0.588691	-0.234453	0.568049	0.661334
1415866_at	-0.293918	-0.178953	-0.266932	-0.130817	-0.749321	-0.41192	-0.041456	0.137945	0.366074	0.669295	0.659906	0.240095
1415867_at	0.246017	0.264688	0.2235	-0.35121	-1.066197	-0.772363	-0.094808	0.963272	0.691805	0.217287	-0.36782	0.045827
1415868_at	-0.24902	-0.504558	0.448276	1.002031	0.596351	-0.080777	-0.3678	-0.519788	-0.810151	-0.313387	0.230352	0.568471
1415869_a_at	-0.787592	-0.00735	0.566469	0.941669	0.246595	0.556201	-0.020709	-0.072891	-0.229675	-0.090665	-0.44059	-0.661463
1415870_at	0.385417	0.426195	0.660514	-0.517857	-0.823262	-0.89891	-0.047055	0.598346	0.555946	-0.004186	-0.383736	0.048587
1415871_at	-0.810975	-1.176058	-0.094451	0.047896	0.742595	0.345589	0.357936	0.001007	0.026186	0.015928	0.488476	0.055873
1415872_at	0.291099	0.171636	0.893513	0.2411	-0.041729	-0.168513	0.412636	0.307947	-0.552467	-0.956024	-0.510515	-0.088684
1415873_a_at	-0.335626	0.253423	0.623886	0.351703	-0.342123	-0.182311	-0.271908	0.187279	0.226338	0.293329	-0.521677	-0.282314
1415874_at	0.378027	-0.20219	-0.484783	-0.235784	0.401745	1.151281	0.823035	0.184306	-0.713955	-0.798988	-0.451143	-0.051553
1415875_at	-0.152993	-0.0762	-0.675695	-0.471062	0.352338	1.027222	0.33665	-0.007027	-0.039471	0.144093	-0.304664	-0.133189
1415876_a_at	-0.848581	-0.957968	-0.278139	0.829502	1.310321	0.465022	-0.248551	-0.331093	0.043581	0.348858	0.111467	-0.44442
1415877_at	0.273347	-0.082473	-0.129126	-0.864016	-0.827452	-0.634557	0.273606	0.658659	0.494128	0.081443	0.11821	0.638231
1415878_at	-1.291642	-1.604997	-0.879311	-0.265834	0.257485	0.451968	0.221168	0.348447	0.724137	1.105985	0.79107	0.141526
1415879_a_at	-0.640654	-0.297681	0.141034	0.335975	0.432019	0.088061	0.171776	-0.21565	0.248127	0.444457	0.025795	-0.733262
1415880_a_at	-0.932708	-0.753949	0.225707	0.767645	0.866556	0.028591	-0.387401	-0.778742	-0.122002	0.646658	0.584534	-0.144887
1415881_at	-0.420568	-0.772442	-0.260576	-0.1913	-0.159263	-0.275012	0.155384	0.242758	0.686487	0.863178	0.361885	-0.230531
1415882_at	-0.143075	0.514851	0.507403	-0.019104	-0.64166	-0.354451	0.205339	0.528148	0.591769	0.176469	-0.664643	-0.701046
1415883_a_at	0.095458	-0.587822	-0.526566	-0.831158	-0.854286	-0.161108	0.575584	1.08305	0.693583	0.475431	0.016514	0.021321
1415884_at	-0.275701	0.19676	-0.095195	-0.371608	-0.360211	-0.610279	-0.81152	-0.217304	0.971447	1.227119	0.504214	-0.157719
1415885_at	0.437201	0.16615	0.072991	-0.371506	-0.649562	-0.579272	-0.224263	0.455339	0.213092	0.331005	-0.170459	0.319283
1415886_at	-0.012952	0.554335	0.53906	-0.12508	-0.751265	-0.734338	-0.533342	0.484835	0.703673	0.551767	-0.437284	-0.239406
1415887_at	0.531564	0.513952	0.524531	-0.375065	-0.198688	0.3976	0.862239	0.164746	-0.59202	-0.9809	-0.749993	-0.097965
1415888_at	-0.322859	0.166177	0.023387	0.296293	0.529721	0.767487	-0.132012	-0.159358	0.049681	-0.07395	-0.657274	-0.487295
1415889_a_at	-0.537041	-1.053644	-0.465303	0.124545	0.893943	0.493126	-0.052136	-0.457933	-0.532845	0.139247	0.813434	0.634607
1415890_at	-0.001113	-0.357372	-0.364854	0.108931	0.444172	0.235544	-0.118623	-0.186044	-0.474271	-0.231118	0.166812	0.777935
1415891_at	-0.011348	0.505186	0.568945	0.396083	-0.30489	-0.31742	-0.060625	0.2284	0.11503	0.011901	-0.641489	-0.489772
1415892_at	-1.244844	-0.721483	0.495477	0.896021	0.526092	-0.379009	-0.593224	-0.561979	0.358742	0.813679	0.718028	-0.3075
1415893_at	-0.620272	0.384151	0.919868	0.555761	-0.160283	-0.549655	-0.654867	0.10275	0.641382	0.535396	-0.469751	-0.684476
1415894_at	0.230989	0.382659	-0.204231	-1.000671	-0.884275	-0.313706	0.230033	-0.155388	0.014869	0.318861	0.807516	0.573346
1415895_at	-0.009613	0.233386	0.39286	0.562281	0.337144	0.618735	0.092982	-0.023518	-0.827356	-0.8169	-0.716139	0.15614
1415896_x_at	-0.114804	0.709624	0.45152	0.547762	-0.055469	-0.2048	-0.486636	0.183972	0.409757	0.004337	-0.822893	-0.622373
1415897_a_at	-0.491038	0.092074	0.785584	0.620948	-0.156049	-0.153981	-0.080866	-0.135187	-0.30962	0.24289	-0.098583	-0.316172
1415898_at	-0.268152	0.086387	0.334829	0.143129	0.547744	1.048784	0.849174	0.078433	-0.424095	-0.647808	-1.050215	-0.698208
1415899_at	0.260814	0.997532	0.938904	0.097502	-0.354598	-0.098527	0.366609	0.301408	-0.019209	-0.756688	-0.920047	-0.8137
1415900_a_at	-0.477715	-1.157454	-0.71976	-0.384258	0.404701	0.780926	0.564795	-0.248854	-0.397467	0.157035	0.967406	0.510646
1415901_at	-0.706744	-0.226687	0.183396	0.645317	0.999333	1.409132	0.816458	-0.164958	-0.738906	-0.746005	-0.813436	-0.656901
1415902_at	0.084792	-0.587796	-0.587377	-0.91625	-0.453785	-0.02231	0.388939	0.203523	-0.1322	0.216867	0.675963	1.129634
1415903_at	-0.416903	-0.970063	-0.920824	-0.407229	-0.48707	-0.041291	-0.169322	0.546715	0.739932	1.126988	0.765377	0.23369
1415904_at	-0.548472	-0.094613	0.294378	0.765103	0.243381	-0.158719	-0.545	-0.361691	0.11863	0.629117	0.011992	-0.354105
1415905_at	-0.720779	-0.005854	0.456782	1.327173	1.03053	0.274728	-0.325464	-0.425209	-0.229428	-0.469613	-0.374369	-0.538499
1415906_at	0.146896	-0.739036	-0.420372	-0.719729	-0.464339	-0.342427	0.183058	0.107181	-0.224477	0.34749	1.113252	1.012505
1415907_at	-0.023867	0.19588	0.73904	0.250744	-0.447345	-0.054327	0.154971	0.256399	-0.577878	-0.527428	-0.329391	0.363201
1415908_at	-0.962669	-0.660993	0.190981	0.449375	0.401681	0.440735	0.293398	0.159105	-0.327121	-0.210489	0.276763	-0.050765
1415909_at	-0.520313	-1.154016	-0.641383	0.013257	0.771625	0.543718	0.20607	-0.466883	-0.566472	0.148037	1.015269	0.65109
1415910_s_at	0.043848	0.696256	0.83376	0.862557	0.103353	0.24875	-0.110777	-0.064922	-0.667504	-0.672825	-0.9434	-0.329095
1415911_at	0.313897	0.895415	0.762987	-0.069073	-0.498786	-0.388976	-0.248445	0.137451	0.091396	-0.000017	-0.727544	-0.268306
1415912_a_at	0.200525	0.077159	-0.223744	-0.093682	0.554506	0.388973	0.048029	0.049596	-0.253786	-0.398844	-0.475182	0.126451
1415913_at	0.715026	0.646187	-0.142413	-0.730761	-0.816976	-0.293961	-0.154455	0.335726	0.194586	0.223816	-0.213568	0.236794
1415914_at	-0.727657	0.166182	0.401721	0.206771	-0.515248	-0.199899	-0.012524	0.560927	0.7654	0.361421	-0.444189	-0.562904
1415915_at	0.181894	-0.112378	-0.157378	-0.708314	-0.425416	0.306501	1.056322	0.830978	0.330281	-0.520557	-0.548885	-0.233048
1415916_a_at	-0.118647	-0.283705	0.29688	0.302579	0.664415	-0.206046	-0.592794	-0.465807	-0.177726	0.293226	0.047583	0.240041
1415917_at	-1.079548	-0.89942	-0.294955	-0.227504	-0.149024	0.108644	-0.141904	-0.316251	0.1374	0.99961	1.298029	0.564923
1415918_a_at	-0.318582	-0.100443	0.451398	0.036594	0.302825	-0.587464	-0.404544	-0.272216	0.549029	0.245154	0.299152	-0.200904
1415919_at	0.39207	-0.260982	-0.87784	-1.142481	-0.567403	0.229173	0.691749	0.542801	-0.051056	-0.138655	0.394759	0.787866
1415920_at	0.249855	0.177927	0.061892	-0.45059	-0.396075	-0.335876	-0.050003	-0.054951	-0.332286	-0.275717	0.580149	0.825675
1415921_a_at	0.05503	-0.720375	0.301621	0.333409	-0.057128	-0.701129	-0.435253	0.025582	-0.098757	0.268598	0.49401	0.53439
1415922_s_at	-0.032376	-0.24121	-0.403558	-0.247746	0.218504	0.611596	0.35957	-0.12163	-0.393932	-0.495386	0.288339	0.457828
1415923_at	0.540568	0.918321	0.859058	-0.210439	-0.82151	-0.663901	-0.03738	0.338595	0.228279	-0.173038	-0.670091	-0.308459
1415924_at	-0.488065	0.595198	0.891532	0.433954	0.143976	-0.442056	-0.23441	-0.316623	0.160041	0.104614	-0.184523	-0.663638
1415925_a_at	-0.655888	-1.027789	-0.537419	-0.111075	0.206885	0.239928	-0.091494	-0.565189	-0.393489	0.84701	1.379721	0.708798
1415926_at	-0.204574	-0.369133	-0.321895	-0.362752	0.27957	0.047877	-0.238223	-0.673892	-0.126137	0.579179	1.056183	0.333799
1415927_at	-0.642312	-1.241414	-0.442687	-0.164852	0.613726	0.09387	0.143143	0.26202	0.440764	0.298586	0.528238	0.110918
1415928_a_at	-0.620445	-0.083212	0.596752	1.214169	1.028352	0.04661	-0.72078	-0.489691	-0.289641	-0.133225	-0.14107	-0.407818
1415929_at	-0.41178	-0.055676	0.553976	0.471984	-0.281358	-0.275499	-0.406769	0.123584	0.03296	0.461161	-0.211755	-0.00083
1415930_a_at	0.320392	-0.259816	-0.637057	-0.864715	-1.002975	-0.418707	0.250934	1.04002	0.672948	0.283227	0.12352	0.49223
1415931_at	-0.781078	-0.266394	0.243066	0.415752	-0.354347	-0.673727	-0.342853	0.380845	1.128691	0.737209	0.060303	-0.547466
1415932_x_at	-0.161783	-0.969236	-0.475863	-0.586846	0.146678	-0.094252	-0.114112	-0.312853	-0.225655	0.554195	1.111006	1.128721
1415933_a_at	-0.628316	-0.796185	-0.616616	0.25521	0.402363	0.679838	-0.167893	-0.270774	-0.452116	0.610559	0.622961	0.360968
1415934_at	-1.261886	-1.203356	-0.148649	0.676266	0.634782	0.315651	-0.148781	-0.003982	0.175547	0.7522	0.291486	-0.07928
1415935_at	-0.026942	-0.62086	-0.384284	-0.615002	0.015347	0.078035	0.477212	0.004843	-0.300418	-0.250359	0.770369	0.85206
1415936_at	-0.666277	-0.121558	0.220059	0.087939	0.051824	0.554459	0.509982	0.977194	0.488765	0.041151	-1.027539	-1.115999
1415937_s_at	0.19823	-0.138382	0.042094	-0.035304	-0.068199	0.320912	-0.092353	0.04484	-0.477642	-0.368585	0.054054	0.520335
1415938_at	-0.748884	-0.470064	0.627464	1.307127	1.117348	0.014881	-0.46676	-0.672833	-0.265541	0.088139	0.009682	-0.54056
1415939_at	-0.119523	0.122791	0.367335	-0.348311	-0.429144	-0.654844	-0.051969	0.382359	0.739637	0.040747	0.023028	-0.072106
1415940_at	0.028355	0.130808	1.143314	1.009868	0.577026	0.067663	-0.57508	-0.412806	-0.777809	-0.440548	-0.614713	-0.136078
1415941_s_at	-0.961398	-0.511771	0.469098	0.804874	0.442338	0.667418	0.431728	0.004693	-0.678192	-0.472679	-0.117844	-0.078267
1415942_at	-0.857015	-0.799356	0.025486	0.636435	0.867861	0.316914	0.380567	-0.36229	-0.272724	0.044048	0.336918	-0.316843
1415943_at	-0.53403	-0.073278	0.107409	-0.012702	-0.42436	-0.273921	-0.127427	0.357162	0.463952	0.605583	-0.121265	0.032877
1415944_at	-0.674185	-0.914586	-0.899029	-0.856549	-0.05086	0.832493	1.074615	0.17735	-0.112008	0.227201	0.808751	0.386806
1415945_at	0.29636	0.729546	0.795382	0.676891	-0.209104	-0.26705	-0.174195	0.446623	0.046897	-0.66486	-1.064269	-0.612221
1415946_at	-0.867753	-0.967988	-0.252281	0.5512	0.680526	-0.073069	-0.703728	-0.7313	-0.066205	0.898068	1.16932	0.36321
1415947_at	-0.885603	-0.864106	-0.523206	-0.321373	-0.242368	-0.259327	-0.403114	-0.308022	0.496025	1.375821	1.530612	0.404661
1415948_at	-0.936034	-1.310529	-0.764706	0.058154	0.755896	0.562467	0.079376	-0.355071	0.099356	0.83024	0.99911	-0.018257
1415949_at	-0.31508	-0.390286	-0.012065	-0.176416	0.617143	0.508138	0.197171	-0.078913	-0.051955	-0.225699	0.042545	-0.114582
1415950_a_at	-0.377138	0.274633	0.370978	0.219125	-0.330652	0.055476	-0.200031	0.414318	0.412359	0.215507	-0.645318	-0.409259
1415951_at	0.290096	0.17296	0.204813	-0.403046	-0.262137	0.048131	-0.104794	-0.125777	-0.628019	-0.229802	0.112799	0.924777
1415952_at	0.404926	-0.17102	-0.332034	-0.442127	0.47245	0.860291	0.168462	-0.161322	-0.568651	-0.310848	-0.134128	0.214001
1415953_s_at	-0.404769	-0.207962	-0.576358	-0.336797	-0.36836	-0.164463	-0.563233	0.327528	0.913391	1.203094	0.231299	-0.053371
1415954_at	-0.33678	-0.937982	-0.814525	-0.934928	-0.198126	0.548311	1.287954	1.030062	0.685715	0.194873	-0.054045	-0.47053
1415955_x_at	0.558788	0.769136	1.154955	0.372482	0.287014	-0.309104	-0.413751	-0.815433	-1.042041	-0.756931	-0.201621	0.396506
1415956_a_at	-0.832984	-0.050419	-0.024559	0.450803	0.705562	0.484675	-0.219037	-0.208056	0.560901	0.4382	-0.41661	-0.888476
1415957_a_at	0.285331	0.101901	-0.171531	-0.905909	-0.712765	-0.035468	0.634728	0.907505	0.80381	0.131562	-0.548495	-0.490668
1415958_at	-0.146092	-0.960208	-0.677228	-0.438012	0.414854	0.595171	0.716618	-0.160722	-0.484979	-0.038453	0.753098	0.425953
1415959_at	0.120048	-0.823031	-0.93564	-0.70407	0.295759	1.005651	1.019117	0.360751	-0.522908	-0.347914	0.105549	0.426687
1415960_at	0.277152	0.404567	0.549144	-0.297968	-0.541779	-0.874063	-0.014868	0.526508	0.67352	-0.269029	-0.322203	-0.11098
1415961_at	0.185035	-0.349996	-0.243187	-0.52599	-0.046254	0.426062	0.327427	0.013633	-0.795885	-0.374337	0.39145	0.992043
1415962_at	-0.317408	-0.261379	-0.239966	-0.551941	-0.669178	0.106466	0.819262	1.031445	0.900926	0.319242	-0.354725	-0.782742
1415963_at	-0.123512	-0.811591	-0.765815	-0.552289	0.072753	0.297093	0.428036	0.404193	-0.029776	0.12481	0.622361	0.333738
1415964_at	-0.382482	-0.150085	0.132764	0.198187	0.113465	0.017698	0.295234	0.143472	0.327211	0.311932	-0.300884	-0.706513
1415965_at	-0.056969	0.212965	0.217075	-0.246159	-0.846812	-0.030421	0.519138	0.917489	0.318268	0.036684	-0.625972	-0.415285
1415966_a_at	-0.558349	-0.208158	0.230026	0.128062	-0.179142	-0.124249	0.407295	0.442249	0.641124	0.420364	-0.351225	-0.847998
1415967_at	-0.5669	-0.062336	0.068099	0.712317	0.081935	0.359037	0.032716	0.353342	0.330286	0.089165	-0.513751	-0.88391
1415968_a_at	-0.939146	-1.463225	-0.407523	0.30984	0.70185	0.418795	0.614513	0.726148	0.532726	-0.021729	-0.053213	-0.419036
1415969_s_at	-0.426714	-0.600664	-0.450141	-0.949522	-0.591051	0.496757	1.306127	1.067007	0.252401	0.129459	-0.079977	-0.153679
1415970_at	-0.408208	-0.101666	-0.016567	0.238739	-0.119722	0.130239	0.025624	0.202642	0.256466	0.538845	-0.25132	-0.495071
1415971_at	0.302365	-0.01381	-0.007796	-0.803206	-0.433559	0.481288	0.912009	0.691066	-0.259259	-0.572586	-0.395492	0.09898
1415972_at	0.244492	0.37971	-0.154224	-0.148481	0.188686	0.663823	0.18072	-0.292977	-0.849017	-0.665427	0.014274	0.43842
1415973_at	0.40818	-0.125271	-0.413834	-0.877395	-0.231147	0.50422	0.625878	0.372357	-0.423988	-0.377509	0.107396	0.431112
1415974_at	-0.470048	-0.812797	-0.885839	-0.26266	0.80032	0.878958	0.523372	-0.359873	-0.109502	0.258804	0.524078	-0.084813
1415975_at	-0.593273	0.379625	0.656144	0.216834	-0.774216	-0.831282	-0.494039	0.433211	0.977103	0.774304	-0.188698	-0.555714
1415976_a_at	-0.089397	0.786128	0.59327	0.132372	-0.723015	-0.428453	-0.084681	0.533717	0.543601	0.064806	-0.743291	-0.585056
1415977_at	-0.635205	-0.75065	-0.613833	-0.41848	0.592578	0.651739	0.305332	-0.374764	-0.047789	0.222018	0.796183	0.272871
1415978_at	-0.77889	-0.254038	-0.181365	0.101511	-0.150789	-0.020568	0.21232	-0.072457	0.52611	0.375625	0.587139	-0.344598
1415979_x_at	-0.082843	-0.457015	-0.445731	-0.032902	0.154296	0.621823	0.4615	0.190638	-0.757309	-0.199038	0.124553	0.422026
1415980_at	-0.170648	0.142082	-0.092634	0.049448	-0.150856	-0.025659	-0.336159	-0.248562	-0.043774	0.514079	0.112806	0.249877
1415981_at	0.03675	-0.014634	0.428408	0.784242	0.739578	0.34786	-0.236253	-0.766123	-1.291947	-0.809551	0.196783	0.584888
1415982_at	0.179667	-0.176999	-0.460874	-0.377218	0.175579	-0.085953	0.27048	0.677053	0.805583	-0.22098	-0.428274	-0.358065
1415983_at	-0.391854	0.561188	0.968148	0.578707	-0.262038	-0.829381	-0.464773	-0.156493	0.637927	0.139926	-0.205363	-0.575996
1415984_at	-0.410527	-0.039418	0.187198	0.617707	0.263497	0.182245	-0.09316	0.006418	0.049812	0.296598	-0.425384	-0.634986
1415985_at	-0.929722	-1.190112	-0.721363	-0.013655	0.894574	0.815825	0.065526	-0.22849	0.067241	0.622471	0.706121	-0.088416
1415986_at	-0.213725	-0.13251	0.464292	0.633762	1.064029	0.046023	-0.504901	-0.557456	-0.037078	-0.116486	-0.142851	-0.503099
1415987_at	-0.67813	-0.459288	0.871727	0.898875	0.873331	-0.195412	-0.392692	-0.35033	0.085822	0.069416	-0.114866	-0.608452
1415988_at	0.502461	1.126726	0.926691	-0.073876	-0.41327	-0.479254	-0.309442	-0.15953	-0.129174	-0.263851	-0.646127	-0.081354
1415989_at	0.295267	0.328427	0.345293	0.010517	-0.382913	0.058302	0.401445	0.900582	0.220908	-0.659922	-1.040812	-0.477094
1415990_at	-0.30074	0.628589	0.964395	0.563034	-0.3505	-0.839413	-0.789803	-0.015639	0.590111	0.486055	-0.420074	-0.516016
1415991_a_at	-0.816426	-0.758803	0.161072	0.539517	0.914409	-0.091805	-0.203397	-0.443519	0.027896	0.067504	0.530522	0.07303
1415992_at	-1.129852	-1.13551	-0.557311	0.234872	0.565914	0.36728	-0.364067	-0.528639	0.249142	1.185495	0.946202	0.166471
1415993_at	-0.285491	-1.052763	-0.518613	-0.086805	0.987688	1.292779	1.010625	-0.042045	-0.772929	-0.583391	-0.026094	0.07704
1415994_at	-0.812129	-1.207277	-0.457448	0.256944	1.040476	0.519374	-0.012518	-0.671386	-0.225849	0.42192	0.96535	0.182544
1415995_at	-0.490232	-0.15973	0.23124	0.395567	-0.411491	-0.40653	-0.26198	0.673743	0.831819	0.445866	-0.414257	-0.434014
1415996_at	0.057019	0.91548	0.876801	0.075068	-0.72889	-0.80253	-0.050282	0.636678	0.624965	-0.151102	-0.790612	-0.662593
1415997_at	0.181434	1.066125	0.769754	-0.009143	-0.746857	-0.686836	-0.077821	0.512066	0.521058	-0.18558	-0.79233	-0.55187
1415998_at	-0.555547	-0.526239	0.222984	0.391638	0.758982	0.068715	-0.437502	-0.515394	-0.179954	0.058818	0.502256	0.211242
1415999_at	-0.169569	0.203504	-0.182089	-0.26501	-0.253227	0.275671	-0.190075	0.332037	0.265559	0.262719	-0.33454	0.055019
1416000_a_at	-0.407183	0.224169	0.636618	0.362129	-0.407356	-0.718505	-0.140621	0.197438	0.544699	0.445725	-0.180676	-0.556437
1416001_a_at	-1.13393	-1.098623	-0.650818	0.228995	0.667532	0.986395	0.265624	0.239632	0.495509	0.653251	0.110949	-0.764516
1416002_x_at	-0.187552	0.334963	0.247562	0.689206	0.694073	0.542984	-0.041873	-0.460934	-0.592272	-0.521085	-0.204939	-0.500134
1416003_at	0.114554	0.279096	0.365602	-0.670093	-0.696193	-0.530294	-0.413309	-0.618199	-0.078079	0.737126	0.964471	0.545318
1416004_at	0.075728	-0.360106	0.179679	0.550194	0.553339	0.701788	0.385178	0.325433	-0.679792	-0.986872	-0.674068	-0.070501
1416005_at	-0.282172	0.437017	0.498507	0.031206	-0.730888	-0.703592	-0.198245	0.583503	1.039995	0.411948	-0.481187	-0.606093
1416006_at	-0.185618	-0.850554	-0.349049	0.227722	0.766055	0.171424	-0.149171	0.072237	-0.094427	0.139705	0.21142	0.040256
1416007_at	-0.200526	0.045527	0.168262	0.144298	0.224197	0.034991	-0.226488	-0.262937	-0.036833	-0.232269	0.301307	0.04047
1416008_at	-0.061773	-0.186929	-0.27006	-0.492173	-0.423309	-0.043069	0.226643	0.416346	0.142497	0.025158	0.492471	0.174196
1416009_at	-0.636174	-0.094504	0.063265	0.307571	-0.397456	-0.337417	-0.63721	-0.235179	0.425348	1.063328	0.486434	-0.008006
1416010_a_at	0.074031	-0.086139	-0.408084	-0.894167	-1.119174	-0.148819	0.284867	0.264512	0.03507	0.461842	0.743037	0.793024
1416011_x_at	0.156756	0.73444	0.694212	0.692091	-0.162951	-0.069082	-0.708628	-0.403908	-0.450704	-0.275129	-0.252054	0.044954
1416012_at	-0.385853	0.197309	0.957664	0.953553	0.772144	0.779359	-0.05527	-0.958058	-1.288755	-0.614799	-0.220604	-0.136691
1416013_at	-0.790345	-0.026484	0.390436	0.31891	-0.585314	-0.35717	-0.037387	0.286036	0.657866	0.440798	0.199464	-0.49681
1416014_at	-0.258552	-0.093581	0.343076	0.337092	0.083468	0.481928	0.141966	0.189904	-0.676982	-0.570011	-0.305306	0.326997
1416015_s_at	0.306947	0.049269	0.519708	-0.136705	-0.067548	0.066879	0.871926	0.403806	-0.547338	-0.943246	-0.597498	0.073799
1416016_at	0.034256	0.185883	0.654219	0.084875	-0.05858	-0.258171	0.0616	0.236109	-0.303206	-0.688237	-0.269258	0.320509
1416017_at	0.146696	-0.203661	0.273048	0.281021	0.528745	-0.225154	0.302857	0.015002	-0.105791	-0.494311	-0.347195	-0.171258
1416018_at	0.178639	0.119873	0.35973	0.293421	0.527424	-0.153045	0.140482	-0.116787	-0.203857	-0.760906	-0.185505	-0.199469
1416019_at	-0.905911	-0.339723	1.011477	0.824573	0.269457	-0.345881	-0.468704	-0.417489	-0.013666	0.570372	0.206687	-0.391191
1416020_a_at	-0.396884	-0.484464	0.002247	-0.054271	0.622951	0.130306	0.081071	-0.175316	0.019664	-0.18748	0.339132	0.103042
1416021_a_at	-0.755996	-0.897407	0.029192	0.848043	1.058474	0.545787	-0.217222	-0.567644	-0.589898	0.314784	0.328892	-0.097006
1416022_at	-0.608882	-0.684168	0.172863	0.014703	-0.086792	-0.206365	0.081951	0.102202	0.406945	0.840927	0.360299	-0.393683
1416023_at	-1.016862	-0.271759	0.595732	0.903143	0.594553	-0.449404	-0.820001	-0.580766	0.546859	0.820992	0.248138	-0.570625
1416024_x_at	-0.443124	-0.883501	-1.280559	-1.014513	-0.063733	1.116377	1.327124	0.89275	0.26412	0.039791	0.099351	-0.054083
1416025_at	0.491777	0.143077	-0.110604	-0.142847	-0.337535	0.475742	0.351866	0.456834	-0.352871	-0.422441	-0.524197	-0.0288
1416026_a_at	-0.001129	0.381109	0.047055	-0.7729	-0.877839	-0.197198	0.884551	0.65958	0.471528	-0.062802	-0.21848	-0.313475
1416027_at	-0.698541	0.110286	0.740689	0.729387	0.034022	-0.388167	-0.396117	0.344892	0.740588	0.447955	-0.720249	-0.944746
1416028_a_at	-0.156254	-0.957682	-0.595268	-0.460629	0.381656	0.214445	0.335496	0.513395	0.596995	0.136444	0.161816	-0.170415
1416029_at	-0.323855	-0.224856	0.268046	-0.209746	0.10716	-0.278986	-0.09757	-0.223321	-0.031168	0.100881	0.655665	0.257752
1416030_a_at	-0.260704	0.447668	0.701196	-0.175291	-0.60565	-0.499378	0.327133	0.123104	0.343639	0.175905	-0.174848	-0.402774
1416031_s_at	0.229164	0.600297	0.285247	0.07641	-0.206916	-0.496285	-0.822209	-0.192667	0.054011	0.212686	-0.128447	0.388708
1416032_at	-0.037088	0.086384	0.08678	-0.30708	-0.088325	0.096437	-0.273506	-0.634892	-0.536054	0.130956	0.538077	0.938309
1416033_at	-0.243771	0.130226	0.329147	0.208935	-0.087018	0.573627	0.375897	0.451554	-0.322956	-0.616652	-0.693231	-0.105758
1416034_at	-0.520196	-0.584615	0.005299	0.024092	0.597666	-0.080211	-0.043766	-0.352832	0.054784	0.062984	0.674027	0.162767
1416035_at	-0.690851	-0.136786	0.320632	0.605904	0.166527	0.678697	0.157595	-0.498344	-0.908459	-0.169094	0.330722	0.143458
1416036_at	0.114686	0.354026	-0.494285	-0.65097	-0.352862	0.650702	0.876368	0.639639	0.203943	-0.267284	-0.617127	-0.45684
1416037_a_at	-0.231247	-0.891965	-0.134002	-0.088813	0.37345	0.090033	0.94163	0.645352	0.297342	-0.430572	-0.201267	-0.36994
1416038_at	0.051952	0.210557	-0.052335	-0.565654	0.087597	0.931427	0.677763	0.329036	-0.132862	-0.453921	-0.676801	-0.406758
1416039_x_at	0.409346	0.349736	0.233867	-0.309755	-0.282397	0.436269	0.875132	0.544374	-0.294219	-0.657999	-0.79426	-0.510097
1416040_at	0.559753	0.650574	-0.027731	-0.558524	-0.47944	-0.08546	-0.44364	-0.139918	-0.051228	0.082625	0.157444	0.335547
1416041_at	-0.064556	0.295525	0.363524	-0.16884	-0.533782	-0.232854	-0.391997	0.242647	0.259613	0.198933	-0.20313	0.234914
1416042_s_at	-0.728298	-1.500817	-1.033837	-0.729918	-0.14973	-0.275553	0.189952	0.495889	0.775084	1.099263	1.254118	0.603848
1416043_at	-0.009361	-0.23543	-0.407116	-0.895527	-0.508527	-0.305475	0.288719	0.564629	1.113883	0.644425	-0.06881	-0.181408
1416044_at	-0.04685	-0.280362	-0.565582	-0.762731	0.037621	0.906184	0.92974	0.050113	-0.30716	-0.006613	0.158423	-0.112784
1416045_a_at	0.205699	-0.443028	-0.451306	-0.67052	-0.412055	0.122592	1.180887	1.14962	0.273245	-0.489111	-0.407475	-0.058548
1416046_a_at	0.015022	-0.083012	-0.127112	-0.4938	-0.033882	0.697197	0.288408	0.344103	-0.315124	-0.00533	-0.259569	-0.0269
1416047_at	-0.161901	-0.397159	0.015438	0.037306	-0.242709	-0.485853	-0.094008	0.527576	0.510134	-0.076647	0.08528	0.282544
1416048_at	-0.286578	-0.958881	-0.898981	-0.2659	0.30874	0.801429	0.097151	-0.077251	-0.455793	0.308001	0.787573	0.64049
1416049_at	-0.390162	0.1797	0.889056	1.176971	0.325408	0.185332	0.0192	-0.246827	-0.466898	-0.537646	-0.587374	-0.546761
1416050_a_at	-0.297775	-0.123502	0.019779	0.034723	-0.433712	-0.27192	0.153415	0.202773	0.417564	0.330581	0.022159	-0.054086
1416051_at	-0.414945	-0.721419	-0.635044	-0.56234	0.456256	0.454182	-0.173875	-0.39825	0.144987	0.942348	0.670562	0.237539
1416052_at	-0.871707	-0.945947	-0.016182	0.535242	0.987701	0.622953	0.024702	-0.416324	-0.238307	0.111346	0.481261	-0.274738
1416053_at	-0.538083	-0.247884	0.040884	-0.03163	0.497729	0.374229	0.181505	-0.064397	-0.063837	-0.274671	0.124504	0.001652
1416054_at	-0.634729	0.169842	0.346327	0.917279	0.2256	0.171038	-0.208875	0.046388	0.184344	0.089597	-0.615549	-0.691262
1416055_at	0.216993	-0.327517	-0.414717	-0.755831	-0.421545	0.500482	1.156263	0.931673	0.188891	-0.277787	-0.45506	-0.341846
1416056_a_at	-0.514687	0.009794	0.009937	0.361	0.04107	0.450498	0.081986	0.317326	0.17356	0.214531	-0.646247	-0.498768
1416057_at	-0.47564	0.239057	0.251249	0.115624	-0.2635	-0.14479	-0.083065	-0.197909	0.104329	0.615198	0.25879	-0.419346
1416058_s_at	-0.59605	-0.540336	-0.236621	0.33556	0.508347	0.508667	0.210804	-0.234284	-0.113049	0.428575	0.177483	-0.449094
1416059_at	0.556598	0.11902	-0.195482	-0.604552	-0.123199	0.603656	0.710446	0.431074	-0.160932	-0.566327	-0.735251	-0.035051
1416060_at	-0.396081	0.523614	0.60414	0.672155	-0.136385	-0.648863	-0.499382	0.377541	0.644413	0.192682	-0.579989	-0.753845
1416061_at	-0.277461	0.781885	0.898733	0.41152	-0.439349	-0.707581	-0.14362	0.486318	0.711039	-0.090264	-0.809529	-0.82169
1416062_at	0.267622	0.790692	0.455795	-0.04462	-0.501533	-0.751626	-0.091328	0.563135	0.812183	-0.180898	-0.703685	-0.615735
1416063_x_at	0.243881	-0.349386	-0.374379	-0.547053	-0.748309	-0.371968	0.036491	0.930931	0.755383	0.60124	-0.077553	-0.099277
1416064_a_at	-0.272141	0.296811	0.408028	0.280849	-0.068549	0.044238	0.365377	0.606876	0.712106	-0.176333	-1.06771	-1.129555
1416065_a_at	-0.184532	-0.084535	-0.136247	-0.723375	-0.561574	-0.241873	-0.414624	-0.261292	0.159033	0.702252	1.019629	0.727137
1416066_at	-0.090626	0.014458	0.578086	-0.285895	-0.073823	-0.1625	0.244793	0.143629	0.010673	-0.339832	-0.035877	-0.003086
1416067_at	0.018133	-0.584309	-0.8889	-0.826246	0.211335	1.108919	0.901828	-0.053593	-0.555301	-0.130676	0.397214	0.401595
1416068_at	-0.38432	-0.09007	-0.093966	-0.589306	-0.291571	0.19483	1.104375	0.797758	0.65329	-0.375078	-0.322702	-0.603241
1416069_at	0.566246	0.448728	-0.043668	-0.695305	-0.498822	0.241852	0.986745	0.873472	0.118529	-0.768672	-0.878593	-0.350511
1416070_a_at	-0.575968	-0.171048	0.124865	0.885294	0.455571	0.327103	0.164131	0.180731	-0.223663	-0.54806	-0.189107	-0.429849
1416071_at	0.059553	-0.414321	-0.674497	-0.396387	0.359653	1.137246	0.904887	0.648882	-0.2789	-0.73092	-0.567541	-0.047655
1416072_at	0.572544	-0.201023	-0.422203	-0.517983	0.1531	0.302644	0.313888	0.285708	-0.311104	-0.567348	-0.040488	0.432265
1416073_a_at	0.475204	0.078642	0.164066	-0.273492	-0.521929	-0.485244	0.090464	0.655946	0.088624	-0.434925	-0.083813	0.246457
1416074_a_at	-0.657007	-0.715483	-0.122734	0.621019	0.933166	0.231334	-0.317894	-0.769914	-0.311957	0.433373	0.727958	-0.051863
1416075_at	-0.066265	0.493311	0.67891	0.174132	-0.450828	-0.31762	-0.04131	0.669073	0.420138	-0.1294	-0.973078	-0.457062
1416076_at	-0.241599	-0.410892	-0.127641	-0.448355	-0.238024	-0.444295	0.563892	0.936727	1.068875	-0.051769	-0.240225	-0.366692
1416077_at	0.164426	0.149822	0.399383	0.224582	0.371366	-0.227959	0.308845	0.459671	0.373226	-0.806799	-0.882463	-0.5341
1416078_s_at	0.595749	-0.236942	-0.040899	-0.521781	-0.131652	-0.263237	0.084762	-0.19748	-0.693171	-0.308987	0.57743	1.136207
1416079_a_at	-0.038151	0.260986	0.202865	0.198926	-0.157933	-0.053939	0.201746	-0.111795	-0.065617	0.031971	-0.034869	-0.43419
1416080_at	0.245024	-0.138081	-0.271454	0.005432	-0.108286	0.43835	0.016958	0.378595	-0.01646	-0.174801	-0.395814	0.020537
1416081_at	-0.497881	0.105258	-0.060162	0.453433	-0.058412	0.138479	-0.119061	0.413331	0.485441	0.152391	-0.245478	-0.76734
1416082_at	0.117604	0.327992	0.608864	-0.180034	-0.777051	-0.391336	-0.03973	0.309917	0.017754	0.217236	-0.310009	0.098793
1416083_at	-0.130506	-0.457333	-0.169843	-0.675264	-0.105708	-0.093712	0.543903	0.497311	0.401908	-0.189151	0.249368	0.129025
1416084_at	0.06449	-0.390938	0.304666	-0.623621	-0.398519	-0.558914	0.397463	0.522865	0.225104	-0.00464	0.212519	0.249526
1416085_s_at	0.096828	0.656504	0.928489	-0.179127	-0.502217	-0.849096	0.134471	0.287833	0.545218	-0.243508	-0.431097	-0.444298
1416086_at	-0.076838	0.308166	0.118656	0.115646	-0.474341	0.000314	-0.350905	-0.066289	0.008064	0.509652	-0.058754	-0.033373
1416087_at	-0.817618	-0.751075	0.034472	0.644232	0.589292	-0.038239	-0.981448	-0.466239	0.013061	0.92158	0.58207	0.269911
1416088_a_at	-0.530573	-0.91108	-0.257257	0.333768	0.590647	0.479766	0.607752	0.185096	-0.052817	0.089935	-0.044809	-0.490427
1416089_at	-0.378875	0.003735	0.703432	0.395899	-0.214511	-0.517853	0.008435	-0.166459	-0.162016	0.227514	0.277862	-0.177159
1416090_at	-0.035519	0.42243	0.301487	0.04292	-0.503226	-0.039588	0.082	0.485371	0.320707	0.217472	-0.699427	-0.594628
1416091_at	-0.649902	-1.236477	-0.529655	-0.49125	0.509946	0.578643	0.588476	0.258295	0.095578	0.098229	0.463314	0.314802
1416092_a_at	-0.532811	-1.144311	-0.184837	-0.029763	0.506568	0.370882	0.3944	0.158546	-0.059501	-0.124943	0.445509	0.200259
1416093_a_at	-0.875127	-0.481221	0.032305	0.516996	0.162414	0.132101	-0.113582	-0.132818	0.343651	0.795843	0.130915	-0.511477
1416094_at	-0.489584	-0.632101	0.232389	0.314981	1.152061	0.949106	0.63719	-0.56253	-0.880654	-0.488867	-0.030005	-0.201988
1416095_x_at	0.301547	0.433462	0.432955	-0.113668	-0.423835	-0.145999	-0.035629	0.333337	-0.445671	-0.362111	-0.453195	0.478807
1416096_at	-0.196602	0.350949	0.233547	-0.118384	-0.816913	-0.758145	-0.323988	0.717011	1.074843	0.590345	-0.383108	-0.369555
1416097_at	0.085154	0.841592	0.479922	0.598563	-0.037847	-0.426445	-0.385966	-0.085196	0.101169	-0.286537	-0.545404	-0.339005
1416098_at	-0.441219	-0.668866	-0.927697	-0.396694	0.588166	1.303423	0.641316	-0.221676	-0.479784	-0.077776	0.417535	0.263271
1416099_at	-0.56348	-0.052897	0.381636	0.776003	0.392889	0.208574	0.044959	0.146668	0.022303	0.120042	-0.648751	-0.827944
1416100_at	-0.670772	-0.999815	-0.404691	-0.454754	0.161708	0.039049	0.343646	-0.162824	0.520622	0.688184	0.985216	-0.045571
1416101_a_at	-0.141076	-0.179985	0.436845	0.5651	0.835765	0.57039	0.478238	0.142257	-0.874786	-1.142268	-0.652034	-0.038445
1416102_at	0.078014	-0.062003	-0.167132	-0.403114	-0.529362	-0.154351	0.091244	0.941394	0.642269	0.153314	-0.577369	-0.012904
1416103_at	-0.138935	-0.25629	0.008558	-0.150179	-0.029894	0.114211	-0.192888	-0.490607	-0.769865	-0.011405	0.933239	0.984056
1416104_at	-0.633039	-0.232091	0.061366	1.075315	0.792851	0.596739	-0.4496	-0.479603	-0.692544	-0.027749	-0.018191	0.006546
1416105_at	-0.353264	-0.554892	-0.024127	-0.170722	0.40582	0.079283	0.1147	-0.165045	-0.041255	-0.137313	0.545874	0.300941
1416106_at	-0.872816	-0.10412	0.311403	0.923765	0.595104	-0.25236	-1.017774	-0.682796	0.300533	0.610707	0.432072	-0.243716
1416107_at	-0.075416	-0.238691	0.631476	0.743586	-0.029272	-0.059588	0.024509	-0.077087	-0.670684	-0.38758	-0.002057	0.140804
1416108_a_at	-0.300514	-0.505437	0.211442	0.062356	0.730051	0.455708	0.242419	0.121822	-0.057633	-0.16899	-0.275861	-0.515363
1416109_at	-0.441685	-1.094874	-1.057358	-0.448716	0.656459	1.004722	0.793032	0.530525	0.200704	0.113015	0.088401	-0.344225
1416110_at	-0.968049	-0.288758	0.531247	0.884928	0.216628	-0.039476	-0.616927	-0.039032	0.15536	0.693706	-0.121517	-0.40811
1416111_at	-0.69377	-0.524665	-0.467978	-0.570993	0.376779	0.811754	0.467061	-0.258155	0.273587	0.558627	0.43145	-0.403699
1416112_at	-0.300997	0.272719	0.206172	0.11698	-0.305455	-0.068015	0.006889	0.204419	0.46503	0.499641	-0.384733	-0.712649
1416113_at	-0.178168	0.657746	0.474542	0.287457	0.094001	0.613202	0.683073	0.178105	-0.322963	-0.984636	-0.804875	-0.697484
1416114_at	-0.667658	0.317941	1.354929	1.1811	0.29667	-0.350921	-0.313747	-0.172839	-0.25108	-0.441583	-0.394343	-0.558468
1416115_at	0.105375	0.832684	0.869005	0.341448	-0.455476	-0.109111	0.103223	0.386034	0.054933	-0.398266	-1.048473	-0.681375
1416116_at	-0.353608	-0.261376	-0.589391	-0.390501	0.016516	0.215849	0.65414	0.62195	0.797379	0.005189	-0.355358	-0.360788
1416117_at	0.063374	-0.368422	-0.508168	-0.316069	-0.13441	0.422409	0.816621	1.023382	0.467842	-0.16787	-0.745019	-0.55367
1416118_at	-0.38169	-0.549477	-0.725275	-0.465195	-0.189326	-0.199789	0.123146	0.561884	0.930988	0.349514	0.480034	0.065187
1416119_at	-1.098688	-0.880039	-0.47117	0.089995	0.396451	0.652452	-0.041231	0.249247	0.373936	0.983982	0.208216	-0.463152
1416120_at	-0.381554	-0.024066	0.667067	-0.016993	0.334976	0.431181	0.951272	0.398686	-0.025039	-0.697489	-0.841313	-0.796728
1416121_at	0.261878	-0.401376	-0.394183	-0.817914	-0.294761	0.647907	0.864821	0.249974	-0.582844	-0.419241	0.224696	0.661043
1416122_at	0.100161	0.234697	-0.136558	-0.615717	-0.29086	0.109455	0.631595	0.64476	0.270281	-0.5404	-0.272728	-0.134689
1416123_at	0.564307	0.128688	0.191086	-0.416918	-0.17087	-0.341014	-0.420461	-0.308373	-0.141462	0.35461	0.058826	0.501581
1416124_at	-0.758854	-0.67106	-0.010469	0.044902	-0.619777	-0.508559	0.159635	0.430783	0.423734	0.476483	0.637822	0.39536
1416125_at	-0.938158	-0.995075	-0.09247	0.785525	0.86808	-0.16629	-0.866058	-0.526029	0.260109	0.897085	0.684306	0.088974
1416126_at	-0.825027	-0.406956	0.254778	0.539135	0.071185	-0.706702	-0.712033	-0.44155	0.604386	1.085728	0.673676	-0.136619
1416127_a_at	0.000243	0.247902	-0.101914	-0.862658	-1.096495	-0.274153	0.632583	1.250806	0.938518	0.204271	-0.523685	-0.415419
1416128_at	-0.108389	0.076527	-0.359769	-0.361263	0.213444	1.119188	0.50646	-0.252807	-0.813252	-0.341077	0.102635	0.218302
1416129_at	0.015202	0.50462	0.076436	-0.899181	-1.185345	-0.347728	0.272319	0.527929	0.718312	0.425536	0.053258	-0.161357
1416130_at	-0.331782	-0.779497	-0.4476	0.266492	0.452164	0.800362	-0.086411	-0.223214	-0.567228	0.288723	0.225136	0.402852
1416131_s_at	-0.626373	-0.907327	-0.248362	0.076961	0.314797	0.286783	0.010576	-0.487903	-0.453596	0.354943	1.183497	0.496003
1416132_at	0.000458	0.243677	0.160493	-0.082922	-0.19896	-0.096615	0.576797	0.569997	0.536098	-0.559124	-0.488749	-0.66115
1416133_at	-0.705942	-0.348033	-0.297664	0.54881	0.46505	0.191197	-0.314235	-0.666763	-0.1794	0.47403	0.774761	0.05819
1416134_at	-0.437946	0.297499	0.56145	0.49269	0.499382	-0.429611	-0.634937	-0.56058	0.190335	0.177851	0.17895	-0.335085
1416135_at	0.42555	-0.049696	-0.33769	-0.268461	0.372097	0.6948	-0.080754	-0.43598	-0.655697	-0.066771	-0.084576	0.487178
1416136_at	-0.438035	-0.723133	-0.413652	-0.394875	0.545018	0.50462	0.524605	0.067314	0.006568	-0.230753	0.36952	0.182804
1416137_at	-0.559828	-0.423296	0.288221	0.200106	-0.773504	-0.532838	-0.228915	0.461969	0.303227	0.672919	0.347044	0.244895
1416138_at	-0.223458	0.499744	0.564326	0.100373	-0.508554	0.054829	0.460892	0.49617	0.160084	-0.281364	-0.806935	-0.516107
1416139_at	-0.214878	-0.542185	0.005084	0.122614	-0.271142	-0.292077	-0.238407	-0.018213	-0.100485	0.706807	0.529316	0.313569
1416140_a_at	-0.749932	-0.698717	0.44462	0.271445	-0.19812	0.056846	0.639971	0.596836	-0.004157	-0.018301	-0.167102	-0.173388
1416141_a_at	-0.140949	0.265237	0.434004	0.1339	0.034683	-0.196155	0.105285	0.402998	0.595438	-0.185014	-0.900092	-0.549336
1416142_at	-0.922732	-1.063841	-0.464046	0.724623	1.156801	1.098978	0.870553	0.393559	-0.238588	-0.552424	-0.353536	-0.649348
1416143_at	-0.567113	-0.44569	-0.158456	0.465014	0.812541	0.147084	-0.543058	-0.725768	-0.143862	0.326987	0.76348	0.068841
1416144_a_at	-0.692467	-1.081543	-0.8575	-0.358205	-0.314629	0.476809	0.23433	0.352022	-0.02918	0.68803	0.868513	0.713819
1416145_at	0.191406	0.488794	0.243527	-0.10193	-0.274059	0.371027	0.785963	0.517782	-0.130456	-0.688712	-0.972756	-0.430586
1416146_at	0.210034	0.542219	0.477152	-0.502197	-0.54788	-0.573278	0.298087	0.446308	0.626857	0.049208	-0.488219	-0.538289
1416147_at	0.176157	0.783462	0.436284	-0.242766	-0.751813	-0.047044	0.34827	0.456977	0.191149	-0.262764	-0.711206	-0.376706
1416148_at	0.063328	-0.087775	0.272678	0.82646	1.029311	0.796669	-0.185524	-0.795797	-1.371384	-0.761896	-0.202452	0.416386
1416149_at	0.181817	-0.519622	-0.721733	-0.346894	0.663328	1.008016	0.730264	0.028363	-0.764585	-0.653496	-0.03393	0.428473
1416150_a_at	0.688405	0.238141	-0.154098	-0.688857	-0.494589	0.394251	0.817948	0.584824	-0.47739	-0.815553	-0.412949	0.319867
1416151_at	0.332913	-0.406577	-0.305392	-0.860463	-0.032586	0.483904	0.85222	0.752178	-0.068128	-0.454117	-0.397638	0.103687
1416152_a_at	0.282597	0.022606	-0.162904	-1.065253	-0.475206	0.31456	1.090387	0.835248	0.183549	-0.513055	-0.450141	-0.062387
1416153_at	0.010301	0.794959	0.521792	0.078851	-0.693222	-0.602479	-0.170213	0.507299	0.592053	0.024851	-0.662465	-0.401729
1416154_at	-0.774868	-0.454991	0.47208	0.822289	0.597376	-0.124835	-0.067006	0.181426	0.590371	-0.110564	-0.267027	-0.86425
1416155_at	-0.39111	0.73385	0.867828	0.339904	-0.804809	-0.617548	-0.508146	0.213628	0.306966	0.463834	-0.226211	-0.378186
1416156_at	0.354605	-0.300732	-0.350092	-0.564918	-0.03622	0.714129	1.057014	0.575755	-0.612815	-0.835665	-0.253219	0.252159
1416157_at	-0.570516	-0.251784	0.380019	0.205665	0.098544	0.313828	0.272911	0.275661	0.492383	0.265935	-0.61299	-0.869657
1416158_at	-0.012816	0.416284	0.236101	-0.349588	-0.763786	0.305841	0.482454	0.234959	-0.258715	-0.051494	-0.161208	-0.078032
1416159_at	-0.418187	-0.292292	0.159002	0.401513	0.097508	-0.438616	-0.72411	-0.529913	-0.350605	0.651762	0.760381	0.683558
1416160_at	0.086179	1.032421	1.139658	0.601494	0.241742	-0.103646	0.03123	-0.298944	-0.476159	-1.035133	-0.748227	-0.470614
1416161_at	-0.474595	-1.062355	0.000784	-0.188511	0.200966	-0.198981	0.050264	0.27965	0.116776	0.516204	0.48695	0.272848
1416162_at	-0.108941	0.466944	0.229815	-0.054398	-0.18858	0.571988	0.452949	0.430525	-0.05474	-0.45127	-0.912943	-0.381349
1416163_at	0.057104	0.118515	0.751124	0.455485	0.726312	-0.288819	-0.127925	-0.149724	0.116458	-0.346745	-0.668698	-0.643086
1416164_at	-0.296627	-0.398548	0.106202	-0.426993	-0.339885	0.093705	-0.170201	0.039588	0.028837	0.530877	0.347656	0.485389
1416165_at	-0.212277	-0.788663	-0.476216	0.245059	1.105862	1.006364	0.577522	0.518611	-0.17285	-0.53157	-0.80391	-0.467931
1416166_a_at	-0.498472	-1.261776	-1.073403	-0.308333	0.465938	1.00283	0.648917	0.293247	-0.202485	0.126701	0.576251	0.230583
1416167_at	-0.161157	0.051988	0.218391	0.463983	0.191343	0.631641	0.705717	0.722496	-0.237249	-0.970959	-1.134016	-0.482178
1416168_at	-0.557243	-0.521706	0.280557	0.087683	0.603023	0.13255	0.458212	0.043394	0.114829	-0.36595	0.074849	-0.350196
1416169_at	0.535236	0.334205	0.230339	-0.034377	-0.216235	-0.072327	-0.529694	-0.092363	-0.704201	-0.148378	-0.051342	0.749137
1416170_at	-0.110921	0.405264	0.553189	-0.056383	-0.381208	-0.170835	0.4862	0.334733	0.308382	-0.02344	-0.557665	-0.787317
1416171_at	-0.2539	0.192332	0.891544	0.298561	0.058365	-0.594545	-0.076198	0.508284	0.785426	-0.075264	-0.811139	-0.923466
1416172_at	-0.11658	0.853333	1.345792	0.561701	-0.417905	-0.354803	-0.024222	0.216353	-0.113503	-0.519261	-0.772572	-0.658334
1416173_at	-0.11899	-0.652433	0.143975	0.671104	0.656229	0.790343	0.422648	0.211975	-0.718434	-0.677638	-0.537105	-0.191674
1416174_at	-0.389199	-0.552876	0.266255	0.393442	0.575743	0.661073	0.60378	0.747965	0.223202	-0.412166	-1.094764	-1.022456
1416175_a_at	0.173485	0.318865	0.374145	-0.458561	-0.566079	-0.776482	-0.417868	0.070563	0.23564	0.090005	0.352503	0.603781
1416176_at	-0.212816	0.31693	0.388402	-0.401435	-0.611675	-0.120985	0.017254	0.147197	-0.14884	-0.038929	0.189764	0.475132
1416177_at	-0.555144	-0.674947	-0.170446	0.256176	0.912089	0.282552	0.007507	-0.802498	-0.422788	0.15735	0.815501	0.194648
1416178_a_at	-0.235988	-0.249909	-0.627191	-0.194094	0.163983	0.887962	0.168841	0.124288	0.01874	0.010166	0.008749	-0.075548
1416179_a_at	-0.310543	-0.83702	-0.423324	0.051214	0.602786	0.556024	0.055048	-0.370078	-0.808005	-0.069555	0.803757	0.749697
1416180_a_at	-0.388633	-0.432353	0.461007	1.11728	1.008507	0.398033	0.338118	-0.164156	-0.642742	-0.86279	-0.568149	-0.264124
1416181_at	-0.590586	-0.010743	-0.065816	0.32279	0.417966	0.286823	0.130778	0.030028	0.352361	-0.050182	-0.432997	-0.390423
1416182_at	-0.586709	-0.306651	-0.471638	0.088615	0.313256	0.552307	-0.456376	-0.771773	-0.389189	0.605972	0.934478	0.487707
1416183_a_at	-0.196443	0.106735	0.079305	0.184443	-0.192375	0.02587	0.375918	0.272004	0.338384	-0.043548	-0.455183	-0.495108
1416184_s_at	-0.614614	-0.139178	-0.283553	-0.171207	-0.161288	-0.245185	-0.397431	-0.664394	0.323371	0.87865	1.219795	0.255034
1416185_a_at	-0.397604	-1.26379	-0.934443	-0.860128	-0.489898	-0.258993	0.137861	0.772289	0.944567	1.164483	0.901505	0.284151
1416186_at	0.172297	-0.717196	-0.71644	-0.892813	-0.072923	0.43193	0.300572	0.377326	-0.150017	0.242774	0.431058	0.593431
1416187_s_at	0.003076	-0.514083	-0.478946	0.104443	0.805384	0.837181	0.048067	-0.504712	-1.042839	-0.359299	0.377771	0.723956
1416188_at	0.071639	0.214465	0.39196	0.160635	-0.274723	0.233102	0.078585	-0.190019	-0.827691	-0.424175	-0.062366	0.628588
1416189_a_at	-0.410709	-0.814634	-0.565662	-0.655649	-0.209021	0.086924	0.013221	0.48229	0.565189	1.110993	0.379356	0.017701
1416190_a_at	0.016518	0.980624	0.696192	0.666837	0.125347	0.313894	-0.286979	-0.473145	-0.741403	-0.553421	-0.599148	-0.145316
1416191_at	0.278652	0.38894	0.606652	-0.073797	-0.468227	-0.454431	-0.077537	0.827988	0.552276	-0.2065	-0.919627	-0.454388
1416192_at	-1.044929	-1.425179	-0.69281	-0.049598	-0.105713	0.022206	-0.142992	0.27804	0.63291	1.129645	1.036288	0.362131
1416193_at	-0.884555	0.149514	0.905136	1.086746	0.481427	0.166558	-0.089564	-0.132485	-0.174852	-0.358356	-0.312458	-0.83711
1416194_at	-0.709235	-0.875613	-0.248288	0.088264	0.015905	0.072147	0.002952	-0.377656	-0.021553	0.884876	0.915856	0.252346
1416195_at	-0.262307	0.641684	0.859882	1.052703	0.064217	-0.266888	-0.440929	-0.373096	-0.248548	-0.423754	-0.372361	-0.230602
1416196_at	-0.999111	-0.759291	-0.421308	0.375259	0.560014	0.642026	-0.237129	-0.29516	0.317125	0.988794	0.340696	-0.511916
1416197_at	0.046298	0.957707	0.926185	0.686714	-0.248871	-0.274264	-0.24369	-0.085135	-0.234382	-0.272798	-0.688294	-0.569474
1416198_at	-0.610343	0.59124	0.715641	-0.050803	-0.954957	-0.624147	-0.146101	0.183348	0.539062	0.477076	0.13502	-0.255037
1416199_at	-0.298041	-0.068825	-0.000302	-0.686002	-0.978	-0.381927	0.578156	0.794838	0.794244	0.392712	0.256954	-0.403808
1416200_at	-0.58065	-0.675586	0.312738	0.745337	1.322364	0.625586	0.17554	-0.60604	-0.860619	-0.594098	0.087814	0.047616
1416201_at	-0.139052	0.512751	0.597904	-0.046696	-0.91711	-1.030328	-0.218761	0.663946	1.099041	0.406865	-0.298103	-0.630454
1416202_at	-0.825794	-0.09826	0.51951	0.80061	0.030724	-0.314802	-0.353001	0.149942	0.747136	0.617613	-0.341894	-0.931784
1416203_at	-0.20242	0.742361	0.857262	0.335881	-0.528926	-0.55883	-0.468612	0.304881	0.592258	0.270791	-0.71164	-0.633005
1416204_at	-0.365252	0.408264	0.479289	0.259238	-0.431734	-0.538838	-0.526023	0.235049	0.75196	0.63311	-0.420781	-0.484282
1416205_at	-0.023835	-0.036419	-0.026479	-0.054176	0.008887	0.058871	0.005537	0.072529	0.025362	0.025713	-0.060268	0.004278
1416206_at	-0.29386	-0.860744	-0.898464	-0.513071	0.290755	1.024628	1.18206	0.975553	0.352438	-0.32565	-0.394056	-0.539588
1416207_at	-0.636474	0.158735	1.274186	0.607622	0.203268	-0.503524	-0.087353	-0.073787	0.27719	-0.036562	-0.400842	-0.782457
1416208_at	0.136979	0.203159	0.835237	-0.111393	-0.268887	-0.361917	0.11306	0.414029	0.120243	-0.258866	-0.466815	-0.354828
1416209_at	-0.147164	-0.044829	0.262313	-0.173012	-0.231273	-0.156305	-0.079318	0.159337	0.54165	0.687065	-0.184656	-0.633809
1416210_at	-0.246468	-0.010164	-0.075782	0.240097	0.308674	0.184765	-0.099753	0.479898	0.092628	-0.10145	-0.629926	-0.142522
1416211_a_at	-0.225892	-0.084817	-0.047452	-0.007883	-0.296626	-0.312223	-0.600888	0.194562	0.704149	1.01465	-0.080612	-0.256967
1416212_at	-0.188926	-0.479632	-0.41659	-0.07456	0.447146	1.040107	1.223391	0.886733	-0.166851	-0.687274	-0.823153	-0.760393
1416213_x_at	-0.355899	0.032463	0.856606	0.619164	0.326687	-0.18871	0.15416	-0.159594	-0.265581	-0.504076	-0.021721	-0.4935
1416214_at	-0.038119	0.318897	0.085439	-0.446058	-0.842954	-0.253527	-0.07068	-0.303668	-0.275147	0.461297	0.905406	0.459116
1416215_at	-0.465001	-0.184057	0.342708	-0.05218	-0.621308	-0.757087	0.4614	1.025617	1.042519	0.217711	-0.265465	-0.744857
1416216_at	0.108929	-0.716944	-0.594013	-0.481389	0.164358	0.660848	1.190419	1.110997	0.051224	-0.617265	-0.662133	-0.215031
1416217_a_at	-0.190006	0.310763	0.234427	0.042312	-0.115501	-0.005651	0.33901	0.360672	0.624468	0.08556	-0.754356	-0.931699
1416218_x_at	-0.041852	-0.287069	-0.435688	-0.66612	-0.615709	-0.260985	0.077433	-0.054431	-0.046545	0.405215	0.843007	1.082744
1416219_at	-0.316217	-0.065791	0.221492	0.126239	-0.014956	0.073041	0.186084	-0.15884	0.104107	0.412742	-0.046028	-0.521873
1416220_at	0.206144	-0.164644	-0.384215	-0.674565	-0.100316	0.581417	0.545024	0.684541	0.074734	0.030628	-0.606314	-0.192434
1416221_at	0.017805	-0.838999	-0.192923	-0.232038	0.492551	0.275484	0.48752	0.262046	-0.228459	-0.511569	0.132042	0.336541
1416222_at	0.280419	-0.489635	-0.720308	-0.74194	-0.152418	0.923875	1.089493	0.625506	-0.396199	-0.454549	-0.169117	0.204874
1416223_at	-0.871583	-1.303816	-0.542204	0.360602	1.193236	0.784315	-0.194156	-0.362885	-0.060678	0.598851	0.422084	-0.023768
1416224_at	-1.072872	-0.370365	0.047391	0.378114	0.67027	0.327805	-0.406765	-0.479055	0.00387	0.609141	0.30305	-0.010583
1416225_at	-0.62003	-0.197999	0.451547	0.425305	-0.248388	-0.259881	-0.539092	0.116858	0.254321	0.682508	-0.056238	-0.008913
1416226_at	0.086237	0.436102	0.129836	-0.398925	-0.707366	-0.240397	0.444432	0.302361	0.249929	0.142121	-0.107318	-0.337012
1416227_at	-0.435507	-0.082532	0.477203	0.150993	0.382722	-0.365235	-0.040257	-0.342521	0.272884	0.058696	0.329679	-0.406128
1416228_at	-0.448371	-0.198827	0.031117	-0.003525	-0.179433	0.218829	0.315642	0.907885	0.526046	-0.032834	-0.794865	-0.341665
1416229_at	0.033029	-0.399031	-0.321555	-0.521209	-0.747765	-0.368384	-0.133144	0.933444	0.919218	0.74476	-0.038307	-0.101058
1416230_at	0.007447	0.675702	0.665695	0.472002	-0.235227	0.156117	0.041706	0.085936	-0.259921	-0.443453	-0.823458	-0.342546
1416231_at	-0.665197	-0.931161	-0.733843	-0.281608	0.450185	0.747495	0.850802	0.752082	0.941579	0.282539	-0.363066	-1.049809
1416232_at	0.173048	-0.221291	0.213336	-0.331194	-0.410808	-0.501836	-0.387807	-0.567941	-0.632975	0.241991	1.196946	1.228531
1416233_at	-0.335392	0.138353	0.358145	0.402049	-0.056303	-0.076635	-0.448277	0.23882	0.465177	0.565187	-0.603416	-0.647709
1416234_at	-0.370795	-0.487546	-0.107583	-0.258072	-0.413649	0.166388	0.90016	0.365211	0.021535	0.051669	0.193056	-0.060376
1416235_at	-0.294292	0.287373	0.216455	0.600119	-0.179966	0.138511	-0.20958	-0.057739	-0.115703	-0.035183	-0.224053	-0.125943
1416236_a_at	-0.661336	-0.751482	0.131198	0.85537	1.10907	0.655689	-0.123997	-0.19635	-0.574634	-0.370504	-0.194186	0.121161
1416237_at	-0.143659	0.386711	0.464844	0.089598	-0.5806	-0.050454	0.101037	0.600161	0.248093	-0.045781	-0.751423	-0.318527
1416238_at	-0.538728	-1.308586	-0.75599	-0.649698	-0.12952	0.271036	0.882402	1.158433	0.824142	0.278345	0.00598	-0.037814
1416239_at	-0.722632	0.00448	0.612826	0.315502	-0.429699	-0.335414	0.027211	0.579707	0.781854	0.45137	-0.527285	-0.757919
1416240_at	0.19488	0.549894	0.348781	-0.127847	-0.652469	-0.229618	0.066365	0.593343	0.458386	0.033847	-0.790569	-0.444992
1416241_at	0.3753	0.070307	-0.169939	-0.505937	0.091437	0.586111	0.590666	0.27093	-0.530342	-0.835632	-0.398376	0.455477
1416242_at	0.174358	-0.596636	-0.867209	-0.840799	0.148954	0.364426	0.645426	0.766632	0.479991	-0.180112	-0.1157	0.020668
1416243_a_at	-0.2624	-0.788389	-0.832153	-0.816625	-0.285092	0.162486	0.515488	0.189103	0.255147	0.794253	0.842564	0.225617
1416244_a_at	-0.063266	-0.443552	-0.427984	-0.170957	0.105068	0.306804	0.018074	0.488026	0.233889	-0.101065	-0.240707	0.295671
1416245_at	-0.561959	-0.272586	0.112011	0.46794	0.137341	-0.035259	-0.204049	-0.582334	-0.148257	0.587219	0.540486	-0.040553
1416246_a_at	-0.28171	-0.486123	0.2767	0.139398	0.550786	-0.231122	0.052175	0.335848	0.501034	-0.141889	-0.244835	-0.470261
1416247_at	0.040309	-0.065704	-0.008046	-0.035837	-0.127661	-0.264708	0.107347	0.054554	0.094552	0.261855	0.029422	-0.086085
1416248_at	-0.799191	-0.523827	0.227465	0.527303	-0.043297	-0.633948	-0.663412	-0.216444	0.446344	1.074766	0.560573	0.04367
1416249_at	-0.326407	0.254024	0.46089	0.193529	-0.750179	-0.6889	-0.479036	-0.062132	0.197234	0.607328	0.294899	0.298749
1416250_at	0.420142	0.144234	-0.461272	-0.723484	-0.744116	-0.345669	0.287348	0.782079	0.837339	0.275631	-0.200407	-0.271826
1416251_at	-0.328016	0.249451	0.739867	0.263554	-0.321785	-0.713137	-0.090374	0.645525	0.815704	-0.128625	-0.58143	-0.550736
1416252_at	-0.686794	-0.743166	0.026477	0.31147	0.209897	-0.217293	-0.452681	-0.705072	-0.437258	0.623621	1.144252	0.926545
1416253_at	0.465278	-0.309804	-0.24328	-0.686509	-0.817899	-0.759165	-0.508124	0.353621	0.20909	0.544955	0.645866	1.105972
1416254_a_at	-0.337157	0.291068	0.173027	-0.180503	-0.332441	-0.601688	0.305311	0.403759	0.8991	0.056799	-0.113415	-0.563859
1416255_at	-0.464505	-0.722696	-0.075547	-0.335146	-0.624736	-0.388702	0.618222	1.142536	0.876612	0.159487	-0.044057	-0.141466
1416256_a_at	0.504797	0.062186	-0.008744	-0.946416	-0.884147	-0.053098	0.711769	0.772658	-0.025202	-0.362158	-0.173886	0.402243
1416257_at	0.277116	-0.648519	-0.367512	-0.138571	0.033002	0.163565	0.162811	0.22545	-0.258154	0.140132	0.143066	0.267614
1416258_at	-0.014454	-0.465376	-0.13947	-0.13678	-0.701363	-0.7235	0.086801	0.954074	0.844412	0.214653	0.046779	0.034225
1416259_at	0.012642	0.689183	1.117422	-0.014661	-0.540696	-0.653637	0.033754	0.403426	0.422377	-0.202196	-0.756115	-0.5115
1416260_a_at	-0.150001	0.736369	1.01996	0.300594	-0.341323	-0.166723	0.387708	0.25009	-0.13404	-0.833682	-0.647482	-0.421469
1416261_at	-0.748384	-1.359739	-0.414342	0.478957	1.245605	0.473002	-0.152303	-0.376982	0.078421	0.28242	0.493874	-0.000528
1416262_at	0.167648	0.204373	0.383808	-0.467223	-0.893924	-0.973428	-0.612838	0.400942	0.876871	0.867282	0.047308	-0.000818
1416263_at	0.001369	-0.441786	-0.251741	-0.259707	-0.34786	-0.053052	-0.160903	0.122684	-0.295609	0.60778	0.457479	0.621345
1416264_at	-0.489606	-0.423341	-0.320168	-0.210308	-0.456598	-0.666167	0.148388	0.81854	1.033338	0.293407	0.351276	-0.078761
1416265_at	0.097351	0.564635	-0.029825	-0.242188	-0.819344	-0.173597	-0.152091	0.202916	0.211003	0.215576	0.183648	-0.058084
1416266_at	-0.361276	-0.566049	-0.484488	-0.041587	-0.373441	-0.32812	-0.692324	-0.057271	0.57592	0.959808	0.918394	0.450434
1416267_at	-0.823461	-1.100266	-0.232816	-0.293918	0.257828	0.531745	1.156579	0.421195	-0.008792	-0.183907	0.41337	-0.137556
1416268_at	0.690449	0.616823	0.205048	-0.633699	-0.589041	-0.227931	0.717555	0.624166	0.116094	-0.66203	-0.667738	-0.189695
1416269_at	-0.976805	-0.674284	-0.040763	0.615747	0.265038	0.166597	-0.134595	-0.044261	0.197401	0.838393	0.300471	-0.512938
1416270_at	0.376691	0.934455	0.444809	-0.299212	-0.836718	-0.303463	0.20735	0.484173	0.022868	-0.41176	-0.608839	-0.010353
1416271_at	-0.150146	-0.446855	-0.272092	-0.361184	-0.303047	-0.03756	0.488687	0.657788	0.463471	0.194804	0.191322	-0.425186
1416272_at	-0.257401	0.278765	0.483104	-0.211313	-0.200616	-0.052425	0.594875	0.875202	0.59341	-0.371263	-1.048612	-0.683728
1416273_at	-0.274204	-0.227454	-0.160097	0.134982	0.769103	0.687411	-0.031718	-0.144318	-0.214025	-0.34546	-0.127056	-0.067163
1416274_at	-0.705888	0.086373	0.377398	-0.161174	0.053512	-0.396137	-0.188531	-0.05674	0.82064	0.574311	0.150016	-0.553779
1416275_at	-1.293867	-0.945864	-0.084431	0.784642	0.944733	0.829214	-0.172304	-0.6013	-0.336129	0.506189	0.588398	-0.219284
1416276_a_at	0.392313	-0.006415	-0.396553	-1.027444	-0.498811	0.241364	0.965598	1.070405	0.543832	-0.329666	-0.626965	-0.327659
1416277_a_at	-0.545977	-0.157917	0.02531	0.346437	0.3775	0.146349	0.08153	-0.275035	0.177997	0.420185	-0.029797	-0.566581
1416278_a_at	-0.592907	-0.431099	-0.220967	0.385922	0.168259	0.210945	0.090447	0.012402	0.089468	0.513057	0.120826	-0.346353
1416279_at	-0.350395	-0.323207	-0.126376	-0.066795	0.278909	0.314392	0.018617	0.689706	0.629821	0.27273	-0.800107	-0.537298
1416280_at	-0.104094	0.319412	-0.263666	-0.336849	-0.32518	0.193932	0.12797	0.608152	0.47325	-0.061131	-0.496245	-0.135551
1416281_at	0.219766	0.619494	0.442601	0.205549	-0.531469	-1.018455	-0.638468	-0.290963	0.20772	0.239159	0.287239	0.257826
1416282_at	-0.926259	-0.203882	0.645285	0.220161	-0.316477	-0.637531	-0.339577	0.175449	0.985596	0.876103	0.096236	-0.575104
1416283_at	-0.119583	-0.585617	-0.76359	-1.14007	-0.321372	0.494019	0.993256	0.292932	0.040031	0.342087	0.562276	0.20563
1416284_at	-0.522536	-0.26823	0.387104	0.367463	-0.191913	-0.200236	0.281	0.14444	0.159529	0.312253	-0.013005	-0.455867
1416285_at	-0.270064	0.129119	0.151959	0.631581	0.527708	-0.003795	-0.426351	-0.64095	-0.091529	0.28993	0.087302	-0.384911
1416286_at	0.466833	0.342061	-0.183327	-0.612739	-0.733216	-0.262717	0.704995	1.01838	0.630223	-0.401502	-0.605968	-0.363022
1416287_at	0.08775	0.643469	-0.000392	-0.77475	-1.006822	-0.319347	0.128064	0.632718	0.626529	0.425682	-0.119249	-0.32365
1416288_at	-0.897768	-1.192819	-0.33886	0.50727	0.98684	0.440774	-0.127425	-0.668621	-0.283664	0.54441	0.932905	0.096958
1416289_at	-0.916857	-0.837712	-0.54681	-0.069113	-0.433712	-0.575231	-0.284352	0.675439	1.331757	1.371576	0.510857	-0.225843
1416290_a_at	-0.153539	-0.265368	-0.22569	-0.719407	-0.552109	-0.229537	0.089097	0.54873	0.3174	0.219375	0.493365	0.477683
1416291_at	-0.230779	0.541912	0.651216	-0.10913	-0.886708	-0.911465	-0.280118	0.670498	1.118065	0.490284	-0.370531	-0.683246
1416292_at	-0.225033	0.025582	-0.209728	-0.154796	-0.32563	0.014621	0.500542	0.615952	0.51423	0.219503	-0.423812	-0.55143
1416293_at	-0.318039	0.097581	-0.018942	0.316254	-0.015414	0.612885	0.14069	0.46979	-0.099792	-0.370512	-0.506572	-0.307931
1416294_at	-1.230149	-0.39094	0.175084	0.705257	0.48032	0.206829	-0.513793	-0.016108	0.618811	0.777119	-0.126508	-0.685922
1416295_a_at	-0.415228	-0.315727	-0.047253	0.656094	0.576664	1.044281	0.453542	0.080092	-0.477242	-0.646298	-0.535307	-0.373617
1416296_at	-0.662274	-0.889807	0.01944	0.01935	-0.194094	-0.173798	0.547109	1.045172	0.543986	-0.034714	-0.203826	-0.016544
1416297_s_at	-0.723415	-1.013125	-0.889721	-0.628503	-0.119327	0.484962	0.785098	1.120242	0.965091	0.64452	-0.260859	-0.364962
1416298_at	-0.294187	-0.239693	0.02195	-0.330425	0.080477	-0.481348	-0.042038	-0.047144	0.49433	0.112927	0.44812	0.277032
1416299_at	0.388878	0.578979	0.634594	0.499421	0.023074	0.332542	0.28538	-0.175522	-1.111787	-1.059121	-0.572639	0.176201
1416300_a_at	-1.028751	-0.64315	0.017634	0.699667	1.129661	0.289111	-0.406597	-0.824652	0.078714	0.610343	0.49304	-0.41502
1416301_a_at	0.566103	0.747931	0.485876	-0.196952	-0.408626	-0.332782	0.146335	-0.165663	-0.349916	-0.394488	-0.031518	-0.0663
1416302_at	0.439648	0.065682	0.089102	-0.506579	-0.349434	-0.225056	0.650099	0.276292	-0.264575	-0.416599	0.046788	0.194633
1416303_at	0.529918	0.089348	-0.327724	-1.07446	-0.541647	0.482993	0.999421	0.625118	-0.148454	-0.504503	-0.32135	0.191339
1416304_at	0.445297	-0.358014	-0.780248	-0.791719	-0.193301	0.651101	0.929929	0.796801	-0.056498	-0.450968	-0.25381	0.061431
1416305_at	-0.334863	-0.952848	-0.907366	0.166647	0.938511	0.930529	0.215083	-0.193675	-0.341442	-0.067608	0.414849	0.132183
1416306_at	-0.774263	-0.023894	0.748531	1.408204	0.524572	0.057795	-0.272432	-0.451221	-0.352843	-0.176108	-0.173602	-0.514738
1416307_at	0.248442	0.375113	0.64588	0.20993	-0.224266	-0.32897	-0.169817	-0.541964	-0.662556	-0.152201	0.100861	0.499549
1416308_at	-0.295876	-0.503303	-0.526163	-0.946479	0.151435	0.719213	0.745983	-0.15022	-0.268259	0.061714	0.620832	0.391124
1416309_at	0.525659	0.034639	0.458433	-0.100328	-0.003085	0.273103	0.446576	0.417526	-0.544388	-0.689943	-0.763437	-0.054754
1416310_at	0.722256	1.28126	1.288859	0.756279	0.176519	-0.37162	-0.631806	-0.579881	-0.675594	-0.820496	-0.843437	-0.302337
1416311_s_at	-0.381012	-0.629752	-0.592312	-0.784054	-0.290668	-0.013116	0.337989	0.309402	0.549517	0.309567	0.747877	0.436563
1416312_at	-0.305673	0.102731	0.05653	-0.585721	-0.299979	0.483564	1.10432	0.992444	0.63202	-0.253117	-0.86477	-1.06235
1416313_at	-0.375518	-0.884476	-0.548179	-0.143267	0.703862	0.04587	-0.267921	-0.006642	0.580901	0.400417	0.329256	0.165694
1416314_at	0.31337	0.621757	-0.097825	-0.494486	-0.523524	-0.536337	0.07446	0.164659	0.529685	0.020417	-0.060319	-0.011857
1416315_at	-0.385676	0.185738	0.89354	0.66552	-0.37488	-1.15618	-1.150546	-0.255693	0.381996	0.845569	0.312864	0.037746
1416316_at	-1.090839	-0.339151	0.621257	0.935162	0.355836	-0.555207	-0.858834	-0.29825	0.624727	0.933589	0.22235	-0.550641
1416317_a_at	-0.367941	0.114453	0.152633	-0.296493	-0.674443	-0.096973	-0.168193	-0.21222	-0.003222	0.723321	0.780534	0.048544
1416318_at	-0.015607	-0.048214	0.096301	-0.648516	-0.934926	-0.868199	-0.657819	0.040828	0.326651	0.820089	1.02193	0.867482
1416319_at	-0.011322	0.309605	1.180161	0.615299	0.163735	-0.315984	0.099343	-0.537328	-0.690396	-0.533051	-0.132588	-0.147472
1416320_at	-0.202049	0.050065	-0.439872	-0.433539	-0.587908	0.1416	0.110686	0.278273	0.489566	0.746221	0.20675	-0.359792
1416321_s_at	-0.571133	0.381498	0.776684	0.534511	-0.497561	-0.884157	-0.686211	0.182624	0.819364	0.693393	-0.215076	-0.533936
1416322_at	-0.357592	0.690076	0.866108	0.239963	-0.698731	-0.863607	-0.542535	0.240617	0.717168	0.475732	-0.343156	-0.424044
1416323_at	-1.065507	-0.997464	-0.458498	0.332529	0.551771	0.534376	-0.043572	0.036586	0.515289	0.689285	0.477604	-0.572398
1416324_s_at	0.37985	-0.496585	-0.248397	0.201717	0.798545	0.512641	0.446897	-0.031429	-0.312854	-0.737166	-0.36665	-0.14657
1416325_at	-0.348572	-0.312897	0.218739	-0.271178	-0.409835	-0.253455	-0.249478	-0.671593	-0.282099	0.733916	1.046327	0.800124
1416326_at	-0.21981	-0.409395	0.659314	-0.116518	-0.077997	-0.63032	0.224405	-0.081621	-0.048076	-0.01259	0.424262	0.288346
1416327_at	-0.246255	-0.158377	-0.513691	-0.429899	-0.43475	0.294136	-0.151994	-0.053657	0.263392	0.960288	0.447838	0.022969
1416328_a_at	-0.809924	0.140537	0.948504	0.745734	-0.30731	-0.907685	-0.685609	-0.139792	0.454179	0.74702	0.164757	-0.350413
1416329_at	-0.169363	0.317389	0.979365	0.059461	-0.737279	-0.474276	0.194575	0.228748	-0.346211	-0.100498	0.013202	0.034889
1416330_at	0.102578	0.134336	0.141007	0.063556	-0.340639	0.013317	0.3396	0.481508	0.118046	-0.112679	-0.639579	-0.301052
1416331_a_at	-0.802287	-1.326854	-0.244628	0.490374	0.977737	0.582896	0.41623	-0.264904	-0.316861	-0.154352	0.568436	0.074213
1416332_at	0.049047	0.301866	-0.053646	-0.757223	-1.083823	-0.390836	0.56382	1.21292	0.968474	0.094274	-0.51654	-0.388331
1416333_at	-0.246929	-0.580086	0.064326	-0.031787	0.478647	0.734426	0.820504	0.397179	-0.24146	-0.662375	-0.322341	-0.410102
1416334_at	-0.97549	-1.127592	-1.128536	-0.386111	0.414054	0.81141	1.007487	0.653536	0.489411	0.191112	0.394803	-0.344084
1416335_at	-0.823206	-1.24758	-0.507968	0.408752	1.213398	0.607435	0.441869	0.354716	0.306813	-0.044932	-0.139388	-0.569908
1416336_s_at	-0.204343	-0.223187	0.330408	0.923241	1.135123	0.475656	0.117548	-0.244913	-0.660129	-0.624345	-0.506481	-0.518581
1416337_at	-0.613572	-0.938567	-0.43159	0.354305	0.718344	0.635398	0.365509	-0.192068	-0.621067	0.081517	0.477019	0.164772
1416338_at	-0.557619	-0.374665	-0.354075	-0.146001	0.465823	0.925234	0.819231	0.505203	0.149634	-0.543719	-0.485411	-0.403633
1416339_a_at	-1.073809	-1.023126	0.060466	0.72862	0.628236	0.117343	0.109233	0.699904	0.82647	0.442665	-0.418482	-1.097521
1416340_a_at	0.014904	0.010095	0.137095	-0.387528	-0.405951	0.183278	0.86099	0.764348	-0.110545	-0.792302	-0.432357	0.157973
1416341_at	-0.009602	1.115832	1.307282	0.714925	-0.329417	-0.745811	-0.67836	-0.114931	0.229783	-0.14964	-0.724646	-0.615412
1416342_at	0.329198	0.650273	0.747826	-0.08639	-0.352539	-0.373373	0.018327	0.400019	0.244715	-0.586756	-0.647787	-0.343515
1416343_a_at	-0.339821	-0.808947	-0.28124	0.254122	0.309976	0.371591	-0.01682	-0.348422	-0.87623	0.130054	0.879485	0.726252
1416344_at	-0.046181	-0.271023	0.59907	0.340253	0.136369	-0.603243	-0.178903	-0.337051	-0.098387	0.200523	0.283558	-0.024983
1416345_at	-0.928579	-0.222938	0.1699	0.881412	0.278121	0.24303	-0.331008	0.086528	0.333574	0.370626	-0.335473	-0.545194
1416346_at	-0.396787	0.020117	0.149661	-0.449477	-1.170046	-1.136695	-0.681963	0.15493	1.010899	1.319165	0.856628	0.323568
1416347_at	-0.795311	-0.494294	0.502931	0.781399	0.715062	0.035301	-0.542707	-0.600394	-0.158351	0.655624	0.178729	-0.277988
1416348_at	-0.128955	0.002476	-0.285985	-0.678015	-1.21769	-0.475948	-0.158359	0.804527	0.932389	0.938556	0.257239	0.009763
1416349_at	-0.123309	0.125164	0.006774	0.401939	-0.130201	-0.16397	-0.41153	-0.250407	-0.314723	0.227931	0.21386	0.418473
1416350_at	-0.228201	-0.304105	0.367987	0.019414	-0.127876	-0.275451	0.11486	0.563062	0.391809	0.367972	-0.296561	-0.592911
1416351_at	0.422875	0.009838	-0.563279	-0.782463	-0.379966	0.077023	0.299482	0.406637	-0.14769	-0.242288	0.090988	0.808844
1416352_s_at	-0.217821	-0.098721	-0.103019	0.240845	0.11233	0.645334	0.346575	0.280813	-0.041664	-0.034689	-0.668266	-0.461716
1416353_at	-0.13729	0.291356	0.241347	0.212906	-0.377376	0.256176	0.090658	0.05843	-0.405505	-0.18132	-0.258286	0.208906
1416354_at	0.043797	0.386445	0.577512	0.142952	-0.759933	-0.453843	-0.211027	0.48136	0.021062	-0.054694	-0.394699	0.221066
1416355_at	0.786623	0.397121	-0.033246	-0.213315	-0.383299	-0.371091	-0.099811	0.207369	0.149821	-0.0798	-0.257215	-0.103156
1416356_at	-0.057899	-0.011527	-0.123174	0.317789	0.666705	1.061961	0.918025	0.650877	-0.312822	-1.138601	-1.238231	-0.733106
1416357_a_at	0.395213	-0.239596	-0.738516	-1.028111	-0.318311	0.613572	1.061447	0.787727	0.009736	-0.261895	-0.287631	0.006368
1416358_at	-0.625273	-1.401344	-0.683837	-0.673285	-0.262329	0.247499	0.80012	0.880812	0.454873	0.515619	0.402238	0.34491
1416359_at	-0.245486	-0.531575	-0.595764	-0.016973	0.442497	0.891892	0.071986	-0.615912	-0.787453	0.040054	0.795976	0.550759
1416360_at	-0.970929	-1.277358	-0.483298	0.226168	0.802608	0.729295	-0.088175	-0.667431	-0.471946	0.643549	1.091239	0.466278
1416361_a_at	-0.131009	-0.645126	-0.127109	-0.083801	-0.104375	-0.497739	-0.289247	0.400491	0.718737	0.744156	0.298968	-0.283946
1416362_a_at	-0.689024	-1.50149	-0.98755	-0.309535	0.764439	0.788294	0.500452	-0.168521	-0.079677	0.556113	0.884978	0.241522
1416363_at	0.48722	0.19079	0.294282	-0.168612	-0.001249	-0.466554	-0.55137	-0.201278	0.044055	0.358759	-0.106643	0.1206
1416364_at	-0.264926	-0.936265	-0.55359	-0.175704	0.750252	0.897398	0.745504	-0.257518	-0.619671	-0.238241	0.506685	0.146076
1416365_at	-0.229847	-0.88854	-0.49295	-0.025352	0.808219	0.61391	0.578455	-0.357435	-0.486972	-0.176395	0.531284	0.125623
1416366_at	-0.280331	-0.205055	-0.175256	0.213355	-0.234171	0.164947	-0.102465	0.426455	-0.052866	0.272955	-0.218725	0.191158
1416367_at	-1.280507	-0.723827	0.24308	1.192027	1.042869	0.562392	-0.157407	-0.57325	-0.447894	0.270286	0.205484	-0.333254
1416368_at	-0.437197	-0.448944	-0.462627	-0.377273	-0.287147	0.343108	0.134775	0.259081	0.445591	0.951313	0.139407	-0.260087
1416369_at	-0.327419	0.24296	-0.000913	-0.405086	-0.58323	0.062641	0.470522	0.736908	0.514749	-0.184264	-0.359749	-0.167119
1416370_at	-0.204647	0.59039	0.634853	0.719609	0.340913	0.590665	0.259077	0.108035	-0.178332	-0.530753	-1.187033	-1.142776
1416371_at	-0.354667	-0.555297	0.073303	-0.266754	0.357831	0.489251	0.37226	-0.228411	-0.32828	-0.204064	0.423483	0.221346
1416372_at	-0.28491	-0.198158	0.356092	0.14903	0.211411	0.456694	-0.339915	-0.25299	-0.480045	0.272492	-0.084339	0.194641
1416373_at	0.287302	0.813627	0.647053	-0.182839	-1.002657	-1.139239	-0.696627	-0.117388	0.323254	0.510659	0.234853	0.321999
1416374_at	-0.065518	-0.067217	-0.298743	-0.63455	-0.390536	0.394179	0.756357	0.750022	0.702886	-0.065002	-0.439737	-0.642142
1416375_at	-0.390058	-0.579772	-0.282627	0.266328	-0.202775	0.304865	-0.148169	0.01897	-0.289006	0.393862	0.44246	0.46592
1416376_at	0.203691	0.182083	0.307569	-0.03118	-0.343588	-0.024069	0.294289	-0.012747	-0.613794	-0.517177	0.304772	0.250152
1416377_at	-0.752431	-0.956042	-0.167462	0.230118	0.928839	0.754656	0.465326	-0.639153	-0.825372	-0.141698	0.696487	0.406732
1416378_at	-0.29471	-0.061802	-0.479604	-0.6689	0.321906	1.129021	1.227763	0.458568	0.104023	-0.4714	-0.584294	-0.680572
1416379_at	-0.423195	-0.018132	-0.271727	-0.075864	0.147397	0.199888	0.350696	0.635334	0.818119	-0.210103	-0.536346	-0.616068
1416380_at	-0.519583	0.161977	0.277164	0.023951	-0.50289	-0.335082	-0.411012	-0.449169	0.225492	0.989075	0.582217	-0.04214
1416381_a_at	-0.3981	-0.453205	0.248178	0.116414	-0.403706	-0.608968	0.014125	0.183151	0.435783	0.658428	0.340492	-0.132594
1416382_at	-0.114175	-0.532852	-0.422323	-0.291202	0.611704	0.626627	0.42841	0.139055	-0.271621	-0.51193	0.052387	0.285921
1416383_a_at	0.103746	-0.134496	-0.351177	-0.625318	-0.129646	0.841551	1.013654	0.310705	-0.170243	-0.192761	-0.35059	-0.315425
1416384_a_at	-0.004818	-0.23641	0.449043	-0.12644	-0.657654	-0.438233	0.597715	0.844409	0.094538	-0.387677	-0.257972	0.123499
1416385_a_at	-1.112307	-1.380492	-0.358877	0.1402	0.480073	0.007096	-0.279303	-0.173967	0.161312	0.852973	1.058905	0.604389
1416386_a_at	0.039233	0.739323	1.039506	0.343006	-0.448611	-0.222857	0.095778	0.483044	0.140873	-0.318987	-1.016389	-0.873921
1416387_at	-0.468619	-0.369877	0.633391	0.752674	0.507335	-0.144014	0.335421	0.19852	-0.081383	-0.364971	-0.565516	-0.432962
1416388_at	0.035692	0.402735	0.496245	0.385268	-0.458843	-0.461625	-0.105816	0.226517	-0.117949	-0.340087	-0.319599	0.257463
1416389_a_at	0.66448	0.727093	0.152476	-0.242118	-0.367569	0.281014	0.515574	0.431382	-0.484875	-0.767328	-0.772037	-0.13809
1416390_at	-0.013928	0.153293	-0.045365	-0.110635	-0.736038	-0.610218	-0.517671	0.381026	0.190451	0.571343	0.197022	0.540721
1416391_at	-0.852388	-0.198416	-0.03772	0.049725	-0.552223	-0.005381	-0.311445	0.352493	0.693428	1.06394	0.243703	-0.445717
1416392_a_at	-0.618308	-1.039277	-0.376296	0.330085	0.408698	0.003924	-0.563721	-0.470885	-0.363078	0.568441	1.181601	0.938815
1416393_at	0.273209	-0.535868	-0.664336	-0.845271	0.062362	0.677096	0.649036	0.073613	-0.355026	-0.23403	0.167477	0.731736
1416394_at	-0.89112	-0.771058	0.104817	0.339496	0.663789	0.089924	0.011291	-0.573121	0.140417	0.645389	0.641515	-0.401338
1416395_at	-0.768123	-0.951866	-0.659804	-0.037308	0.529463	0.623035	0.741483	0.113416	0.297806	0.394653	0.27221	-0.554966
1416396_at	0.096701	-0.128793	-0.279369	0.287618	0.056254	0.39783	0.035313	0.443117	0.033311	-0.07662	-0.577746	-0.287619
1416397_at	-0.040101	-0.025322	0.658708	0.458858	-0.505605	-0.478712	-0.316022	0.068742	-0.314216	0.059304	0.277133	0.157234
1416398_at	-0.253447	-0.310068	0.542119	0.9843	0.793336	0.09323	-0.262113	0.187384	0.203697	-0.288318	-0.975615	-0.714505
1416399_a_at	-0.357088	-0.833539	-1.054333	-0.489931	-0.288258	0.447701	-0.015165	0.20468	0.212039	0.830082	0.879441	0.46437
1416400_at	-0.266974	0.814581	0.720896	0.598175	-0.023025	-0.225582	-0.818612	-0.58677	-0.299739	0.242659	-0.084598	-0.071011
1416401_at	-0.252892	-0.702646	-0.193967	0.255264	0.70803	0.124946	-0.409946	-0.694411	-0.700816	0.227142	0.895607	0.743689
1416402_at	-0.008679	-0.437609	-0.671384	-0.44439	0.602768	0.817716	0.808792	-0.126999	-0.460422	-0.553323	0.199044	0.274486
1416403_at	0.475263	0.733649	0.772981	-0.227311	-0.937991	-0.661213	-0.136318	0.624921	0.204071	-0.107549	-0.564113	-0.176389
1416404_s_at	0.039848	-0.447514	-0.026429	0.273818	0.684328	0.436406	0.139443	-0.341131	-1.003481	-0.352828	0.13395	0.46359
1416405_at	-0.334584	0.177684	0.122963	-0.506062	-0.209189	0.420417	0.228803	0.073456	0.232738	0.094432	-0.109472	-0.191184
1416406_at	-0.301469	0.401046	0.904491	0.844413	0.505674	0.191139	-0.8869	-0.775683	-0.382899	0.078248	-0.301428	-0.276631
1416407_at	0.150337	-0.309907	0.162334	-0.443932	-0.422541	-0.083129	0.483193	0.66571	-0.053761	-0.427892	-0.042585	0.322172
1416408_at	-1.074854	-0.98086	0.163087	0.906325	0.673925	0.155926	-0.323701	-0.430377	-0.001647	0.715924	0.558018	-0.361766
1416409_at	-0.727886	0.098504	0.565803	0.55574	-0.026006	-0.268436	-0.68476	-0.213949	0.422277	0.756	-0.12458	-0.352708
1416410_at	-0.943842	-0.402814	-0.020253	0.553162	-0.356833	-0.395813	-0.201969	0.474101	0.77599	0.572584	0.268371	-0.322683
1416411_at	-0.235659	-0.241164	-0.466528	-0.153101	0.138487	0.959267	0.563071	0.538236	-0.144157	-0.46403	-0.375599	-0.118823
1416412_at	0.260244	-0.206673	-0.205268	0.163291	0.608392	0.395545	0.583775	0.216721	-0.284748	-0.832072	-0.407253	-0.291954
1416413_at	-0.630717	0.467881	0.668921	0.651502	0.044806	0.008855	-0.370234	-0.880286	-0.442627	0.136464	0.484267	-0.138832
1416414_at	-0.217785	0.302716	0.645282	-0.192988	-0.383055	-0.628586	0.065346	0.47124	0.715473	-0.069869	-0.303671	-0.404102
1416415_a_at	0.001162	0.675602	0.101934	-0.251569	-0.817012	-0.035104	0.166825	0.644904	0.437634	0.032181	-0.570181	-0.386377
1416416_x_at	0.065897	0.252866	0.727354	-0.191543	-0.839058	-0.871644	0.354549	0.559772	0.213844	-0.130079	-0.130358	-0.011601
1416417_a_at	-1.114337	-0.904555	-0.284369	0.72275	1.253094	0.745185	0.110062	-0.547869	-0.035288	0.348909	0.312154	-0.605735
1416418_at	-1.073059	-0.485043	0.370869	0.285044	-0.188938	-0.724663	-0.566026	-0.318344	0.735047	1.255626	0.942596	-0.233109
1416419_s_at	-0.912221	0.008574	0.774382	0.736512	0.237044	-0.636691	-0.688588	-0.124767	0.828489	0.74994	-0.141845	-0.83083
1416420_a_at	-0.148379	0.222707	0.358613	0.499934	0.438984	0.284012	0.017895	-0.589748	-0.609145	-0.103694	-0.052858	-0.318322
1416421_a_at	-0.201557	0.00208	-0.151092	0.30629	0.969531	0.952911	0.32782	-0.450835	-0.554461	-0.529389	-0.179115	-0.492183
1416422_a_at	0.603843	0.698799	0.770455	-0.386922	-0.254784	0.003351	0.157282	-0.020656	-0.520902	-0.627187	-0.481439	0.058158
1416423_x_at	0.255013	0.597796	-0.142204	-0.157014	-0.037171	0.56614	-0.204978	-0.024137	-0.261759	-0.062618	-0.442114	-0.086954
1416424_at	-0.121552	-1.032937	-1.108744	-0.710489	0.189084	0.820801	0.731467	0.101901	-0.314905	0.197309	0.7367	0.511365
1416425_at	-0.850088	-0.28263	-0.070437	0.393147	0.003371	0.157653	-0.480789	0.270543	0.570518	0.825923	-0.157293	-0.379916
1416426_at	-0.244621	0.031071	0.524887	0.160201	-0.451637	-0.033475	0.670958	1.116295	0.383947	-0.496938	-0.982711	-0.677979
1416427_at	0.221261	0.448179	0.174158	0.076633	-0.201776	-0.106242	-0.154075	-0.040536	0.044661	0.147428	-0.435936	-0.173755
1416428_at	0.28117	0.494549	0.319601	0.25397	0.078451	0.471869	0.05214	-0.552012	-1.211091	-0.801425	0.008855	0.603926
1416429_a_at	0.096083	-0.473905	-0.522306	-0.340854	0.068355	0.585794	0.055531	-0.004165	-0.737193	-0.063197	0.351364	0.984494
1416430_at	-0.867257	-0.86653	-0.348919	0.896309	0.897933	0.829785	-0.121292	-0.364476	-0.641596	0.103487	0.385309	0.097249
1416431_at	0.264441	-0.42001	-0.269341	-0.363541	0.373108	0.46518	0.55892	-0.325696	-0.651222	-0.391384	0.445049	0.314496
1416432_at	-0.334949	0.669092	0.923292	0.208206	-0.767228	-0.836594	-0.184872	0.606345	0.843937	0.176026	-0.586572	-0.716683
1416433_at	-0.552102	-0.430227	0.166083	0.387276	0.408384	0.060615	-0.055687	-0.581487	-0.50265	-0.027132	0.887415	0.239512
1416434_at	-0.006366	-0.521308	-0.701688	-0.466391	0.2701	0.001883	-0.555858	-0.594408	0.139959	0.949945	0.920726	0.563407
1416435_at	-0.055372	0.327124	0.58681	0.948982	0.500103	-0.440491	-0.572781	-0.181114	0.019042	-0.303113	-0.571664	-0.257524
1416436_a_at	-0.105527	0.599391	0.691522	0.371941	-0.375257	-0.184465	0.104316	0.228303	0.148038	-0.184359	-0.769586	-0.524317
1416437_a_at	0.221358	0.69779	0.240419	0.366462	0.064163	0.246055	0.06698	0.329673	-0.136907	-0.748811	-1.006057	-0.341126
1416438_at	-0.172914	0.116842	0.24163	-0.105514	-0.138192	-0.762822	-0.026918	0.378922	0.986123	0.314463	-0.289548	-0.542073
1416439_at	-0.816495	-0.105279	0.278148	0.547212	-0.109031	0.063024	0.286286	0.353359	0.400204	0.229513	-0.432824	-0.694117
1416440_at	-0.092716	-0.656013	-0.146705	0.049867	0.761578	0.825194	0.344197	-0.487076	-1.091704	-0.513512	0.451797	0.555092
1416441_at	0.132424	-0.753707	-0.815181	-1.003141	-0.352275	-0.09701	-0.172942	0.192163	0.141971	0.781324	0.865882	1.080491
1416442_at	0.206499	0.496425	-0.207439	-0.947067	-0.817972	0.083053	0.879491	0.768331	0.468501	-0.18186	-0.459755	-0.288206
1416443_a_at	-0.082713	-0.193624	-0.071609	-0.525663	-0.180701	0.345263	1.259212	0.829479	0.268485	-0.737634	-0.570618	-0.339878
1416444_at	-0.077898	-0.912949	-0.069808	0.205256	0.891302	0.43186	0.383851	0.279366	-0.320418	-0.402135	-0.321878	-0.086547
1416445_at	-0.683615	-1.066167	-1.027058	-1.044931	-0.007121	0.306417	0.666708	0.316168	0.853613	0.729209	0.827947	0.12883
1416446_at	-0.562672	-0.589717	0.298391	0.567232	0.97177	0.222683	-0.385632	-0.438948	-0.39568	0.198526	0.15965	-0.045603
1416447_at	-0.367333	0.144735	1.039326	0.552416	-0.646559	-1.063007	-0.720217	0.209972	0.235174	0.33505	0.163295	0.117149
1416448_at	-0.050292	-1.01751	-0.556042	-0.050132	0.109969	0.241909	0.620687	0.82617	-0.038676	-0.321571	0.021369	0.214118
1416449_x_at	0.039548	0.302891	0.57806	-0.580776	-0.962976	-0.582366	0.55712	0.635779	0.402265	-0.206852	-0.162809	-0.019881
1416450_at	-0.583241	-0.21015	0.17964	0.151818	0.741472	1.006105	0.94853	0.16913	-0.378226	-0.460881	-0.620189	-0.944009
1416451_s_at	-0.737456	-1.105308	-0.979989	-0.849643	-0.496532	-0.060671	0.561268	0.688524	0.886479	0.958581	0.734229	0.400517
1416452_at	0.112776	-0.277959	0.109022	-0.412633	-0.103581	-0.164656	0.375293	0.505556	0.202329	-0.411874	-0.004831	0.070558
1416453_x_at	-0.309732	-0.616669	-1.044835	-0.557508	0.23511	0.631065	0.319476	-0.119264	-0.194031	0.361456	0.82272	0.472212
1416454_s_at	0.509176	0.801987	0.270133	-0.837799	-0.832987	-0.16026	0.431257	0.560381	0.186206	-0.399801	-0.494524	-0.03377
1416455_a_at	-0.332507	-0.600663	-0.218764	-0.214698	0.665173	0.462589	0.277451	-0.188192	-0.178359	-0.263738	0.382175	0.209532
1416456_a_at	-0.465797	-0.000567	-0.047904	0.612013	0.04712	0.677902	0.223871	0.552912	-0.124703	-0.216177	-0.65863	-0.600038
1416457_at	-0.418596	0.196388	0.993102	0.391671	0.554127	0.112139	0.345432	-0.35304	-0.287441	-0.492464	-0.556758	-0.484559
1416458_at	-0.421265	0.295932	0.698815	0.808397	0.428913	0.681495	0.06429	-0.456399	-0.496035	-0.252234	-0.52899	-0.822915
1416459_at	-0.694404	0.101739	0.587625	0.74025	0.734077	0.610135	0.543048	-0.191181	-0.078032	-0.711464	-0.728753	-0.91304
1416460_at	0.269848	0.436732	0.637664	-0.301459	-0.617446	-0.635216	-0.315609	0.092085	0.326677	0.378117	0.020398	-0.291789
1416461_at	-0.606668	0.235824	0.582761	0.269773	-0.615419	-0.701344	-0.393466	0.485634	0.976768	0.652672	-0.327454	-0.559083
1416462_at	-0.451073	0.515208	0.792949	0.38136	-0.333676	-0.708099	-0.345865	0.569422	0.952808	0.284441	-0.751815	-0.905659
1416463_at	0.078969	0.517097	0.229444	-0.578581	-0.795852	-0.184963	0.571941	1.128756	0.530395	-0.303214	-0.816029	-0.377963
1416464_at	-0.589944	-0.062415	-0.012811	-0.241683	-0.600297	-0.80643	-0.520781	0.331629	1.195905	0.873456	0.523937	-0.090567
1416465_a_at	-0.159402	-0.763854	-0.426585	0.00795	0.704037	0.724296	0.162718	-0.219661	-0.806512	-0.364338	0.382932	0.758418
1416466_at	-0.675175	-1.157385	-0.448196	0.163881	0.80484	1.03458	0.600204	-0.113178	-0.681721	-0.334622	0.455427	0.351345
1416467_at	0.221624	0.222621	0.062734	-0.207966	-0.032131	0.475387	1.073311	0.290158	-0.227599	-0.856421	-0.626361	-0.395356
1416468_at	-0.456974	-0.660405	0.095695	0.186033	0.892848	0.312185	0.02276	-0.551979	-0.405045	-0.214962	0.519248	0.260597
1416469_at	-0.62466	-1.317628	-0.965147	-0.1753	0.973943	1.025118	0.424282	-0.316423	-0.29899	0.226712	0.760235	0.287858
1416470_a_at	-0.26317	-0.017893	0.041556	-0.212858	0.674621	1.044902	0.828592	-0.198255	-0.422886	-0.745672	-0.365685	-0.363251
1416471_at	-0.670271	-0.428911	-0.729172	0.026396	0.825199	1.108961	0.584707	0.11923	0.137608	-0.09679	-0.152778	-0.724179
1416472_at	-0.386785	-0.067159	0.682494	0.671935	0.555275	0.300393	-0.337442	-0.487472	-0.834497	0.049545	-0.116325	-0.029962
1416473_a_at	-0.176163	-0.521154	-0.109266	-0.384533	0.298308	0.323507	0.460093	0.055027	0.081122	-0.292536	0.234202	0.031396
1416474_at	-0.201112	-0.625856	-0.18861	-0.288053	0.351384	0.072998	-0.180946	-0.287863	-0.203032	0.098785	0.738056	0.714249
1416475_at	-0.232979	0.563058	1.314068	0.578576	0.002412	-0.693617	-0.465293	-0.045514	0.050382	-0.238413	-0.524642	-0.308039
1416476_a_at	-0.195831	-0.698295	-0.482422	-0.166646	-0.006527	0.157277	-0.325657	-0.384758	-0.664906	0.39159	1.133026	1.24315
1416477_at	-0.462316	0.012371	0.319998	-0.189431	-0.764894	-0.185058	-0.202346	0.341112	0.229467	0.422619	0.284033	0.194445
1416478_a_at	-1.158027	-0.720455	0.004154	1.149061	1.202639	0.890877	0.018145	-0.376524	-0.257021	0.163802	-0.201826	-0.714825
1416479_a_at	-0.856937	0.097773	0.815489	0.688459	-0.055792	-0.29013	-0.19565	0.068217	0.621184	0.511365	-0.412104	-0.991876
1416480_a_at	-0.715083	-0.798128	0.511391	0.689391	0.97799	0.526314	0.209822	-0.367922	-0.728778	-0.163786	0.082591	-0.223801
1416481_s_at	-0.299164	-0.66568	0.041517	0.663137	1.036679	0.677647	0.223787	-0.241465	-0.864774	-0.746419	0.056868	0.11787
1416482_at	-0.710415	-0.229824	-0.119592	-0.027212	-0.24281	0.131038	0.154835	0.168563	0.119722	0.058891	0.538417	0.158386
1416483_at	-0.222097	-0.780931	0.031121	-0.275108	0.13929	-0.031633	0.240732	0.454778	0.212373	-0.114024	0.030208	0.31529
1416484_at	-0.103911	-0.232654	-0.184411	-0.075217	0.890534	1.04961	0.606153	-0.355488	-0.58996	-0.784445	-0.134879	-0.085332
1416485_at	-0.920083	-0.625205	0.231513	0.438216	0.200835	-0.030332	0.123302	0.195438	0.680453	0.681556	-0.162777	-0.812917
1416486_at	0.02177	-0.245992	0.187476	-0.575223	-0.1574	-0.100404	0.819185	0.700677	0.634915	-0.173997	-0.486869	-0.624137
1416487_a_at	0.285901	-0.481353	-0.496513	-1.147029	-0.499715	0.284715	1.1647	0.753964	-0.024299	-0.292186	0.064968	0.386848
1416488_at	0.422002	0.274026	0.14943	-0.335761	-0.38942	0.443166	0.8798	0.602698	-0.31389	-0.774095	-0.809284	-0.148671
1416489_at	0.172672	0.168262	-0.354144	-0.25298	-0.069769	-0.145105	-0.083915	-0.213017	-0.041206	0.244766	0.404954	0.169483
1416490_at	0.522354	-0.023513	0.39294	-0.236394	-0.694878	-0.445974	-0.127927	0.229808	-0.508505	-0.159175	0.232908	0.818356
1416491_at	-0.654806	-0.012265	0.182477	-0.248295	-0.750869	-0.806488	-0.804492	-0.361358	0.625805	1.449914	1.097628	0.282748
1416492_at	-0.348462	-0.160314	-0.047254	0.586823	0.495401	0.208784	0.257581	0.584858	0.13219	-0.682658	-0.674159	-0.35279
1416493_at	-0.216035	-0.201535	-0.225158	-0.342047	-0.547959	0.306262	0.412257	0.854531	0.498337	0.31193	-0.516865	-0.333717
1416494_at	-0.448638	-0.225101	0.38324	0.573096	0.317782	-0.037442	0.17823	0.093443	0.192865	0.160375	-0.341228	-0.846621
1416495_s_at	-0.258168	-0.180138	0.448508	0.267446	-0.082496	-0.530007	-0.051733	-0.192613	-0.047623	0.349214	0.360846	-0.083236
1416496_at	-0.845942	-1.178023	-0.559195	0.063284	0.810446	0.44233	0.253914	-0.187346	0.050373	0.441276	0.802709	-0.093824
1416497_at	-0.12519	0.346705	-0.126244	-0.080649	0.076707	0.528453	0.456319	0.650258	0.472365	-0.432783	-1.035921	-0.730022
1416498_at	0.3133	-0.253376	-0.036553	-0.233537	-0.239502	-0.055781	0.582562	0.963985	-0.036274	-0.724595	-0.436422	0.156193
1416499_a_at	0.502368	-0.10939	0.067211	-0.621159	-0.696311	-0.039503	0.673756	0.783071	-0.20193	-0.385039	-0.232426	0.259351
1416500_at	-1.014892	-0.574711	0.146895	0.662629	0.179677	-0.548319	-0.884999	-0.100281	0.550781	1.161479	0.614529	-0.192787
1416501_at	-0.240758	0.310796	-0.240875	-0.425714	-0.595393	0.098301	0.681315	1.019888	0.79015	-0.197083	-0.574088	-0.626539
1416502_a_at	0.569409	0.062853	-0.092795	-0.598364	-0.228625	0.400327	0.521716	0.621991	-0.250495	-0.432644	-0.526516	-0.046859
1416503_at	0.436472	-0.325924	-0.421472	-0.648664	-0.073579	0.291198	0.798123	1.017959	0.216069	-0.585917	-0.641893	-0.062373
1416504_at	-0.424654	0.123588	1.211547	0.959416	0.645421	0.129262	-0.222985	-0.557854	-0.629265	-0.51321	-0.2592	-0.462066
1416505_at	0.34864	0.580236	0.421589	-0.652609	-0.438295	-0.277384	0.578493	0.441879	0.302937	-0.502505	-0.435975	-0.367006
1416506_at	-0.622347	-0.230857	0.379365	1.261534	0.850711	0.172523	-0.53817	-0.375186	-0.396572	0.068892	-0.138658	-0.431237
1416507_at	-0.193093	-0.19706	0.027782	-0.29884	0.585381	0.488088	0.835492	0.125592	0.210506	-0.268181	-0.487224	-0.828444
1416508_at	-0.421363	0.273494	0.320751	0.157161	-0.560279	-0.585165	0.026116	0.90541	1.087515	0.283111	-0.702391	-0.784359
1416509_at	-0.736826	-0.464684	-0.103639	0.005626	-0.537493	-0.321277	-0.542102	-0.070744	0.507936	1.382613	0.82586	0.05473
1416510_at	-0.283401	0.392534	0.584527	0.731735	0.115744	0.087065	0.198248	-0.392411	-0.565353	-0.480774	-0.206262	-0.181653
1416511_a_at	-0.528591	-0.701625	-0.026403	0.874399	0.994337	1.006358	0.495822	-0.047383	-0.847648	-0.750184	-0.443292	-0.025789
1416512_at	-0.532947	0.003235	0.715455	0.780522	-0.075232	-0.401817	-0.024607	0.56002	0.385031	-0.288628	-0.680679	-0.440353
1416513_at	0.010671	-0.563875	0.097109	0.204458	0.697626	0.777948	0.598721	0.165236	-0.638892	-0.896906	-0.361865	-0.090232
1416514_a_at	0.56494	0.535553	0.22417	-0.608465	-0.465829	-0.135565	0.749346	0.61123	0.132433	-0.66751	-0.584081	-0.356221
1416515_at	-0.627578	0.017844	0.675705	0.284429	-0.498272	-0.27714	-0.000106	-0.293708	-0.30879	0.360939	0.456555	0.210124
1416516_at	-0.386199	-0.128936	0.257052	0.96743	0.463341	0.668666	0.056089	-0.111822	-0.51709	-0.512658	-0.470219	-0.285653
1416517_at	-0.320423	-0.100086	0.06578	0.406134	1.03198	1.221819	0.484381	-0.679644	-1.133267	-0.872279	-0.119386	0.014991
1416518_at	0.126137	0.26632	0.078331	0.124466	0.364878	-0.205712	0.262049	0.279128	0.366583	-0.509486	-0.634417	-0.518276
1416519_at	-0.766678	-0.843917	-0.305693	0.196175	0.405076	-0.056034	-0.162055	-0.352331	0.272542	0.919936	0.872597	-0.179618
1416520_x_at	-0.799796	-0.818527	-0.126897	0.722918	1.043473	0.309725	-0.029982	-0.513762	-0.147341	0.242957	0.472594	-0.355361
1416521_at	0.045193	0.271212	0.211514	-0.370167	-0.449258	-0.025341	0.12492	0.63229	0.219355	-0.268893	-0.51127	0.120444
1416522_a_at	-0.461636	-0.079203	0.500465	0.394725	-0.11941	-0.54553	-0.297307	0.328272	0.720295	0.624933	-0.415832	-0.649773
1416523_at	0.70769	0.533858	0.037748	-0.060401	-0.560036	-0.052617	0.167763	0.428379	-0.441087	-0.572764	-0.393195	0.204663
1416524_at	-0.284004	-0.423369	0.651467	1.113496	1.042118	0.493651	-0.036636	-0.740745	-1.29205	-0.670682	-0.002762	0.149516
1416525_at	0.218267	0.114999	0.389142	-0.529746	-0.269756	0.309713	0.697997	0.52433	-0.171791	-0.630923	-0.634747	-0.017486
1416526_a_at	-0.965039	-0.968987	-0.187347	0.650246	1.049415	0.823291	0.483358	-0.056997	0.27551	0.129199	-0.235344	-0.997305
1416527_at	-0.242696	-0.744993	-0.68078	-0.345995	0.093394	0.576451	0.719957	0.835702	0.460846	0.025475	-0.125726	-0.571635
1416528_at	0.229814	0.112494	-0.242487	-0.168574	0.506966	0.839536	0.664182	0.195092	-0.43008	-1.022804	-0.652638	-0.031498
1416529_at	-0.396066	-0.770103	-0.267054	-0.3855	0.161471	0.581907	0.250542	-0.042232	-0.351927	0.09896	0.44116	0.678842
1416530_a_at	-0.490119	0.362403	0.723867	0.726572	-0.3487	-0.503822	-0.798595	-0.014007	0.295066	0.564558	-0.229202	-0.288022
1416531_at	0.025539	0.522513	0.315815	0.101859	-0.807977	-0.811592	-0.480451	0.624144	0.576668	0.339177	-0.337785	-0.067909
1416532_at	-0.415743	-0.298276	-0.389176	-0.760833	-0.606964	0.117233	1.085522	1.268067	1.157929	0.204733	-0.482981	-0.87951
1416533_at	-0.384663	-0.089141	-0.056236	0.594633	0.730421	0.227969	-0.351868	-0.319255	0.143292	0.348125	-0.183608	-0.659671
1416534_at	-0.382747	-0.173462	-0.574392	-0.234774	0.323222	0.55333	0.159594	0.442729	0.653103	0.049358	-0.3611	-0.454862
1416535_at	-1.033222	-0.889662	0.098639	0.801765	1.247315	0.862432	0.009709	-0.323615	-0.23975	0.019408	0.028185	-0.581207
1416536_at	0.390261	0.725462	0.738359	-0.055691	-0.074861	-0.399528	0.098293	-0.223056	-0.010104	-0.312785	-0.429355	-0.446996
1416537_at	-0.488037	-0.234356	0.216	0.488961	-0.414821	-0.679862	-0.79335	0.06593	0.773621	0.913472	0.355687	-0.203244
1416538_at	-0.135918	0.271823	0.108088	0.368071	-0.300953	-0.082692	-0.32204	-0.24081	-0.026327	0.401992	0.127154	-0.16839
1416539_at	-0.153463	-0.267563	0.001701	0.632018	0.231393	0.23694	0.163202	0.106173	-0.505511	-0.461385	0.066917	-0.050421
1416540_at	-0.205259	-0.342986	-0.299662	0.313094	0.214552	0.438049	-0.143076	0.147951	0.119281	-0.055776	-0.020804	-0.165363
1416541_at	-0.326618	-0.096624	0.286519	0.572347	0.555789	0.056668	0.091462	-0.108782	0.17639	0.059412	-0.483662	-0.782898
1416542_at	0.043928	-0.033141	-0.511857	-0.491669	0.089684	0.593618	0.057097	-0.279913	-0.543846	-0.134434	0.45884	0.751694
1416543_at	-1.261235	-0.879181	0.173132	0.969392	0.929427	-0.036686	-0.671939	-0.642419	0.140581	0.744072	0.707104	-0.172248
1416544_at	-1.133619	-0.328971	0.041587	0.176014	-0.287612	0.553056	0.700512	0.600226	-0.07214	0.246934	-0.095153	-0.400835
1416545_at	-0.421309	0.294844	0.501014	0.857374	0.254413	-0.311605	-0.943049	-0.134776	0.247303	0.223763	-0.351128	-0.216845
1416546_a_at	0.169143	-0.058007	0.543215	-0.239711	-0.195736	-0.123083	0.593894	0.24171	-0.256576	-0.735315	-0.221713	0.282178
1416547_at	-0.632248	-0.441707	0.426269	0.92391	0.936596	0.207244	0.325201	-0.405916	-0.249485	-0.340091	-0.134549	-0.615222
1416548_at	-0.884645	-0.165886	0.063264	0.265454	0.093529	0.218016	-0.091777	0.252534	0.716764	0.318155	-0.222782	-0.56263
1416549_at	-0.750516	0.027085	0.46652	0.706826	0.384752	0.128965	0.041719	0.165073	0.57558	0.107807	-0.82422	-1.029592
1416550_at	-0.195792	0.268434	0.155867	-0.092158	-0.949682	-0.264883	-0.281662	0.157548	0.098661	0.614907	0.262058	0.226702
1416551_at	0.189113	-0.213702	-0.265656	-0.486176	0.384766	0.508631	0.31195	-0.350065	-0.571816	-0.505879	0.370629	0.628206
1416552_at	-0.826756	-0.542119	0.335737	0.76567	0.43302	-0.032578	-0.42117	0.393058	0.520738	0.212265	-0.245546	-0.592321
1416553_at	0.259907	0.832819	0.042494	-0.099763	-0.090855	0.256692	0.013257	-0.432496	-0.46469	-0.21666	-0.11379	0.013085
1416554_at	-0.091989	-0.205089	0.232553	0.144549	0.565512	0.086527	-0.071998	-0.155472	-0.226958	-0.536965	-0.014913	0.274241
1416555_at	-1.122738	-1.4089	-0.703779	0.437112	0.788587	0.306118	-0.082499	-0.205087	0.299994	0.840415	0.927993	-0.077213
1416556_at	-0.714994	-0.633442	-0.382283	-0.036826	0.759373	1.26035	1.005846	0.107284	-0.173079	-0.059504	-0.2693	-0.863427
1416557_a_at	-0.058871	-0.459097	-0.465456	-0.434323	0.140192	0.643986	0.92712	1.100797	0.591265	-0.415894	-0.817424	-0.752293
1416558_at	-0.160068	0.45804	0.309685	-0.67449	-0.561181	-0.166615	0.662308	0.158673	0.247579	-0.025765	0.099285	-0.347453
1416559_at	-0.859325	-0.230863	0.751603	0.578711	-0.266707	-0.908645	-0.618222	0.097616	0.789747	0.668624	0.23917	-0.241709
1416560_at	0.140142	-0.446135	-0.719211	-0.573589	0.318576	0.832565	1.071844	0.80555	0.318452	-0.625958	-0.681224	-0.441014
1416561_at	-0.808691	-0.62453	-0.11793	0.501338	0.664507	1.238771	0.871886	0.149974	-0.334223	-0.338914	-0.54381	-0.658379
1416562_at	-0.604744	0.257549	0.541887	0.935385	-0.014417	-0.061856	-0.205183	-0.417969	-0.252953	0.034015	0.115117	-0.326831
1416563_at	-0.334776	-1.036124	-0.71408	-0.025697	0.398868	0.605584	0.107064	-0.074242	-0.48159	0.111514	0.551759	0.891722
1416564_at	0.045417	0.451877	0.359606	0.002026	-0.561582	-0.51721	-0.585731	0.224497	0.400653	0.457217	-0.337938	0.061169
1416565_at	-0.449278	-0.087398	0.082415	0.488745	0.130517	-0.135294	-0.422709	-0.154046	0.317089	0.678285	-0.078822	-0.369504
1416566_at	-0.54069	-0.472671	-0.339009	-0.88511	-1.000612	-0.6764	0.076759	0.583632	1.284503	1.241145	0.643175	0.085277
1416567_s_at	-0.374752	-0.23291	-0.22965	0.37206	0.71134	0.730752	0.510661	0.108143	0.006591	-0.157889	-0.532299	-0.912045
1416568_a_at	0.011729	0.076181	0.032429	-0.010616	0.427791	0.900592	0.306426	0.322078	-0.536998	-0.59522	-0.791134	-0.143257
1416569_at	-0.31064	-1.084773	-0.651566	0.159406	0.881365	0.664335	0.207342	0.209295	-0.268281	-0.270695	0.130135	0.334077
1416570_s_at	-0.426727	-0.087496	0.319144	0.189983	-0.087765	0.147886	0.866455	0.768899	0.568896	-0.302162	-0.892301	-1.064812
1416571_at	0.184895	0.554757	0.907031	0.227103	-0.102167	-0.236978	0.272644	0.071229	-0.258143	-0.999592	-0.513135	-0.107644
1416572_at	0.086305	-0.065815	-0.579149	-1.170923	-0.922946	0.053414	0.630213	0.328565	-0.00468	0.150114	0.708186	0.786715
1416573_at	0.655256	1.27164	0.81664	0.309378	-0.200781	-0.339428	-0.339619	-0.317448	-0.403117	-0.817165	-0.639766	0.004411
1416574_at	0.289408	-0.266564	-0.025074	0.03621	0.48763	0.519121	0.284827	0.291915	-0.452106	-0.586067	-0.410559	-0.168743
1416575_at	-0.611635	-0.395719	-0.279574	0.278411	0.526369	0.811964	0.151046	-0.345431	-0.708075	0.077643	0.163306	0.331695
1416576_at	0.509282	0.275517	-0.12428	0.00027	-0.0402	0.340847	0.192996	-0.298214	-0.794319	-0.591252	0.153586	0.375767
1416577_a_at	-0.392189	0.631833	0.520815	0.522184	-0.049525	-0.204008	-0.689197	-0.294993	0.077969	0.176212	-0.216308	-0.082792
1416578_at	-0.353141	-0.878645	-0.131841	0.405987	0.495023	-0.334381	-0.360833	-0.370192	-0.353536	0.248518	0.873428	0.759613
1416579_a_at	0.01328	-0.131971	0.257542	-0.577126	-0.841194	-0.782096	-0.190508	-0.204454	0.122696	0.492655	1.129325	0.711852
1416580_a_at	-0.991543	-0.081161	0.948478	1.043935	0.356614	-0.220273	-0.490658	-0.728641	-0.058956	0.443563	0.263184	-0.484542
1416581_at	-0.616033	-0.956697	-0.654457	0.08718	0.635158	0.287392	-0.021687	0.222196	0.765894	0.575033	-0.069489	-0.254491
1416582_a_at	-0.769196	0.019097	0.697701	0.965265	0.939137	0.412202	-0.422994	-0.238812	0.064803	-0.079804	-0.642562	-0.944836
1416583_at	-0.450093	-0.539082	-0.377149	-0.161511	-0.194776	0.493485	0.611582	-0.165697	-0.605753	0.048862	0.80359	0.536541
1416584_at	-0.299182	-0.325661	-0.072776	-0.224149	-0.348799	0.47032	0.975306	0.762182	0.075758	-0.371592	-0.194334	-0.447072
1416585_at	-0.375256	0.129452	0.694538	0.758849	0.16641	0.423231	0.472774	-0.16004	-0.666603	-0.803883	-0.309568	-0.329904
1416586_at	-1.239242	-0.377491	0.261473	1.215377	0.743613	0.529813	-0.256341	-0.013537	-0.007694	0.148324	-0.36378	-0.640515
1416587_a_at	-0.126862	-0.134058	0.118807	-0.206569	-1.04724	-1.16411	-0.302886	0.801649	0.830426	0.74586	0.35306	0.131922
1416588_at	-0.413024	-0.753205	-0.108776	-0.634707	-0.856194	-0.631045	0.100107	0.34128	0.225668	0.823683	1.183977	0.722238
1416589_at	0.481752	0.193523	-0.148338	-0.762295	-0.435526	0.362801	1.043549	0.606933	0.09177	-0.527761	-0.60927	-0.29714
1416590_a_at	-1.008124	-0.076684	0.555543	1.098846	0.326922	-0.346069	-0.782767	-0.500712	0.191154	0.658304	0.225545	-0.341958
1416591_at	-0.918996	-0.145216	0.400697	1.266109	0.358517	-0.143276	-0.642615	-0.076174	0.196723	0.381745	-0.127526	-0.54999
1416592_at	0.271506	-0.436199	-0.871325	-0.775087	-0.149275	0.783378	0.883818	0.317014	-0.394123	-0.204019	0.219957	0.354353
1416593_at	0.372239	-0.527513	-0.903635	-0.864577	-0.104245	0.817026	0.797194	0.300647	-0.489573	-0.305314	0.267535	0.640215
1416594_at	0.115665	0.129994	0.188344	0.027109	-0.646837	-0.417359	0.205893	0.963546	0.658072	-0.18809	-0.511044	-0.525294
1416595_at	-0.058222	0.600174	0.359013	-0.54025	-0.598457	-0.291586	0.366071	0.33014	0.769177	0.188512	-0.432282	-0.692291
1416596_at	-0.647738	-0.452715	0.252611	0.725769	0.343527	-0.21111	-0.713995	-0.131041	0.373249	0.838784	-0.039973	-0.337366
1416597_at	-1.377616	-0.962211	0.030339	0.744317	1.139692	0.449013	-0.343397	-0.69107	0.159255	0.729091	0.497802	-0.375215
1416598_at	0.008905	-0.685058	-0.385065	0.244526	0.836949	0.85964	0.592822	-0.260141	-0.967016	-0.638873	0.063256	0.330051
1416599_at	-1.00717	-0.582071	-0.100006	0.644991	0.321929	0.666097	0.499832	0.474131	0.280717	-0.1406	-0.312792	-0.745057
1416600_a_at	-0.201784	-0.224806	0.044325	-0.396015	-0.27675	-0.219586	-0.550516	-0.496702	-0.292396	0.653422	1.128675	0.832133
1416601_a_at	0.723772	0.882046	0.464169	-0.322738	-0.737946	-0.43857	0.181226	0.707007	0.093531	-0.652068	-0.75677	-0.143659
1416602_a_at	0.312783	-0.161342	0.112709	0.049274	0.004189	-0.247064	-0.662888	-0.504584	-0.772476	-0.02273	0.794781	1.097347
1416603_at	-0.351274	-0.727355	-0.064834	0.197112	0.743001	0.757219	0.227168	-0.237016	-0.726624	-0.320769	0.322726	0.180645
1416604_at	-0.737468	-0.400648	0.029229	0.626085	0.23216	0.289178	0.099457	0.205185	0.340222	0.446762	-0.324821	-0.805341
1416605_at	-0.946537	-1.382547	-1.038032	-0.877925	0.015661	0.782773	1.258706	1.06094	0.858883	0.492809	0.229956	-0.45469
1416606_s_at	-0.671337	-0.893708	-0.544621	-0.303503	-0.144749	0.434726	0.842373	0.223065	-0.124699	0.283162	0.808757	0.090536
1416607_at	-0.649538	-0.338508	0.280661	0.997784	0.615593	0.010166	-0.502954	-0.22546	0.070817	0.491586	-0.171522	-0.578625
1416608_a_at	-0.656534	-0.197808	0.025822	0.643342	0.934462	0.759642	0.152441	0.036752	0.334715	0.077629	-0.790088	-1.320377
1416609_at	-0.901266	-0.390069	0.103739	0.317674	-0.038657	-0.169358	-0.199039	-0.241755	0.46137	0.972631	0.397654	-0.312925
1416610_a_at	-1.104064	-1.271612	-0.249304	0.150694	1.030265	0.680671	0.214059	-0.250821	-0.01765	0.416985	0.549708	-0.148932
1416611_at	-0.605971	-0.052683	0.697436	0.780598	0.586733	0.345492	-0.653125	-0.589453	-0.421225	0.090338	-0.054612	-0.123526
1416612_at	-0.674887	-0.854881	0.112317	0.304384	0.71674	0.098076	-0.256991	-0.97301	-0.196712	0.421894	1.035523	0.267547
1416613_at	0.034496	0.370122	0.309392	0.730706	0.603082	0.5764	-0.077771	-0.397125	-0.802648	-0.788671	-0.304374	-0.253611
1416614_at	0.315012	0.505423	-0.006761	-0.573334	-0.701463	-0.375814	-0.163967	0.596861	0.253545	0.077865	-0.128402	0.201038
1416615_at	-0.900765	-0.100135	0.095521	0.540109	0.068625	-0.230783	-0.187521	-0.152764	0.51734	0.645925	0.191154	-0.486704
1416616_s_at	-0.316819	0.458242	1.250479	1.205772	0.343761	-0.455896	-0.539562	-0.140153	-0.293644	-0.377725	-0.742754	-0.3917
1416617_at	-0.68245	-1.299155	-1.365564	-0.750899	0.017955	0.34315	0.203689	0.217102	0.447578	0.955535	1.274719	0.63834
1416618_at	0.179069	0.565045	0.459806	0.056855	-0.414712	0.14204	0.366999	0.644129	-0.204751	-0.513482	-1.006837	-0.27416
1416619_at	-0.674165	-0.211411	0.660362	0.746502	0.263462	0.417996	0.225563	-0.135537	-0.317829	0.020738	-0.234295	-0.761387
1416620_at	-0.103319	-0.361718	-0.198847	0.340065	0.843382	0.718353	0.337402	-0.509721	-0.653283	-0.593967	0.240355	-0.058702
1416621_at	-0.477286	-0.368014	-0.535153	-0.140973	0.05391	0.232353	-0.112721	-0.194156	-0.234795	0.419816	0.618183	0.738834
1416622_at	-0.353723	-0.81829	0.005952	-0.005564	0.137699	-0.175539	0.325075	0.272924	-0.145155	-0.259681	0.556589	0.459712
1416623_at	-0.245463	-0.967361	-1.136601	-0.969146	-0.322921	0.118781	0.197165	0.053201	0.35921	1.047237	1.267118	0.598781
1416624_a_at	-0.353191	-0.061713	0.203069	0.20127	0.050834	-0.084591	0.175428	0.056473	0.368619	0.376045	-0.24621	-0.686032
1416625_at	-0.308687	-0.884259	-0.42453	-0.37688	0.555697	0.544551	0.443958	-0.118863	-0.354405	-0.204097	0.620465	0.50705
1416626_at	-0.180494	-0.206681	-0.055142	-0.298071	-0.488243	-0.571394	0.383294	1.061542	1.155436	-0.013077	-0.324543	-0.462626
1416627_at	-0.941692	-0.171367	0.745007	1.074581	0.71991	-0.157894	-0.441878	-0.645018	-0.342529	-0.107631	0.368745	-0.100235
1416628_at	-0.788144	-0.593763	0.051041	1.167745	1.170861	0.676101	-0.34425	-0.543064	-0.705167	-0.009493	0.015267	-0.097135
1416629_at	0.03939	0.323581	0.449073	0.283775	-0.409626	-0.571519	0.093275	0.353468	0.250768	-0.059535	-0.383307	-0.369342
1416630_at	0.079611	-0.459515	-0.433467	-0.278874	-0.005536	0.628988	0.763436	0.616914	-0.22998	-0.381539	-0.484205	0.184167
1416631_at	0.433143	1.068891	1.133374	-0.070267	-0.623124	-0.56821	-0.222682	-0.061555	-0.251059	-0.219753	-0.451598	-0.16716
1416632_at	-0.418494	-0.338344	0.404542	0.413854	0.524776	0.279404	0.608376	-0.133381	-0.213891	-0.207426	-0.299646	-0.619769
1416633_a_at	-0.996074	-0.761449	0.206367	0.820238	0.327001	-0.270691	-0.568827	-0.532199	-0.311399	0.65633	1.002247	0.428455
1416634_at	-0.490848	-0.246052	-0.029651	0.409738	-0.518467	-0.550696	-0.432704	0.11556	0.319794	0.756097	0.562956	0.104273
1416635_at	-0.584743	-0.190956	0.015134	0.506041	-0.008366	-0.129815	-0.592142	-0.242865	0.256506	0.799754	0.192031	-0.020579
1416636_at	-0.553474	-0.655789	0.064089	0.730873	0.958943	0.326265	-0.595645	-0.927646	-0.867408	0.145401	0.725445	0.648946
1416637_at	0.30993	1.227111	0.898392	0.230286	-0.285592	-0.501584	-0.292688	-0.001517	0.001127	-0.515799	-0.767383	-0.302284
1416638_at	-0.454859	0.286074	0.563602	0.01994	-0.62461	-0.64351	-0.627238	-0.716749	-0.231536	0.763822	1.096119	0.568946
1416639_at	0.427947	-0.159375	-0.722656	-0.852084	-0.248339	0.858753	1.054632	0.612464	-0.33472	-0.580191	-0.288495	0.232066
1416640_at	0.129712	-0.189868	0.08116	0.088433	-0.486347	-0.08414	0.370025	0.742543	0.140859	-0.209957	-0.290248	-0.29217
1416641_at	-0.198488	-0.223126	0.160542	-0.031118	-0.265176	-0.658418	-0.602452	0.117953	0.338328	0.340015	0.628333	0.393606
1416642_a_at	-0.365503	-0.344409	-0.05842	0.294239	0.409339	0.003558	-0.012345	-0.214152	0.192264	0.467626	0.111977	-0.484174
1416643_at	-0.247143	-0.160998	-0.497232	-0.803127	-0.519125	-0.08186	0.385999	0.65688	0.938138	0.770739	-0.135382	-0.306889
1416644_a_at	-0.724632	-0.858494	0.251384	0.030887	0.065182	0.228993	0.64325	-0.007223	-0.349397	0.190201	0.399489	0.130361
1416645_a_at	-0.602839	-0.822007	-0.70709	-0.491403	0.030937	0.547857	0.561907	0.580433	0.774003	0.492343	-0.125793	-0.238348
1416646_at	-1.189133	-0.52191	0.461807	0.978197	0.55777	0.345298	0.709939	0.454501	0.264581	-0.383417	-0.565737	-1.111896
1416647_at	-0.239408	-0.367554	-0.170778	-0.468734	-0.584861	-0.224295	0.580232	0.783409	0.809591	0.489958	-0.199704	-0.407856
1416648_at	-0.308661	-0.728904	-0.281737	-0.264785	0.109158	0.50305	0.630062	0.364387	0.109951	0.05141	0.200683	-0.384616
1416649_at	0.154764	-0.394398	0.098557	-0.605866	-0.053523	0.391999	0.918344	0.388545	-0.087483	-0.336637	-0.340524	-0.133775
1416650_at	-0.106694	-0.411394	-0.090284	0.130406	-0.242901	-0.29222	-0.235642	0.385106	0.250692	0.636498	0.113981	-0.137548
1416651_at	-0.134578	-0.255102	-0.773686	-0.93085	-0.848675	0.211668	0.610841	0.625755	0.077721	0.452999	0.441768	0.522138
1416652_at	-0.167319	-0.880453	0.031483	0.509868	1.137242	0.900012	0.525591	-0.029459	-0.872234	-0.829324	-0.330661	0.005251
1416653_at	0.534958	0.465886	0.520023	-0.531348	-0.681764	-0.409829	0.314747	0.673566	0.136815	-0.547593	-0.482069	0.006608
1416654_at	-0.263243	-1.061013	-0.088635	-0.116995	0.656091	0.261989	0.2984	0.016549	-0.180978	0.037404	0.347094	0.093338
1416655_at	-0.775564	-0.989825	-0.328135	0.198016	0.642419	0.278004	0.493302	-0.007244	-0.274847	0.089512	0.448379	0.225984
1416656_at	-0.208994	-0.340138	-0.06422	-0.660818	-0.665365	-0.409807	0.829015	1.116609	0.999432	-0.017482	-0.187265	-0.390967
1416657_at	-0.780611	-0.820341	0.096351	0.714487	0.712505	-0.155198	-0.951415	-0.269636	0.30268	0.811872	0.319109	0.020198
1416658_at	-0.45977	-0.899591	-0.313139	-0.015459	0.775982	0.474104	0.454054	0.234042	0.102072	-0.239251	0.13817	-0.251215
1416659_at	-0.231708	-0.790561	-0.639979	-0.256198	-0.043734	-0.290706	-0.15473	0.371786	0.430942	0.298431	0.754776	0.551678
1416660_at	0.35985	0.670153	1.048448	0.238463	-0.489239	-0.709674	-0.694105	-0.010702	-0.148267	0.03953	-0.247315	-0.057143
1416661_at	-0.228087	-0.280608	0.217997	0.397256	0.589384	-0.040726	-0.251954	0.118986	0.54827	-0.177304	-0.375225	-0.517988
1416662_at	0.124422	0.91408	1.036227	0.872655	0.259471	-0.089348	-0.664562	-0.370597	-0.572317	-0.458401	-0.829835	-0.221796
1416663_at	-0.330486	0.537825	0.49255	0.093353	-0.331248	0.072364	0.398522	0.640205	0.549416	-0.02359	-1.032102	-1.066812
1416664_at	-1.144051	-1.264415	-0.709824	0.483933	0.841372	1.284739	0.696656	0.301795	-0.105811	0.010846	0.02791	-0.423149
1416665_at	-0.503702	-0.70169	-0.198075	0.408613	0.695213	0.475276	0.427752	0.137491	0.122467	0.119708	-0.390469	-0.592582
1416666_at	-0.204925	-0.549674	-0.012367	-0.3785	0.350437	0.27337	0.509408	0.108974	-0.066149	-0.377864	0.222437	0.124853
1416667_at	0.041095	-0.545318	-0.21845	-0.15183	-0.164949	0.381291	0.602623	0.671032	-0.286204	-0.30593	-0.363475	0.340116
1416668_at	-1.204451	-0.439388	0.278383	0.68345	0.363682	-0.367293	-0.618164	-0.378334	0.757647	1.087834	0.457013	-0.620378
1416669_s_at	-0.715774	-0.207609	0.636911	1.130543	0.709004	0.098015	-0.624443	-0.804833	-0.648471	0.312115	0.272365	-0.157823
1416670_at	0.340025	-0.013052	-0.194106	-0.876472	-0.943866	-0.73836	-0.354364	0.578332	0.711769	0.795246	0.185	0.509849
1416671_a_at	-0.885282	-0.43118	-0.43967	-0.303897	-0.386554	0.609389	0.473246	0.394489	0.466995	0.536902	0.237341	-0.27178
1416672_s_at	-0.433951	-0.347145	0.125037	-0.426039	-0.865375	-0.460963	0.33402	1.103932	0.857967	0.657713	-0.091661	-0.453537
1416673_at	-0.659305	-0.344384	-0.413278	-0.053053	0.58139	0.471414	0.413095	0.610258	0.9778	0.033167	-0.592671	-1.024432
1416674_at	-0.401459	-1.456394	-0.854363	-0.361281	0.400362	0.167754	-0.035813	0.038969	0.119451	0.698465	1.057502	0.626807
1416675_s_at	-0.577806	-0.368052	-0.122622	0.185646	0.281189	0.049991	-0.144803	-0.426776	0.002178	0.178731	0.860693	0.081629
1416676_at	-0.450947	-0.192172	-0.440521	-0.443821	-0.812396	0.178745	0.292957	0.348301	-0.042401	0.58927	0.532252	0.440732
1416677_at	-0.13527	-0.672114	-0.190881	-0.268653	0.028526	0.429856	-0.010364	-0.322326	-0.351492	0.442474	0.453185	0.597059
1416678_at	-0.701075	-0.390281	0.525676	0.749564	0.545604	0.007962	0.481486	0.466823	0.593527	-0.284608	-0.850017	-1.144661
1416679_at	-0.85917	0.162565	1.001243	1.047191	0.17385	-0.551441	-0.820661	-0.293089	0.442117	0.580531	-0.191788	-0.691349
1416680_at	-0.284805	-0.654395	0.059442	-0.386356	-0.009191	-0.242823	0.308081	0.188919	-0.205299	0.183744	0.528087	0.514596
1416681_at	-1.260456	-1.604714	-0.482702	0.571561	0.533168	0.33087	0.107974	0.273286	0.079717	0.57348	0.725598	0.152218
1416682_at	-0.533663	0.075477	0.993485	1.222882	0.522846	0.068225	-0.596358	-0.988339	-0.985825	-0.053445	0.286782	-0.012068
1416683_at	-0.421649	-0.005299	0.078804	0.147688	0.263164	0.784165	0.306044	-0.14553	-0.482133	-0.513082	-0.040947	0.028776
1416684_at	-0.926701	-0.59123	0.362551	0.567379	0.608624	-0.314274	-0.512129	-0.224278	0.497321	0.473966	0.143975	-0.085203
1416685_s_at	0.404654	-0.096498	-0.242888	-1.061101	-1.143691	-0.974304	-0.262509	0.565145	0.698018	0.625241	0.693801	0.794135
1416686_at	-0.084141	-0.221013	-0.247364	-0.37515	0.015257	0.210094	-0.107155	0.020678	-0.055163	-0.045827	0.33927	0.550514
1416687_at	-0.478443	0.429014	0.67891	0.332472	0.032963	-0.057044	-0.791466	-0.664294	0.112145	0.711704	0.087962	-0.393925
1416688_at	-0.032336	0.774511	0.662815	0.461282	0.336391	0.312078	0.574572	0.205029	-0.270889	-1.019876	-1.187047	-0.816531
1416689_at	-0.343773	0.156425	-0.21321	0.351406	0.199096	0.576292	0.324976	0.60884	0.288173	-0.484689	-0.771876	-0.691658
1416690_at	-1.072709	-0.92457	-0.209187	0.255279	0.473055	0.546805	0.686918	0.678857	0.470212	-0.113999	-0.387428	-0.403232
1416691_at	-0.201716	0.700119	1.075563	0.579092	-0.317156	-0.203672	0.282067	0.325101	-0.185189	-0.848468	-0.738399	-0.467345
1416692_at	0.099416	-0.055528	-0.508339	-0.859062	-0.177722	0.707054	0.519394	0.141264	-0.303686	-0.238994	0.141193	0.535009
1416693_at	-0.006883	-0.621015	-0.436276	-0.705621	-0.295521	0.044542	0.523442	0.128924	-0.278195	-0.006792	0.614832	1.038562
1416694_at	-0.215376	-0.153065	-0.065876	-0.29008	0.536174	1.165477	0.735284	-0.077156	-0.602635	-0.603114	-0.369607	-0.060027
1416695_at	-0.020097	0.227217	0.016965	-0.087653	-0.406703	-0.037316	-0.09815	0.311213	0.371854	0.530013	-0.393779	-0.413565
1416696_at	-0.474587	-0.554704	0.04885	0.085917	0.404745	0.64834	0.218861	0.21137	0.120898	0.162435	-0.551032	-0.321093
1416697_at	-0.351476	-0.846404	-0.635341	-0.207938	0.384236	0.683749	0.442119	0.084219	-0.547617	-0.254542	0.594452	0.654544
1416698_a_at	-0.149806	0.192423	-0.184993	-0.352161	-0.495321	0.328003	0.508287	1.016785	0.313392	-0.284001	-0.526326	-0.366281
1416699_at	-0.986651	-0.059905	0.407253	0.867189	0.06193	-0.23494	-0.801317	0.054527	0.578635	0.797211	-0.106975	-0.576956
1416700_at	0.294078	-0.411562	0.100713	-0.327793	0.229388	-0.068056	0.337634	-0.179982	-0.59884	-0.573471	0.404673	0.793217
1416701_at	0.37164	-0.023999	0.029749	-0.690174	-0.305905	-0.08579	0.254888	0.707276	0.488155	0.049115	-0.453227	-0.341728
1416702_at	-0.922226	-0.70603	-0.035938	-0.058104	-0.19904	-0.570388	-0.213936	0.188244	0.875187	1.3076	0.60728	-0.272649
1416703_at	-0.357325	-1.191474	-0.509497	0.17509	0.918585	0.457034	0.172346	-0.428837	-0.604717	0.046222	0.694532	0.628042
1416704_at	-0.417773	-0.343483	-0.119516	-0.73996	-0.563108	-0.026168	0.335471	0.450654	0.632396	0.647018	0.449405	-0.304935
1416705_at	0.084	0.310371	0.348317	0.223984	-0.190982	-0.210136	-0.0814	0.146921	0.268733	0.211197	-0.497614	-0.613391
1416706_at	-0.447629	0.001832	0.265165	0.277927	-0.039466	0.107003	0.452235	0.536661	0.52299	0.138443	-0.738215	-1.076946
1416707_a_at	-0.604099	-0.697572	-0.650599	-0.859669	-0.111221	0.290008	0.325502	0.419321	0.853138	0.694397	0.289999	0.050794
1416708_a_at	-0.225248	0.443452	0.816326	0.019487	-0.570027	-0.30056	0.286023	0.604583	0.479758	-0.215869	-0.550782	-0.787143
1416709_a_at	-0.386466	-0.22882	0.322137	0.182621	-0.70761	-0.50838	0.313972	0.689933	0.495258	0.238816	-0.082457	-0.329005
1416710_at	0.07098	-0.634376	-0.178497	-0.38955	-0.671773	-0.262462	0.097948	0.432196	-0.200596	0.194533	0.55301	0.988587
1416711_at	-0.529083	0.089192	0.610082	0.299046	-0.404589	-0.184939	0.378338	0.272311	0.411373	0.033642	-0.316664	-0.658709
1416712_at	-0.73569	0.120201	0.710567	0.784683	-0.17366	-0.658086	-0.767327	0.149395	0.610083	0.581902	-0.240317	-0.381752
1416713_at	-0.371291	-1.103396	-0.491117	-0.094695	0.823781	0.745254	0.319415	-0.413679	-0.695277	-0.102617	0.762947	0.620677
1416714_at	-0.386571	-0.706735	-0.092481	-0.337354	-0.496062	-0.247723	-0.298233	-0.09883	0.13938	1.120123	1.00079	0.403695
1416715_at	-0.54314	-0.774072	-0.183016	0.261756	0.541562	0.214107	0.278621	-0.24165	-0.107511	0.241355	0.581629	-0.269642
1416716_at	0.489045	-0.213903	-0.1492	-0.225824	-0.464349	-0.165934	0.255281	0.567985	-0.376563	-0.344807	0.113522	0.514748
1416717_at	-0.644597	-0.886956	-0.023361	1.161457	1.363414	0.739138	-0.295329	-0.467166	-0.531775	-0.214119	-0.105679	-0.095028
1416718_at	-0.606568	-0.307811	0.119705	0.39156	0.809903	0.837053	0.200007	-0.153704	-0.249363	-0.278164	-0.150757	-0.611861
1416719_a_at	-0.570006	-0.270353	-0.021403	0.524575	0.744011	0.125321	-0.194871	-0.634081	0.077466	0.418205	0.233248	-0.432112
1416720_at	-1.06224	-0.858565	-0.310787	0.657849	0.776362	0.586304	-0.433188	-0.720898	-0.102314	0.831805	0.758523	-0.122853
1416721_s_at	-0.957857	-0.657369	0.462332	1.29242	0.869129	-0.147511	-0.245995	-0.188663	0.071166	0.115246	-0.05342	-0.559477
1416722_at	-0.144013	-0.005624	0.120876	-0.008808	-0.68079	-0.205549	0.199763	0.781809	0.333132	0.350718	-0.299173	-0.442341
1416723_at	-0.793311	-0.738838	-0.423867	0.360635	0.428239	0.753684	0.16947	-0.326089	-0.425022	0.444576	0.634194	-0.083669
1416724_x_at	-0.429464	0.099762	0.17266	-0.288024	-0.846114	-0.804193	0.219413	0.27178	0.616967	0.393028	0.642565	-0.048381
1416725_at	-1.055646	-0.636037	-0.179326	0.991934	1.17979	1.008183	0.453822	-0.023852	-0.03748	-0.398169	-0.421185	-0.882034
1416726_s_at	-0.266557	0.78709	0.961353	0.377213	-0.515693	-0.637506	-0.330748	0.128288	0.68273	0.164337	-0.501291	-0.849216
1416727_a_at	-0.74976	-0.881811	0.029429	0.732193	0.716796	0.112422	-0.383841	-0.524997	-0.49821	0.502506	0.698006	0.247266
1416728_at	-1.081403	0.142735	0.789522	0.620763	-0.084523	-0.196673	0.237983	0.367061	0.629453	0.302754	-0.505055	-1.222618
1416729_at	-0.326455	-0.732959	0.057757	0.68099	0.588687	0.499939	-0.33851	-0.36553	-0.572415	0.084503	0.083412	0.340583
1416730_at	-0.476284	-0.458738	-0.301611	-0.698688	-0.422951	-0.030477	0.101002	0.762011	0.984862	0.790885	-0.112567	-0.137443
1416731_at	-0.454064	-0.833052	-0.079422	0.276891	-0.284915	-0.179	0.086805	0.094427	-0.110636	0.345842	0.739633	0.397491
1416732_at	-0.10354	0.350854	0.406645	-0.234847	-0.65356	0.271181	0.560007	0.103719	-0.24492	-0.167843	-0.11549	-0.172207
1416733_at	-0.133278	-0.876313	-1.100426	-0.872803	0.088853	1.142293	1.072094	0.464527	-0.073209	0.061148	0.105777	0.121338
1416734_at	0.240038	0.314775	0.148051	0.088021	0.280865	-0.006126	0.046281	-0.405424	-0.59498	-0.452301	-0.092122	0.432921
1416735_at	-0.975196	-0.899992	-0.532019	0.104988	-0.076895	0.013792	0.196462	0.528698	0.723125	0.470478	0.381083	0.065475
1416736_at	-0.36235	0.026481	0.41017	-0.027692	-0.322275	-0.797403	-0.518203	0.519969	1.032349	0.530448	-0.220737	-0.270757
1416737_at	-0.443898	0.699677	0.715168	0.492472	0.184941	-0.264382	-0.619047	-0.380421	0.03367	0.183841	-0.215711	-0.386311
1416738_at	-1.102663	-0.227204	1.051389	1.151205	0.496275	-0.304561	-0.426473	-0.203152	0.297342	0.365012	-0.182765	-0.914403
1416739_a_at	-0.137847	0.332769	0.377788	-0.471854	-0.840957	-0.681392	0.155994	0.574103	1.060569	0.463684	-0.302048	-0.530806
1416740_at	0.185044	0.693341	0.611361	-0.220582	-0.157722	-0.067821	0.160804	0.0131	-0.006549	-0.606456	-0.350702	-0.253817
1416741_at	0.053014	-0.070759	-0.439977	-1.265033	-0.513636	0.571153	0.988595	0.451415	0.141014	-0.000177	0.06125	0.023143
1416742_at	-0.621634	-0.088231	0.412238	0.317318	0.358611	-0.068066	0.284413	-0.380552	0.164544	0.180199	0.065637	-0.624477
1416743_at	-0.851941	0.163751	0.51201	0.328089	-0.128225	-0.380827	-0.481089	0.364719	1.035662	0.779976	-0.371518	-0.970604
1416744_at	-0.196429	-0.905602	-0.697034	-0.29494	0.334912	-0.008101	-0.31359	-0.558605	-0.311344	0.522946	1.32222	1.105567
1416745_x_at	-0.745756	-0.616205	0.453822	1.40807	1.077107	0.351012	0.066221	-0.283721	-0.585148	-0.56337	-0.220309	-0.341723
1416746_at	-0.122074	-0.01533	0.562307	-0.222214	-0.218212	-0.304857	-0.413078	-0.439018	-0.312254	0.286001	0.675173	0.523556
1416747_at	-0.731692	-0.458381	-0.010008	0.514219	0.84262	0.953076	0.401124	0.396498	0.078976	-0.346617	-0.980065	-0.65975
1416748_a_at	-0.018616	-0.413048	-0.464108	-0.334205	-0.624026	0.14885	0.722176	0.908425	0.106342	-0.198098	-0.077321	0.243629
1416749_at	0.031254	-0.968696	-1.068578	-0.942426	0.060447	0.813826	1.011629	0.387339	-0.104978	-0.029328	0.454492	0.355018
1416750_at	-0.797898	-1.07799	-0.686195	0.331197	0.933789	1.292299	0.704058	-0.204021	-0.750266	-0.176524	0.332324	0.099226
1416751_a_at	-0.429798	0.49637	0.74617	0.170307	-0.210365	-0.027665	-0.505158	-0.20137	0.241636	0.459398	-0.259471	-0.480052
1416752_at	-0.467227	-0.687675	-0.131066	-0.040503	0.751379	0.227212	0.134337	-0.275079	-0.048904	-0.107485	0.511823	0.133188
1416753_at	-0.61221	-0.25598	-0.167554	0.264265	0.464405	0.621883	0.383643	0.183699	0.233518	0.085592	-0.178627	-1.022635
1416754_at	0.948526	0.136066	-0.036187	-0.310531	-0.461257	-0.090948	0.103795	0.243577	-0.395494	-0.404889	-0.130789	0.398131
1416755_at	-0.797106	-0.04924	0.642457	1.072779	0.291873	-0.023836	-0.212632	0.089836	0.323664	0.268827	-0.581128	-1.025493
1416756_at	-1.228678	-0.893511	0.084897	0.879948	0.950743	0.39942	0.054335	-0.309748	0.066121	0.383332	0.353532	-0.740392
1416757_at	-0.2246	0.372431	-0.048396	-0.409961	-0.198216	-0.286618	-0.475176	-0.34077	0.261324	0.531816	0.584202	0.233965
1416758_at	-0.465641	-0.566648	-0.656904	0.116722	0.686728	1.120254	0.048068	-0.1864	-0.456673	-0.004008	0.190284	0.174218
1416759_at	-0.106462	-0.514337	-0.062194	-0.232831	-0.25806	-0.698383	-0.488988	0.457694	0.496833	0.495427	0.275744	0.635556
1416760_at	0.297885	0.140294	-0.579467	-0.413863	-0.139112	-0.209324	-0.437764	0.251734	0.569907	0.429581	-0.024638	0.114767
1416761_at	-0.275118	-0.40969	0.059919	-0.365686	-0.462905	-0.505425	-0.062698	-0.389405	0.091596	0.585175	1.259268	0.474969
1416762_at	0.397481	0.387362	0.227379	-0.1497	-0.458296	0.033285	0.396732	0.198997	-0.259498	-0.260099	-0.4465	-0.067141
1416763_at	0.783729	0.690922	0.620871	0.11705	-0.539892	-0.570581	-0.391395	-0.188073	-0.686527	-0.346545	-0.068025	0.578465
1416764_at	-0.498005	0.009318	-0.263829	-0.192806	0.001008	0.344643	0.501468	0.576586	0.860009	-0.015168	-0.364123	-0.959101
1416765_s_at	-0.755636	-0.312618	0.534987	0.985847	0.678268	-0.132215	-0.341848	-0.543485	-0.316979	0.189818	0.357708	-0.343844
1416766_at	0.062294	0.571769	0.712413	0.525199	-0.068738	-0.325794	-0.196149	0.109416	0.202708	-0.038719	-0.728519	-0.825881
1416767_a_at	-1.264122	-0.91434	0.107513	0.277289	-0.079967	0.331164	0.309698	0.312821	0.330034	0.626335	0.392296	-0.428722
1416768_at	-0.637711	0.314745	0.506373	-0.041687	-0.456908	-0.56742	-0.508665	0.238974	0.984347	0.860263	-0.141773	-0.550537
1416769_s_at	-0.080445	0.192259	0.996624	0.482264	0.264502	-0.073705	0.191511	0.491222	0.272555	-0.58781	-1.209683	-0.939294
1416770_at	-0.282406	0.068291	0.063725	-0.261449	-0.768459	-0.722155	0.055177	1.161247	1.349546	0.357229	-0.422756	-0.59799
1416771_at	-0.49569	-0.373105	0.17064	0.248972	-0.278808	-0.090384	-0.125567	0.250647	0.205544	0.755101	0.055454	-0.322805
1416772_at	-0.039833	0.735538	0.668838	0.496612	-0.154675	-0.53997	-0.640864	-0.323762	0.235011	0.326509	-0.326064	-0.43734
1416773_at	-0.609436	-0.725896	-0.455729	-0.001673	-0.012776	-0.200271	-0.959401	-0.618885	0.197667	1.371378	1.360508	0.654515
1416774_at	-0.99987	-0.260837	0.336371	0.48405	-0.17924	-0.786789	-0.769256	-0.345961	0.800682	1.051423	0.812645	-0.143218
1416775_at	-0.033275	-0.410346	0.096124	0.517625	0.353795	-0.015997	0.187257	0.512841	0.24403	-0.134292	-0.663465	-0.654299
1416776_at	-0.345106	0.425877	0.341202	1.068	0.572669	0.559897	-0.274856	-0.578319	-0.625636	-0.456503	-0.338064	-0.349159
1416777_at	0.152692	0.406268	0.159407	0.293216	-0.476455	-0.639934	-0.278076	-0.001166	0.012557	-0.104917	0.266389	0.210017
1416778_at	-0.13848	-0.07631	-0.185656	-0.003071	-0.03239	0.624847	0.599001	0.204544	-0.194429	-0.057533	-0.379372	-0.361151
1416779_at	0.573067	0.89914	0.685214	0.037887	0.048702	-0.250108	-0.400542	-0.191574	0.012797	-0.186364	-0.792179	-0.436042
1416780_at	-0.418233	-0.57524	-0.01837	-0.100718	0.511243	-0.062102	-0.02056	-0.206104	0.110309	0.002657	0.557399	0.219719
1416781_at	-0.216737	0.332349	1.084085	0.1451	-0.490324	-0.562002	0.093696	0.006893	-0.081631	0.101696	-0.123791	-0.289337
1416782_s_at	0.166527	0.538828	0.288377	-0.677847	-0.418275	-0.346196	-0.360811	-0.520219	0.196544	0.591264	0.313406	0.228401
1416783_at	-0.623056	-0.583274	-0.1566	-0.211754	-0.436947	-0.033805	0.107835	0.373203	0.416203	0.831143	0.191953	0.125099
1416784_at	-0.708737	-0.584361	-0.472943	-0.854117	-0.699646	-0.183608	0.878523	0.881357	1.05099	0.817473	0.30048	-0.425412
1416785_at	-0.328729	-0.306367	-0.158223	0.046087	-0.09694	-0.262358	-0.806817	-0.066392	0.518537	1.061676	0.221741	0.177785
1416786_at	-0.08393	0.252058	0.63396	0.197132	0.333871	0.350721	0.092424	-0.141052	0.094993	-0.38259	-0.601243	-0.746344
1416787_at	-0.609267	-0.428632	0.093461	-0.002197	0.108683	-0.257911	0.232353	0.258242	0.563131	0.362111	-0.144749	-0.175225
1416788_a_at	-0.596492	0.106657	0.446343	0.500984	0.273066	0.278992	0.476359	0.145753	0.236008	-0.041539	-0.713362	-1.112767
1416789_at	-0.070172	0.302753	0.120979	0.116348	-0.28058	0.029908	0.094573	0.264461	0.212804	0.233141	-0.513465	-0.510748
1416790_a_at	0.138649	0.554733	-0.119182	-0.768372	-0.572836	0.186368	0.099864	0.46915	0.430691	0.204018	-0.417906	-0.205178
1416791_a_at	-0.67959	-0.076624	-0.082825	-0.256125	-0.4616	-0.313192	-0.617994	-0.333856	0.452448	0.96252	1.015185	0.391653
1416792_at	-0.488332	-0.073161	-0.285836	0.258928	0.179561	0.185639	-0.32746	0.167245	0.225369	0.238109	-0.157498	0.077437
1416793_at	-0.832583	-0.134478	0.422521	0.47874	-0.041088	-0.519707	-0.860193	-0.145698	0.644898	0.795173	0.242158	-0.049744
1416794_at	-0.494426	0.272353	0.811677	0.422047	-0.27724	-0.699633	-0.687971	0.265354	0.787766	0.443236	-0.338082	-0.50508
1416795_at	-0.13119	-0.126866	0.439267	0.318643	0.77506	-0.104648	-0.288765	-0.032931	0.451843	0.056659	-0.593315	-0.763758
1416796_at	0.144834	0.057922	0.103933	-0.571025	-0.398703	-0.096394	-0.400874	-0.096946	0.146785	0.754813	0.125234	0.230419
1416797_at	-0.467951	-0.195747	0.240846	-0.225645	-0.586487	-0.137157	0.707344	0.550919	0.243061	-0.167962	0.252951	-0.214171
1416798_a_at	0.185041	0.218555	-0.551208	-0.091936	0.343289	1.020137	0.251039	0.118606	-0.382639	-0.471311	-0.486982	-0.152591
1416799_at	-1.007579	-0.921918	-0.1036	0.254603	0.245598	-0.182137	-0.336748	-0.025893	-0.036503	0.671705	0.844957	0.597517
1416800_at	-0.621508	-0.446057	-0.158211	-0.255908	-0.401789	-0.17157	0.481224	1.009866	1.081266	0.351689	-0.435634	-0.433368
1416801_at	-0.625128	0.136298	0.481431	0.429646	-0.005011	0.1013	-0.439554	0.200729	0.425908	0.397436	-0.551516	-0.55154
1416802_a_at	-0.772069	-1.054819	-0.351356	0.160947	0.382721	0.073685	0.095496	0.413704	0.353574	0.157758	0.496789	0.043567
1416803_at	0.078953	-0.295649	0.66025	0.563813	0.371942	0.079039	0.15711	0.434107	-0.42264	-0.716595	-0.841994	-0.068339
1416804_at	-0.482065	-1.001333	-0.671852	-0.112458	0.939509	0.402307	-0.119513	-0.37952	0.004474	0.376987	0.731849	0.311614
1416805_at	0.370441	-0.130862	-0.068814	-0.403673	0.16402	0.427663	0.273556	-0.494208	-0.872363	-0.399583	0.554195	0.57963
1416806_at	-0.706519	-0.753501	0.293053	0.651047	0.237723	-0.204225	-0.353245	0.01356	-0.413961	0.234988	0.560148	0.44093
1416807_at	-1.128978	-1.00116	-0.078941	0.397171	0.759323	0.259748	0.41622	0.006267	0.308725	0.458571	0.104101	-0.501049
1416808_at	-0.33368	-0.80176	-0.162727	0.373344	0.888918	0.676599	0.467847	0.212031	-0.51734	-0.778763	-0.149309	0.124841
1416809_at	0.028993	-0.70899	-0.588755	-0.301812	0.135401	0.856478	0.510057	0.082969	-0.39103	-0.115584	0.089797	0.402477
1416810_at	-1.011972	-0.483493	0.258301	0.624911	0.597768	0.573821	0.267846	-0.279004	-0.086915	0.409811	-0.036952	-0.834123
1416811_s_at	0.138645	-0.121379	0.282395	-0.204593	-0.684742	-0.645033	-0.073369	0.510612	0.398482	-0.056029	0.067356	0.387654
1416812_at	-0.719422	-1.366156	-0.933357	0.136722	0.668696	1.010615	0.421484	0.203131	-0.317983	0.076732	0.43715	0.382386
1416813_at	0.612487	0.870251	0.56852	0.176194	0.071774	-0.139548	-0.099771	0.015716	-0.509247	-0.923895	-0.642708	0.000229
1416814_at	-0.140638	0.563097	0.992477	0.519758	-0.355529	-0.285981	-0.416854	-0.224153	-0.692227	-0.17403	0.089187	0.124892
1416815_s_at	0.097449	0.234746	0.085869	-0.104759	-0.120736	0.469603	0.279746	0.039318	-0.789888	-0.699194	-0.09511	0.602955
1416816_at	-1.088253	-1.167104	-0.288811	0.390473	1.07025	1.053675	0.228626	-0.629717	-0.693342	0.274987	0.687449	0.161768
1416817_at	-0.140208	-0.27102	-0.733599	-0.425706	0.096084	0.665393	0.101658	-0.485089	-0.474422	0.331952	0.87267	0.462286
1416818_at	0.012313	0.090591	-0.233077	-0.507493	-0.229656	0.438787	-0.142938	0.265811	0.207299	0.303211	-0.232709	0.027862
1416819_at	-0.239373	0.539074	1.123944	0.658339	-0.278081	-0.561305	-0.531906	0.081369	0.204077	0.216457	-0.654706	-0.55789
1416820_at	-0.29502	0.283749	0.598987	1.11889	0.660002	-0.058374	-0.28258	-0.653061	-0.579058	-0.406021	-0.124379	-0.263133
1416821_at	0.551056	0.44777	-0.031192	-0.335883	-0.442153	0.384626	0.665422	0.673327	-0.202694	-0.809673	-0.768646	-0.131959
1416822_at	-0.349097	0.199706	0.28895	0.489237	-0.097881	-0.574053	-0.156114	0.416378	0.81092	-0.115615	-0.397287	-0.515143
1416823_a_at	0.764306	0.836938	0.369159	-0.446498	-0.039421	0.346068	0.059934	-0.234337	-0.542095	-0.600011	-0.517513	0.00347
1416824_at	0.517902	0.387125	-0.136573	-0.611904	-0.548402	-0.080245	0.712308	0.893381	0.318539	-0.437548	-0.622386	-0.392199
1416825_at	-0.466482	-0.740889	-0.327738	-0.358122	0.29469	-0.217045	0.018445	0.04485	0.532095	0.3031	0.685549	0.231547
1416826_a_at	-0.598042	-0.305461	0.469495	0.565755	0.417066	-0.613207	-0.803284	-0.131478	0.458938	0.335243	0.216253	-0.011278
1416827_at	-0.501006	-0.365669	-0.407569	-0.515786	-0.870348	-0.894028	-0.56738	0.00819	0.882551	1.229604	1.340227	0.661215
1416828_at	0.219481	0.859691	0.57409	0.350223	0.372793	0.125776	-0.098674	-0.005162	-0.293941	-0.716748	-0.868073	-0.519457
1416829_at	-0.482786	-0.05682	0.031124	0.347862	0.061184	-0.016054	-0.067562	0.16412	0.439681	0.419195	-0.390346	-0.449597
1416830_at	-0.479219	-1.049128	-0.431127	-0.32877	0.462603	-0.005125	0.683715	0.40858	0.491566	-0.009253	0.213368	0.042788
1416831_at	-0.489443	0.6469	0.420843	-0.030548	-0.453861	0.063694	-0.061388	0.093321	0.336839	0.139789	-0.282095	-0.384051
1416832_at	-0.574912	-0.971179	-1.181199	-0.860114	-0.036502	0.671414	0.22487	0.045279	0.285259	0.866182	0.936198	0.594703
1416833_at	-0.100242	0.23946	-0.006165	0.092787	0.322793	1.126671	1.062315	0.696439	-0.288415	-0.976151	-1.306011	-0.863479
1416834_x_at	-1.840815	-1.415895	-0.051664	0.79543	1.022336	0.623428	0.318804	0.070894	0.246087	0.495013	0.319331	-0.582952
1416835_s_at	-0.282531	-0.407647	-0.099444	-0.395502	0.332453	-0.075649	0.086351	-0.122594	0.274613	0.003378	0.454869	0.231704
1416836_at	-0.424087	-0.958081	-0.492149	0.06734	0.534409	-0.09745	0.214449	0.757791	0.917065	0.227139	-0.333435	-0.412991
1416837_at	-0.15826	-0.766589	-0.661672	-1.021738	-0.284145	-0.072157	0.814563	0.828367	0.830024	0.130403	0.330617	0.030587
1416838_at	-0.360451	-0.161458	-0.352752	-0.729389	-1.105801	0.011544	0.524194	0.762379	0.624325	0.598357	0.28006	-0.091008
1416839_at	-0.28004	-0.67833	-0.426458	-1.044945	-0.323828	0.174495	0.82081	0.430931	0.389865	0.173135	0.583552	0.180814
1416840_at	-0.567831	-1.220918	-0.622108	0.111795	1.039911	0.833079	0.278557	-0.514676	-0.586767	0.120557	0.784702	0.343701
1416841_at	-0.834933	-0.174885	0.014788	0.305838	0.271316	0.612491	-0.149822	-0.027356	0.203836	0.255081	-0.059476	-0.416878
1416842_at	0.537065	1.009657	0.895302	0.261012	0.445389	0.208723	-0.043346	-0.364784	-0.632464	-0.923432	-0.940731	-0.452392
1416843_at	-0.171238	-0.069413	-0.240864	0.079349	0.393047	1.159123	0.547327	0.373565	-0.334882	-0.626095	-0.671921	-0.437997
1416844_at	-0.59616	0.087409	0.416969	-0.00091	-0.931164	-0.720462	-0.061335	0.76108	0.889343	0.6111	-0.171676	-0.284196
1416845_at	0.552745	-0.175406	0.543249	0.354725	0.207769	-0.322861	-0.609874	-0.584604	-0.907903	-0.347994	0.301286	0.98887
1416846_a_at	-0.179664	-0.330693	0.037398	0.115552	0.77303	0.51486	0.255985	-0.472469	-0.538726	-0.513318	0.319708	0.018338
1416847_s_at	-0.037055	0.241081	0.007035	0.480853	0.105354	0.398317	0.487864	0.744398	0.055683	-0.668963	-1.033291	-0.781277
1416848_at	0.179387	0.208986	-0.328262	-0.446072	-0.561702	0.360639	0.44372	0.211689	-0.053041	0.021701	-0.057852	0.020806
1416849_at	0.018104	0.631091	0.390173	-0.315402	-0.804302	-0.597864	-0.182798	0.215564	0.386644	0.506857	-0.156266	-0.091801
1416850_s_at	-0.396688	-0.141863	0.094836	0.046377	0.129586	-0.223736	-0.10193	-0.262075	0.374733	0.68625	0.298573	-0.504066
1416851_at	-0.047775	-0.73278	-0.884815	-0.801287	-0.162233	0.222696	0.798916	1.275445	0.855918	0.104176	-0.446911	-0.181348
1416852_a_at	0.391498	-0.484817	-0.369582	-0.140473	-0.037301	0.383189	0.23515	0.340513	-0.515338	-0.464381	0.07701	0.584533
1416853_at	0.175169	-0.576569	-0.754836	-0.638735	-0.51434	0.284352	0.334069	0.272023	-0.141562	0.163378	0.686736	0.710316
1416854_at	-0.45108	-0.495156	-0.51383	0.405874	0.505424	0.478904	-0.21809	-0.236192	-0.17114	0.404636	0.172128	0.118523
1416855_at	-0.287162	-0.851606	-0.674374	-0.031529	0.548284	0.21109	-0.085109	-0.484046	-0.292158	0.339258	1.074115	0.533237
1416856_at	-0.388379	0.230656	0.256407	0.246339	0.09899	-0.205297	0.309191	0.432291	0.555142	-0.486616	-0.512031	-0.536691
1416857_at	0.323435	0.555766	0.087081	-0.508311	-1.026067	-0.680733	0.002077	0.383253	0.430228	0.381748	0.116034	-0.064511
1416858_a_at	-0.833502	-1.018296	-0.130442	0.451483	1.15119	0.704992	0.311437	-0.228904	-0.461833	-0.295816	0.311092	0.0386
1416859_at	-0.015378	-0.194924	0.455642	-0.13988	0.203833	-0.157569	0.430984	0.053169	0.006154	-0.473359	0.040431	-0.209102
1416860_s_at	-0.122577	-0.920949	-0.474547	-0.547792	0.160875	0.511197	0.932836	0.533554	-0.043994	0.042705	0.053851	-0.125161
1416861_at	0.055882	0.476789	0.908242	0.136314	-0.414584	-0.236979	0.511295	0.540311	-0.012243	-0.781323	-0.646388	-0.537316
1416862_at	0.170169	-0.36539	-0.537684	-0.261243	-0.055891	0.467418	0.470143	0.56786	-0.275107	-0.54002	0.009403	0.35034
1416863_at	0.161643	-0.45151	-0.462924	-0.311641	0.179758	0.345238	0.135414	0.192571	-0.610978	-0.214049	0.187185	0.849294
1416864_at	-0.468011	-0.802544	-0.018252	0.429524	1.136009	0.571018	0.697104	0.034288	-0.319264	-0.52223	-0.25989	-0.47775
1416865_at	-0.109279	-0.421425	-0.672815	-0.483501	-0.043525	0.684457	0.370429	0.305852	0.124435	0.513648	-0.088862	-0.179414
1416866_at	-0.589356	-1.029457	-1.380399	-0.787384	-0.049044	0.707045	0.468739	0.751267	0.736258	0.919955	0.383902	-0.131524
1416867_at	-0.775937	-0.557433	0.471924	0.21444	-0.130827	-0.45269	0.238484	0.569349	0.813437	0.139491	-0.063469	-0.466769
1416868_at	-0.645873	0.154584	0.589426	0.744286	-0.16654	-0.474792	-0.297422	0.307992	0.595612	0.443108	-0.466165	-0.784217
1416869_x_at	-0.404381	-0.500087	-0.112923	0.06272	-0.439275	0.075922	0.075461	-0.064878	-0.43777	0.172232	0.863495	0.709485
1416870_at	-0.973807	-1.018649	-0.430177	0.423705	1.191242	1.055881	0.745694	0.55753	0.258111	-0.373186	-0.707325	-0.729019
1416871_at	-0.441577	-0.465713	-0.562024	-0.189232	0.196716	0.05422	-0.614091	-0.433291	0.159024	1.132763	0.788086	0.375118
1416872_at	0.129704	0.442347	-0.118542	0.053297	-0.103123	0.117903	0.056453	0.259788	0.449786	-0.099897	-0.658114	-0.529603
1416873_a_at	0.320762	0.383288	-0.090971	-0.427774	-0.262138	-0.025675	0.079425	0.793167	0.457752	-0.191609	-0.785659	-0.250564
1416874_a_at	0.076248	-0.325861	-0.010222	-0.038303	-0.492531	-0.138038	-0.208181	0.091032	-0.297826	0.366791	0.277192	0.699698
1416875_at	-0.803355	-0.670794	-0.828926	-0.333399	0.248246	0.668456	-0.120483	-0.005012	0.603568	1.10575	0.419159	-0.28321
1416876_at	-0.096593	-0.921159	-0.372216	-0.130792	0.434419	0.975236	0.596594	0.368184	-0.442591	-0.261502	-0.250165	0.100586
1416877_a_at	-0.872206	-1.11422	-0.498846	0.183736	0.83151	0.394203	-0.032422	-0.52163	-0.074253	0.686562	0.966457	0.05111
1416878_at	-1.239757	-0.754164	0.15318	0.29563	0.471767	0.261516	-0.193319	0.258539	0.596256	0.79056	-0.049	-0.591211
1416879_at	-0.133883	-0.068368	0.2731	-0.318507	0.412772	0.474314	0.827647	0.542513	0.100502	-0.675851	-0.932615	-0.501623
1416880_at	-0.938997	-1.025611	-0.381995	0.811242	1.256853	0.936891	0.286638	0.058938	-0.338592	-0.347934	-0.085943	-0.23149
1416881_at	0.528916	0.836129	0.583336	-0.625739	-0.609133	-0.332427	0.334274	0.378604	0.048367	-0.590584	-0.504001	-0.047742
1416882_at	0.00215	-0.984501	-0.979207	-0.28143	0.665675	0.747135	0.429007	-0.022671	-0.465448	-0.201367	0.486049	0.60461
1416883_at	-0.639985	-0.137365	-0.176893	0.654565	0.230746	0.418941	-0.593541	-0.380761	-0.208945	0.465803	0.309124	0.058311
1416884_at	-0.255623	-0.683653	-0.066518	0.083764	0.777293	0.515132	0.001184	-0.393506	-0.674377	-0.187045	0.474069	0.40928
1416885_at	0.559961	0.844347	0.964681	0.315559	-0.098094	-0.115851	0.239045	-0.165686	-0.913462	-1.097914	-0.52086	-0.011726
1416886_at	0.573455	0.717718	0.53538	-0.543136	-0.960588	-0.892445	0.102961	0.609899	0.439254	-0.303609	-0.39031	0.11142
1416887_at	0.494926	0.009508	-0.026122	0.000581	-0.358815	0.211664	0.399355	0.531812	-0.337487	-0.555822	-0.376465	0.006865
1416888_at	-0.568907	-0.303342	-0.109522	0.058508	0.386856	0.894063	0.109566	0.282675	0.026349	0.157672	-0.556771	-0.377145
1416889_at	-0.456945	-0.633935	-0.079281	-0.112479	0.58789	0.059007	0.089023	-0.23894	0.065976	-0.021307	0.581049	0.159944
1416890_at	-0.165735	-0.833873	-0.315599	-0.851097	-0.349404	-0.156402	0.426046	0.822867	0.895989	0.638474	0.05018	-0.161448
1416891_at	-0.333355	0.350861	0.326716	-0.422436	-0.912037	-0.817836	0.018399	0.813483	1.283496	0.50398	-0.163375	-0.647896
1416892_s_at	-0.242082	0.306118	0.126565	-0.32667	-0.65288	-0.301864	-0.078719	0.822173	1.026947	0.606327	-0.620189	-0.665724
1416893_at	0.082775	0.95276	0.716346	-0.034505	-0.848654	-0.592343	0.007368	0.563818	0.395548	-0.291246	-0.641067	-0.310799
1416894_at	-0.39505	-0.034216	0.602374	0.180438	-0.193958	-0.580807	-0.102523	-0.141097	0.179828	0.403578	0.071012	0.010418
1416895_at	0.014079	-0.572021	-0.953373	-1.234101	-0.249404	0.697088	1.051551	0.323506	-0.088132	-0.021782	0.456409	0.576182
1416896_at	0.135936	-0.64893	-0.83547	-0.628297	0.256516	0.986286	0.693051	0.002387	-0.510562	-0.336922	0.365946	0.520062
1416897_at	-0.824589	0.014705	-0.287954	-0.221286	-0.656567	-0.182433	-0.20192	0.162124	0.898904	1.105656	0.538446	-0.345088
1416898_a_at	-0.244197	-0.245793	-0.249189	-0.186545	0.58059	0.97051	0.692885	0.565561	-0.0151	-0.629703	-0.881169	-0.357852
1416899_at	-0.34375	-0.134782	0.247772	-0.15091	-0.410587	-0.669327	-0.520575	0.573795	1.177076	0.876771	-0.15244	-0.493045
1416900_s_at	-0.74921	-0.65033	-0.151212	0.262642	0.845196	0.526427	0.875001	0.381619	0.425744	-0.255193	-0.647364	-0.863321
1416901_at	0.226606	-0.381566	-0.490301	-0.738895	-0.503602	0.302891	0.953851	0.908516	0.195176	-0.043494	-0.330569	-0.098612
1416902_a_at	-0.707171	-0.396943	0.196064	0.550881	0.143819	-0.065597	0.033291	0.049164	0.323301	0.568224	-0.001293	-0.69374
1416903_at	-0.147454	0.006004	0.015135	-0.231854	0.018992	0.708341	1.072204	0.400346	-0.070029	-0.540907	-0.766988	-0.463791
1416904_at	0.320825	-0.629484	-0.758737	-0.62154	0.24406	0.818191	0.937351	0.297658	-0.584952	-0.567218	0.101323	0.442523
1416905_at	-0.540939	-0.952546	-0.799922	-0.581809	0.562707	0.949513	1.239605	0.279206	-0.066056	-0.221831	0.081181	0.05089
1416906_at	-0.161904	0.119143	0.430465	-0.024108	0.151074	-0.253475	-0.180656	-0.020787	0.257557	-0.23806	-0.089531	0.010284
1416907_at	-0.401727	-0.726959	-0.139363	-0.019306	-0.078571	-0.033815	-0.608022	-0.271818	-0.330031	0.667309	1.025072	0.917233
1416908_s_at	-0.898679	-0.682253	0.291266	0.576972	0.467087	-0.181668	-0.332991	-0.748531	0.064005	0.777878	0.843389	-0.176475
1416909_at	-0.387492	0.383196	0.413235	0.332212	0.022411	0.699429	0.738463	0.137632	-0.494633	-0.498613	-0.577561	-0.768278
1416910_at	-0.55329	-0.720902	-0.035722	0.66732	0.51992	0.140625	-0.299515	-0.3732	-0.242965	0.565631	0.400475	-0.068378
1416911_a_at	0.471629	0.006301	0.128213	-0.655309	-0.356507	0.0651	0.206702	0.045815	-0.218145	0.172588	-0.050927	0.184539
1416912_at	-0.18427	-0.073823	0.48983	-0.00392	-0.567797	-0.02997	0.755887	0.76879	-0.004843	-0.397444	-0.553173	-0.199268
1416913_at	0.023558	0.105851	0.017141	-0.215687	-0.40823	-0.033985	0.408595	-0.242725	-0.081686	0.035525	0.386583	0.005062
1416914_s_at	-0.70817	-1.172514	-0.810992	-0.03845	0.604712	1.184854	0.661237	-0.198959	-0.688607	0.09347	0.681522	0.391895
1416915_at	-0.217109	-0.546699	0.54326	0.691556	0.806636	0.47293	0.193911	0.097696	-0.364421	-0.368625	-0.687886	-0.62125
1416916_at	-0.716074	-0.564675	-0.139422	0.227103	0.061128	-0.452711	-0.526233	-0.280994	0.411346	1.059581	0.993637	-0.072685
1416917_at	-0.580712	-0.468498	0.541329	0.492332	0.546773	0.266735	0.099194	0.278006	0.12784	0.127041	-0.753362	-0.676678
1416918_at	-0.513139	0.080276	0.294159	0.752214	0.50104	-0.448932	-0.730103	-0.192265	0.639361	0.478559	-0.219077	-0.642092
1416919_a_at	-0.688877	-0.584577	-0.106543	0.533471	0.396525	0.475451	-0.57626	-0.757707	-0.406995	0.685114	0.819615	0.210783
1416920_at	-0.596194	0.01138	0.455918	0.11699	-0.102782	-0.55339	-0.938561	-0.42069	0.556545	1.125155	0.553793	-0.208164
1416921_x_at	-0.626005	-0.083491	0.437794	0.234066	0.161377	-0.405789	0.103229	-0.031397	0.742986	0.434134	-0.110164	-0.856739
1416922_a_at	-1.035488	-0.286409	0.381718	0.732028	0.472966	-0.340833	-0.763492	-0.591506	0.452877	1.004323	0.462656	-0.488838
1416923_a_at	-0.831527	-0.354504	0.458492	0.293214	-0.463827	-0.851961	-0.835299	-0.183425	0.687865	1.239111	0.73278	0.109081
1416924_at	-0.805723	0.29939	1.166159	0.631867	-0.002382	-0.688235	-0.484267	-0.198678	0.524903	0.496974	-0.171629	-0.768378
1416925_at	-0.691229	-0.990429	-0.042596	-0.108067	-0.079926	0.052631	0.297586	0.041523	-0.040411	0.206356	0.854091	0.500474
1416926_at	-0.130301	-0.595591	-0.048545	-0.733015	-0.800799	-0.683019	-0.374714	0.244811	0.422773	1.044389	0.893006	0.761005
1416927_at	-0.360369	0.034618	0.476906	0.682528	-0.259588	-0.507969	-0.589366	0.211564	0.549491	0.365498	-0.301614	-0.301698
1416928_at	-0.563059	-0.615935	0.101291	0.048908	0.486424	-0.308435	-0.286475	-0.466443	0.342363	0.653114	0.768535	-0.160289
1416929_at	-0.749957	-0.188347	0.50636	0.366199	0.600408	0.617247	0.18695	-0.768918	-0.686903	-0.109777	0.415017	-0.188278
1416930_at	-0.863346	-0.73823	-0.934759	-0.452924	0.2218	1.237398	0.933362	0.228128	0.063157	0.201284	0.235658	-0.13153
1416931_at	-0.098712	-0.611484	-0.856792	-0.807452	-0.412281	0.668326	1.254921	1.051297	0.325876	-0.048566	-0.202509	-0.262624
1416932_at	-0.043288	-0.990844	-0.481985	-0.367457	0.078601	0.21073	0.739739	1.061088	0.31427	-0.27115	-0.37238	0.122675
1416933_at	-0.835612	0.209332	0.788511	0.873933	-0.043	-0.533356	-0.647258	0.04498	0.697555	0.611225	-0.355391	-0.810918
1416934_at	-0.282203	-0.322597	-0.078216	0.41121	0.613191	0.504364	-0.454623	-0.476546	-0.753957	-0.131559	0.373529	0.597408
1416935_at	-1.173044	-0.835501	-0.478814	-0.221928	-0.054994	0.457765	-0.126945	-0.002833	0.452152	1.144858	0.771976	0.067311
1416936_at	0.218766	-0.073086	-0.769845	-0.865663	-0.232513	0.545049	0.98942	0.836788	0.24527	-0.491599	-0.321985	-0.080602
1416937_at	-1.314149	-0.562392	0.050967	1.027196	0.887994	0.367736	-0.105586	-0.143253	0.338905	0.495519	-0.095149	-0.947789
1416938_at	-0.626551	-0.723572	-0.182761	0.428762	0.937124	0.723385	0.126739	0.0121	-0.349124	0.144162	-0.273988	-0.216277
1416939_at	-1.004303	0.000875	0.552758	0.751452	0.154252	-0.32987	-0.639302	-0.221631	0.583268	0.894133	-0.028868	-0.712765
1416940_at	-0.23455	0.549105	0.401692	0.081832	-0.395515	-0.534747	-0.713906	0.229392	0.706988	0.467755	-0.323138	-0.234907
1416941_s_at	-0.729694	-0.358418	0.203141	0.779092	0.937863	0.343812	-0.780149	-0.863222	-0.51547	0.351792	0.354284	0.276969
1416942_at	-0.148536	-0.058213	0.682709	0.417362	-0.340454	-0.500436	-0.512744	0.067807	0.166364	0.508757	-0.166221	-0.116395
1416943_at	0.0758	-0.602691	-0.572089	-0.671961	-0.031767	0.729621	1.011398	0.488228	-0.489	-0.447678	0.202497	0.307642
1416944_a_at	-0.694655	-0.806945	0.26971	1.110192	1.023731	0.557628	0.173796	-0.287393	-0.470472	-0.488668	-0.009733	-0.377193
1416945_at	0.005859	0.135693	0.027593	-0.798091	-0.770474	-0.682264	0.316804	0.042172	0.568963	0.415704	0.636016	0.102023
1416946_a_at	0.129563	0.791076	1.322487	0.61252	-0.315825	-0.227412	-0.189519	-0.231871	-0.486067	-0.421439	-0.616924	-0.36659
1416947_s_at	-0.557159	-0.903025	-0.31713	-0.120009	-0.176117	0.271806	0.654706	0.611189	0.430438	0.484789	0.058758	-0.438245
1416948_at	-1.106579	-0.403347	0.288355	1.028724	0.646459	-0.2193	-0.642545	-0.631317	0.182936	0.653124	0.477152	-0.273662
1416949_s_at	-0.237683	0.27931	0.616664	-0.205966	-0.652962	-0.750871	-0.235763	0.567159	1.099428	0.602859	-0.395693	-0.686481
1416950_at	-0.186347	-0.690612	-0.28985	0.362875	0.650042	0.345762	-0.633082	-0.602729	-0.347236	0.609068	0.39083	0.391278
1416951_a_at	-1.217536	-0.764119	0.317155	1.135985	0.869115	0.186442	-0.739904	-0.675556	-0.14324	0.687886	0.50524	-0.16147
1416952_at	-1.07864	-0.762516	0.044638	0.906763	0.336317	-0.186325	-0.731371	-0.257745	0.225049	0.918254	0.542886	0.042689
1416953_at	-0.58794	0.020779	0.583357	0.061602	-0.113396	-0.64781	0.128494	0.574932	1.079677	0.144788	-0.446438	-0.798045
1416954_at	0.64494	0.171977	-0.328872	-1.010592	-0.702619	0.319489	0.602427	0.364266	-0.351182	-0.319929	0.064745	0.545349
1416955_at	0.642987	0.322738	-0.06243	-0.711033	-0.200962	0.60911	0.91186	0.53832	-0.321195	-0.82016	-0.727703	-0.18153
1416956_at	-0.599185	-0.702718	-0.677269	-0.281217	0.113752	0.769209	0.284237	0.430814	0.59247	0.711085	-0.176478	-0.464703
1416957_at	-0.196456	-0.018416	-0.346804	-0.623683	-0.522625	-0.678782	0.14997	0.42867	1.080833	0.596831	0.415026	-0.284565
1416958_at	-0.523778	0.453346	0.89065	0.412287	-0.354153	-0.997517	-0.696518	0.205701	0.929908	0.549201	-0.255059	-0.614068
1416959_at	-0.55087	0.450616	1.098438	0.61447	-0.273998	-0.90845	-0.527852	0.173666	0.714359	0.207757	-0.383514	-0.614621
1416960_at	-0.185187	0.214762	0.332148	0.315413	-0.055617	0.68658	0.479588	0.049613	-0.551738	-0.553534	-0.309527	-0.422502
1416961_at	0.064877	-0.478953	-0.405096	-0.597648	-0.438235	0.094743	0.639516	0.374532	0.198336	0.211181	0.418245	-0.081499
1416962_at	-0.55869	-0.242635	-0.037525	0.492236	0.231115	0.183417	0.390308	0.895046	0.803644	-0.081079	-1.01129	-1.064545
1416963_at	-0.59831	0.744549	0.755229	0.340437	-0.004149	-0.235979	-0.539816	-0.439688	0.233373	0.326683	-0.062676	-0.519655
1416964_at	-0.283213	-0.297035	-0.199262	0.319733	0.493944	-0.001285	-0.036496	-0.403656	-0.297374	-0.254168	0.470073	0.488738
1416965_at	0.530447	-0.064337	0.125377	0.265769	0.485695	0.22031	0.165944	0.237692	-0.365028	-0.707057	-0.588153	-0.306657
1416966_at	-0.405754	-0.712725	-0.353535	0.300184	1.456714	1.318813	0.811881	-0.154815	-0.419578	-0.609967	-0.582862	-0.648356
1416967_at	-0.277994	-0.115949	0.757747	0.398026	0.676136	0.231351	-0.181402	-0.816564	-0.882462	-0.341033	0.286304	0.265842
1416968_a_at	0.20295	-0.006242	0.6122	0.07668	-0.078656	0.08154	0.818758	0.508143	-0.598498	-0.91486	-0.653144	-0.048873
1416969_at	-0.375386	-0.167638	-0.535948	-0.681755	-0.718411	-0.78958	-0.563155	-0.018291	1.093014	1.45115	1.045967	0.260033
1416970_a_at	-0.44046	-0.52488	-0.244333	0.168549	0.059757	0.159961	0.203604	0.137426	0.072544	0.514725	0.128182	-0.235075
1416971_at	-0.24864	-0.380101	-0.321115	0.206032	0.423942	0.261625	0.145276	0.058373	0.152536	0.30781	-0.121138	-0.484601
1416972_at	0.596705	0.900614	0.120937	-0.308514	-0.615409	0.015078	0.100837	0.200212	-0.413465	-0.502042	-0.390206	0.295251
1416973_at	-0.103794	0.478743	0.517857	0.22947	-0.39344	-0.017482	0.573223	0.832815	0.25975	-0.59719	-1.107889	-0.672065
1416974_at	-0.241759	0.633549	0.758785	0.801445	-0.021842	0.291662	0.124909	0.260782	-0.176333	-0.70453	-0.925032	-0.801637
1416975_at	-0.551995	-0.158302	0.194225	0.348596	0.300995	0.276343	0.924748	0.826253	0.567322	-0.468797	-1.089123	-1.170263
1416976_at	-0.709523	-1.417639	-0.900748	-0.373848	-0.052697	0.668862	0.653481	0.901363	0.344166	0.454149	0.319879	0.112554
1416977_at	-0.203888	0.355367	0.944181	0.009141	-0.944476	-0.912461	-0.571479	-0.248682	-0.139945	0.490349	0.697377	0.524516
1416978_at	-0.848672	-0.009577	0.732212	0.892196	0.013275	-0.504485	-0.828735	-0.226457	0.532242	0.807502	-0.00691	-0.552593
1416979_at	-0.093185	-0.799082	-0.465979	-0.908708	-0.42388	0.279912	0.402701	0.230612	-0.069294	0.562484	0.765294	0.519127
1416980_at	-0.151192	0.629549	1.168975	0.311333	-0.153309	-0.397457	-0.421079	-0.532474	-0.339806	-0.076419	0.101565	-0.139687
1416981_at	-0.957944	-0.258994	-0.135454	-0.064088	-0.568053	-0.592043	-0.653384	-0.084371	0.963589	1.347347	0.944162	0.059231
1416982_at	-0.400162	0.125316	0.231174	-0.012799	-0.548128	-0.392412	0.051728	0.852927	0.9936	0.193241	-0.597424	-0.497063
1416983_s_at	0.02281	0.414222	0.710824	0.34834	-0.637513	-0.61385	-0.562662	0.216994	0.116243	0.323092	-0.344748	0.006245
1416984_at	-1.120763	-1.075393	0.054544	0.283424	0.717044	0.62506	0.583291	-0.346549	-0.114445	0.309939	0.400794	-0.316947
1416985_at	-0.127611	-0.419103	-0.033373	-0.581997	-0.16188	0.118053	-0.149601	-0.301254	-0.270807	0.463814	0.615413	0.848344
1416986_a_at	-0.027877	0.466165	0.643445	0.008871	-0.429281	-0.199775	0.19653	0.295799	0.037525	-0.572848	-0.433862	0.015309
1416987_at	0.394045	-0.200942	-0.114606	-0.71909	-0.149317	0.298247	0.387266	0.292579	-0.10766	0.036477	-0.09289	-0.024109
1416988_at	-0.463066	-0.298309	-0.267026	-1.053278	-0.915978	-0.213576	0.851112	1.188358	1.100637	0.390505	0.037847	-0.357227
1416989_at	-1.367098	-0.739794	-0.572007	0.198979	0.475444	0.824305	0.664916	0.912058	0.917745	0.290012	-0.452601	-1.151959
1416990_at	-1.01589	-0.092965	0.745007	0.74577	-0.144364	-0.684984	0.036536	0.506648	0.773994	0.175863	-0.194675	-0.85094
1416991_at	-0.604079	-1.013474	-0.309957	0.369149	1.045302	0.711053	0.332829	-0.478745	-0.730601	-0.193376	0.631454	0.240446
1416992_at	-0.779265	-0.401457	0.338652	1.233478	1.016648	0.980134	0.405958	-0.001777	-0.827961	-0.852263	-0.67033	-0.441819
1416993_at	-0.889046	0.373543	0.963211	1.005968	0.066609	-0.296588	-0.440314	-0.04985	0.506916	0.197875	-0.413235	-1.025089
1416994_at	-0.293002	0.45801	0.570296	0.654382	0.060577	-0.185813	0.00438	0.357998	0.466082	-0.520088	-0.838266	-0.734555
1416995_at	-0.357908	-0.358513	-0.261995	-0.034306	0.66939	0.306429	0.003139	-0.246609	0.035181	-0.136361	0.354953	0.0266
1416996_at	0.066242	0.189661	0.641456	0.637032	0.092012	-0.193289	-0.729731	-0.247921	-0.386666	-0.14886	-0.318189	0.398253
1416997_a_at	-0.68457	0.150977	0.38637	0.38636	0.034203	0.054216	0.539683	-0.028342	0.259078	-0.207672	-0.138197	-0.752107
1416998_at	0.211002	0.583521	0.734962	-0.267344	-0.786185	-0.984929	-0.512844	0.340338	0.45825	0.11892	-0.069888	0.174196
1416999_at	0.4153	-0.258878	-0.842194	-1.193179	-0.609149	0.159291	0.548102	0.887016	0.460623	0.204835	-0.105066	0.333297
1417000_at	-0.244684	0.322379	0.666479	0.810451	-0.113847	-0.469483	0.025473	0.482702	0.15602	-0.535524	-0.703809	-0.396157
1417001_a_at	0.027604	0.758654	1.245914	0.139582	-0.64235	-1.059611	-0.387416	-0.034747	0.398091	0.09564	-0.133255	-0.408107
1417002_at	-1.247669	-0.782273	0.157093	0.874949	0.480433	0.086853	-0.366603	-0.108348	0.387059	0.90141	0.173352	-0.556255
1417003_at	-0.699045	-1.006753	-1.071242	-0.623303	0.265826	0.80891	0.541094	0.1855	0.431912	0.503203	0.704306	-0.040408
1417004_at	0.322729	0.7108	0.167738	-0.840484	-1.031454	-0.539261	0.207158	0.43039	0.208473	0.023106	-0.02954	0.370346
1417005_at	-0.614776	-0.535294	-0.838343	-0.927258	-0.514939	-0.324687	0.043694	0.484369	1.04685	0.993971	0.940653	0.24576
1417006_at	-0.298821	0.241643	0.342785	0.110616	-0.224057	-0.517156	-0.15098	0.484944	1.105657	0.472366	-0.629504	-0.937492
1417007_a_at	-1.221245	-0.63459	0.506831	0.645022	0.516173	-0.136236	0.109297	0.072577	0.510065	0.174624	-0.060996	-0.481521
1417008_at	-0.771814	0.077284	0.670895	0.605122	-0.273967	-0.748531	-0.8659	-0.153185	0.652189	1.029861	0.173058	-0.395014
1417009_at	-0.311495	-0.542883	-0.2421	-0.434984	-0.266757	0.133507	0.464217	0.093624	-0.231558	0.143508	0.873543	0.321377
1417010_at	-0.692902	-0.599639	0.097218	0.136125	0.254703	-0.580374	-0.790031	-0.320869	0.452301	0.84499	0.918491	0.279988
1417011_at	0.288268	0.099975	0.24863	-0.415016	-0.605902	-0.204676	0.727093	0.757946	0.258546	-0.615792	-0.389443	-0.149627
1417012_at	0.772791	0.642165	0.392697	-0.058448	-0.413627	-0.008592	0.188383	0.095481	-0.793867	-0.754579	-0.32172	0.259317
1417013_at	-0.605868	-1.148079	-0.481671	0.124233	1.100517	0.926692	0.550103	-0.288204	-0.517993	-0.227284	0.488156	0.079396
1417014_at	-0.261869	-0.99852	-0.301781	-0.111324	0.619651	0.433892	0.434119	-0.379892	-0.683305	-0.110731	0.808913	0.550846
1417015_at	-0.172252	0.118451	-0.131129	-0.008376	-0.377867	0.114056	0.372675	0.866776	0.287027	-0.447646	-0.414729	-0.206984
1417016_at	0.204034	-0.537876	-0.180757	-0.124234	0.104817	-0.381191	0.230494	0.212021	0.205439	-0.352614	0.178982	0.440884
1417017_at	-0.813266	-0.699705	-0.415869	-0.594767	-0.1279	0.383777	1.095206	0.313197	0.48001	0.323305	0.349196	-0.293185
1417018_at	0.419154	-0.376899	-0.105046	-0.5748	-0.203845	-0.056472	0.825078	0.685415	-0.186296	-0.662612	-0.121965	0.358288
1417019_a_at	-0.344062	0.290677	0.475518	-0.076385	-0.511102	-0.595079	0.348762	0.531807	0.621663	-0.047269	-0.047824	-0.646705
1417020_at	-0.601671	-0.440715	-0.652215	-0.383235	0.094997	0.464976	-0.153034	-0.235564	0.48207	0.879318	0.726753	-0.181679
1417021_a_at	-0.508929	-0.24487	0.858782	0.59495	0.747672	-0.088301	-0.183447	-0.75146	-0.547665	-0.139592	0.294913	-0.032053
1417022_at	-0.286684	-0.615516	-0.410958	-0.646461	-0.260447	0.409157	1.339521	1.283064	0.655101	-0.123184	-0.652108	-0.691484
1417023_a_at	-0.227426	0.103654	0.136717	0.261455	-0.049174	0.146133	0.235576	0.097947	0.105605	0.178238	-0.35974	-0.628982
1417024_at	-0.408735	-0.136391	0.027906	-0.267546	0.130677	0.2745	0.727563	-0.133877	0.151708	0.137549	0.078012	-0.581368
1417025_at	-0.041487	0.513873	0.589394	-0.332511	-0.537981	-0.479809	0.321439	0.844155	0.87335	-0.155793	-0.78352	-0.81111
1417026_at	-1.13603	-1.497977	-0.794594	0.223797	0.894348	0.660322	0.139491	-0.147734	0.020303	0.687043	0.90263	0.048402
1417027_at	-0.066277	-0.210351	-0.227994	0.161691	0.511385	1.270632	0.755053	0.159946	-0.948179	-0.950667	-0.516615	0.061376
1417028_a_at	0.376483	0.241489	-0.355	-0.975188	-0.678019	0.435169	0.936505	0.579461	-0.281559	-0.437964	-0.078291	0.236914
1417029_a_at	-0.19174	0.003442	-0.236495	-0.595475	-0.102671	0.200581	1.085995	0.822958	0.5478	-0.517803	-0.448895	-0.567698
1417030_at	-0.173097	-0.369702	-0.376363	-0.621321	-0.933081	-0.389388	0.337919	0.220341	0.100042	0.468006	0.937012	0.799631
1417031_at	-0.814498	-0.915328	-0.190147	-0.345127	-0.384228	0.459477	0.62351	0.850955	0.30548	0.454141	0.039096	-0.083332
1417032_at	0.190202	-0.454716	-0.588086	-0.564503	-0.174004	0.009943	-0.082269	-0.17572	-0.358995	0.061057	0.855545	1.281547
1417033_at	-0.249242	-0.022797	-0.016338	-0.531404	-0.192217	0.627304	0.569453	0.640924	0.345303	0.056343	-0.740797	-0.48653
1417034_at	-0.875661	-0.224393	-0.015001	0.182867	0.175237	0.070847	-0.107693	0.278469	1.000102	0.85848	-0.377731	-0.965524
1417035_at	-0.994335	-1.00139	-0.556209	0.543953	0.625049	0.995832	0.539654	0.779714	0.368642	0.045593	-0.522023	-0.82448
1417036_at	-0.082144	-0.259331	-0.095483	-0.713616	-0.313097	0.419544	1.105043	1.01214	0.298847	-0.510373	-0.535593	-0.325937
1417037_at	-0.655547	-0.129867	-0.243578	0.118007	-0.104949	0.421515	0.749232	1.057395	0.775217	-0.246173	-0.825674	-0.915578
1417038_at	-0.820699	0.31027	1.085935	0.738872	0.018275	-0.504073	-0.443253	0.120129	0.592629	0.233667	-0.418045	-0.913707
1417039_a_at	0.0756	0.342511	0.518489	-0.217722	-0.634193	-0.489585	0.611984	1.025924	0.462162	-0.591698	-0.652952	-0.450521
1417040_a_at	-0.049314	-0.468894	-0.14331	0.06275	0.928083	0.571531	0.509117	-0.108382	-0.547906	-0.637604	-0.326197	0.210125
1417041_at	0.00833	0.592516	0.364458	-0.675595	-1.074464	-0.830821	0.123862	0.692558	0.970785	0.233429	-0.16815	-0.236911
1417042_at	-0.210922	-0.472881	-0.270353	-0.588446	0.374916	0.867439	1.21806	0.113259	-0.42814	-0.620214	0.073509	-0.056223
1417043_at	0.229392	0.258963	0.169638	0.075659	-0.765169	-0.54776	-0.425996	-0.21412	-0.220753	0.350961	0.655912	0.433273
1417044_at	0.359339	0.589131	0.197912	-0.055655	0.195565	0.186494	0.271502	0.290439	-0.253636	-0.728978	-0.868444	-0.183669
1417045_at	-0.670224	-0.616137	-0.927383	-0.448714	0.392726	0.473864	0.381669	-0.07875	0.610307	0.586173	0.484115	-0.187645
1417046_at	-0.765418	0.146639	0.990544	0.730839	0.282819	0.13926	0.144652	0.267119	0.128567	-0.30157	-0.970846	-0.792608
1417047_at	-0.250919	0.500321	0.742877	0.418229	-0.470818	-0.448009	-0.602706	0.238832	0.294747	0.493248	-0.474772	-0.44103
1417048_at	-0.392757	-0.537969	-0.662256	-0.149617	0.549824	1.06364	0.117685	-0.360155	-0.55662	0.033365	0.45551	0.439351
1417049_at	-0.062242	0.154501	1.343286	0.85447	0.371754	-0.421634	-0.186794	-0.181823	-0.479873	-0.742749	-0.510396	-0.138499
1417050_at	-0.197356	-0.442493	-0.222754	-0.201553	0.08115	0.441354	-0.062107	0.329632	0.180429	0.603931	-0.204492	-0.305741
1417051_at	-0.445946	0.310761	0.239462	-0.754276	-0.511111	-0.059587	0.672336	0.35864	0.563254	0.236274	-0.089284	-0.520522
1417052_at	0.044411	0.935454	0.387839	-0.095859	-0.5481	-0.189561	0.212208	0.328936	0.19653	-0.163132	-0.648053	-0.460671
1417053_at	-0.739824	0.057659	0.206068	0.502844	0.268499	-0.021083	-0.279248	-0.140364	0.625511	0.640051	-0.283152	-0.836962
1417054_a_at	-0.385563	-1.223537	-1.250926	-0.609707	0.342041	0.739645	0.165096	0.137556	-0.009583	0.635025	0.742124	0.71783
1417055_at	0.051448	-0.458383	-0.704451	-0.340981	0.528888	1.276826	0.645789	0.154233	-0.654093	-0.555104	-0.190833	0.246662
1417056_at	-0.43811	-0.67295	-0.81033	-0.298935	0.182209	0.003199	-0.287419	0.564379	0.983276	0.93451	0.065184	-0.225013
1417057_a_at	-0.296682	-0.744724	-0.803159	-0.304613	0.381914	0.731189	0.494217	-0.344125	-0.522857	0.027119	0.9048	0.476921
1417058_a_at	-0.61929	-0.375082	0.47519	0.672027	0.765611	0.931479	0.60038	0.207741	-0.774243	-0.742397	-0.594253	-0.547164
1417059_at	-0.720445	0.180667	0.631544	-0.109477	-0.725918	-0.922649	-0.344278	0.067642	0.729445	0.986499	0.529563	-0.302595
1417060_at	0.795602	0.250677	-0.154624	-0.503331	0.173908	0.145885	0.079915	-0.252773	-0.626358	-0.514295	-0.043978	0.649372
1417061_at	0.320592	1.044619	0.681776	-0.212395	-0.804469	-0.599832	0.10732	0.672815	0.364637	-0.387289	-0.764214	-0.423562
1417062_at	0.625492	0.352147	0.157254	-0.046874	-0.514097	-0.499218	-0.502169	0.287851	-0.260843	-0.128081	-0.014277	0.542815
1417063_at	-0.380797	-0.981932	-0.256146	0.123698	0.750406	0.498074	0.567114	0.673167	0.387433	-0.29804	-0.440714	-0.642262
1417064_at	-0.754379	-0.14566	-0.047564	-0.294792	0.120329	0.739782	0.498981	0.365824	0.518349	0.252646	-0.52292	-0.730595
1417065_at	0.617852	0.585664	0.045562	-0.682068	-0.644956	0.015635	0.886348	0.768457	0.104877	-0.666073	-0.713448	-0.317851
1417066_at	0.580199	0.188684	-0.343988	-0.773278	-0.324224	0.626485	1.065961	0.531798	-0.459864	-0.804373	-0.450877	0.163476
1417067_s_at	0.031347	-0.659322	-0.51397	-0.57906	0.159747	0.483604	0.340394	-0.467924	-0.786476	0.005132	1.033877	0.952654
1417068_a_at	-0.278428	-0.742635	-0.464053	0.057096	0.655532	0.101737	-0.417039	-0.05177	0.151392	0.585958	0.345467	0.056743
1417069_a_at	-0.155961	0.001571	0.367525	0.207902	-0.484589	-0.104681	0.001155	0.814846	0.352347	0.201108	-0.637566	-0.563654
1417070_at	-0.764665	-0.473977	-0.126741	1.020278	0.870284	0.696399	-0.425363	-0.446793	-0.428093	0.013463	0.153883	-0.088673
1417071_s_at	-0.366437	0.22891	0.582799	0.794586	-0.249576	-0.194303	-0.206495	0.384516	0.246067	0.005249	-0.668805	-0.556509
1417072_at	0.10621	-0.60791	-0.590173	-0.569103	0.293162	0.943121	0.975349	0.186227	-0.100305	-0.260761	-0.196718	-0.179097
1417073_a_at	-0.296565	-0.943192	-0.724647	0.03503	0.584331	0.842417	0.211932	-0.304841	-0.743702	-0.029008	0.768143	0.6001
1417074_at	0.320392	-0.374192	-0.504856	-0.732983	-0.208488	0.749057	1.148462	0.671228	-0.14102	-0.429075	-0.380075	-0.118451
1417075_at	-0.688863	-1.08574	-0.587892	0.013284	0.281686	0.875053	0.565376	-0.015574	-0.231258	0.398755	0.502652	-0.027481
1417076_at	-0.039045	-0.809167	-0.303349	-0.208129	-0.124408	0.11323	0.409761	0.221789	-0.541812	-0.179564	0.468839	0.991855
1417077_at	-0.042603	0.80178	1.051606	0.57268	-0.184247	-0.89105	-0.908775	-0.547045	-0.089892	-0.03327	0.01377	0.257047
1417078_at	-0.812208	-1.348717	-0.9214	-0.587484	0.093302	-0.00687	0.221688	0.648571	1.168126	1.241641	0.600559	-0.29721
1417079_s_at	-0.622918	0.57224	0.327237	0.316484	0.085045	0.66466	0.305927	-0.213668	-0.206325	-0.246183	-0.299952	-0.682548
1417080_a_at	-0.233805	-0.537576	-0.47713	-0.352076	0.396599	0.657728	0.263554	-0.110817	0.140718	0.576269	-0.02037	-0.303093
1417081_a_at	-0.41049	-0.862284	-0.342817	-0.387722	0.374977	0.215284	0.324849	0.003119	-0.095798	-0.005176	0.736633	0.449427
1417082_at	-0.912129	-1.156324	-0.467889	-0.306654	-0.126435	-0.096364	-0.292652	0.213021	0.471192	1.082483	1.1197	0.472051
1417083_at	-0.142368	-0.072749	-0.300798	0.152666	-0.076292	-0.043309	0.30241	0.345071	-0.046429	-0.139593	0.012166	0.009227
1417084_at	0.367699	0.684037	-0.19237	-0.416656	-0.18984	0.366265	0.179913	-0.024856	-0.222466	-0.271269	-0.401543	0.121086
1417085_at	-0.745759	-0.479935	-0.322427	0.147179	-0.063058	0.30785	-0.354131	-0.60917	-0.130515	0.916476	0.988568	0.344921
1417086_at	-0.591068	-0.055273	0.148188	0.217162	-0.464989	-0.022345	-0.092617	0.673803	0.750371	0.59423	-0.474484	-0.682977
1417087_at	-0.273449	0.672231	1.106366	1.114107	0.940977	0.346398	-0.387593	-1.05454	-0.853259	-0.624217	-0.561361	-0.42566
1417088_at	-1.104482	-0.682865	0.430649	1.130236	0.936805	0.704597	0.208213	-0.403107	-0.799799	-0.408013	0.089527	-0.10176
1417089_a_at	0.457368	0.446933	0.538264	0.294547	0.578491	0.434703	-0.153727	-0.476931	-1.132584	-0.927326	-0.387014	0.327275
1417090_at	0.041703	-0.137447	-0.63339	-0.331598	0.217388	1.086792	0.480887	0.404184	-0.21398	-0.331769	-0.386279	-0.196492
1417091_at	-0.72786	-0.185068	0.353551	0.867351	0.124042	-0.243465	-0.419656	0.052248	0.402562	0.350676	-0.24274	-0.331639
1417092_at	0.184216	-0.355904	-0.533729	-0.91439	-0.20037	0.648933	1.346346	0.7025	-0.076247	-0.5498	-0.175801	-0.075755
1417093_a_at	0.477348	0.08414	0.314326	-0.124818	-0.665476	-0.8678	-0.439986	-0.033362	-0.047234	0.392202	0.393548	0.517112
1417094_at	-1.182411	-0.882937	0.027475	0.603423	0.715802	0.135809	-0.147121	-0.769842	-0.231638	0.54288	1.025669	0.162891
1417095_a_at	-0.318403	-0.395199	-0.142508	0.076338	-0.178843	-0.467811	-0.359599	0.056273	0.427718	0.391059	0.366983	0.543992
1417096_at	-0.740649	-0.339455	0.408307	1.011248	0.404236	0.654662	0.185832	-0.051439	-0.656025	-0.2492	-0.341998	-0.285518
1417097_at	-0.096901	0.370014	0.29603	-0.091262	-0.624421	-0.311924	0.089209	0.388083	0.611325	0.409852	-0.408411	-0.631593
1417098_s_at	0.047014	0.138786	-0.111789	-0.541437	-0.797875	-0.20666	0.530298	0.966275	0.790767	0.282253	-0.543257	-0.554375
1417099_at	-0.199701	0.034373	-0.480567	-0.51387	-0.735711	0.324545	0.330384	0.391437	0.163964	0.341942	0.161149	0.182052
1417100_at	-1.028153	-0.217874	0.51673	1.131941	0.583049	0.393117	-0.361314	0.060446	0.153151	0.181576	-0.580549	-0.832122
1417101_at	0.251724	0.388697	0.691473	0.836539	0.931359	0.637356	-0.339501	-0.781571	-1.254199	-1.019822	-0.529787	0.187732
1417102_a_at	-0.1892	-0.59278	-0.367065	0.172868	0.641667	-0.092019	-0.208442	-0.241398	0.27338	0.449957	0.359398	-0.206363
1417103_at	-0.984628	-0.496766	0.015047	0.695008	0.551271	-0.05716	-0.93724	-0.18382	0.562481	0.963155	0.251044	-0.378393
1417104_at	-0.793572	-0.820924	-0.371199	-0.363811	0.090342	0.0832	0.164335	-0.25366	0.216017	0.688696	1.197387	0.163188
1417105_at	-0.034786	0.807446	0.354754	-0.001821	-0.53256	-0.117763	-0.19235	0.283822	0.411608	0.2062	-0.660345	-0.524205
1417106_at	-0.7903	-0.70781	-0.726631	-0.606426	0.055412	0.627191	0.562434	-0.347045	-0.01607	0.663476	1.061463	0.224308
1417107_at	-0.530558	-0.87691	-0.724529	-0.662759	-0.082752	0.287295	-0.123321	-0.419095	0.031109	1.230241	1.265208	0.60607
1417108_at	-0.072476	0.16276	-0.416159	-0.575616	-0.687887	-0.437713	-0.065209	-0.126126	0.337357	0.703802	0.872824	0.304444
1417109_at	-0.840073	0.108577	0.249476	0.604212	-0.048591	-0.182292	-0.662584	-0.020935	0.686555	0.701977	-0.091979	-0.504344
1417110_at	-0.433132	-1.126635	-0.336394	-0.007261	0.964736	0.509984	0.350035	-0.61144	-0.43625	0.020347	0.742415	0.363595
1417111_at	-0.380032	-1.072493	-0.582929	-0.289388	0.502637	-0.013174	0.016866	-0.429735	-0.039855	0.401343	1.192502	0.694255
1417112_at	-0.158841	0.293636	0.432631	-0.155812	-0.263572	-0.040437	0.29194	0.531909	0.180197	-0.497527	-0.560235	-0.053889
1417113_at	-0.259869	-0.442651	-0.068335	0.041628	-0.353144	0.285529	0.413003	0.167489	-0.608365	-0.186909	0.336842	0.674783
1417114_at	0.244789	0.324231	0.409044	-0.127072	-0.511626	-0.017225	0.04465	0.709397	0.074326	-0.045199	-0.758327	-0.34699
1417115_at	-0.093922	-0.703125	-1.17347	-1.065059	-0.509528	0.364291	0.777269	1.134205	0.956931	0.442948	0.037505	-0.168043
1417116_at	-0.400207	-1.006876	-0.225646	-0.082533	0.838441	0.383763	0.139174	-0.438135	-0.314528	0.056317	0.726837	0.323393
1417117_at	-0.183202	0.584421	0.851875	0.809838	-0.025685	-0.095446	-0.717405	-0.465384	-0.430945	-0.106742	-0.311839	0.090514
1417118_a_at	-0.245067	-0.011885	0.544759	0.273692	-0.106241	0.005477	0.138362	-0.203098	-0.27099	0.044875	0.229369	-0.399253
1417119_at	0.091258	0.194523	0.619631	0.522782	0.304344	-0.150457	0.402849	0.433188	-0.164569	-1.115219	-0.764486	-0.373842
1417120_at	0.228269	0.675332	0.67084	-0.207338	0.106001	0.011685	0.19553	-0.367573	-0.392396	-0.338279	-0.423483	-0.158589
1417121_at	-0.447375	-0.970368	-0.344869	-0.009534	0.819671	0.589485	1.007465	0.533586	0.205005	-0.265376	-0.459061	-0.658629
1417122_at	-0.376241	-0.495107	-0.001462	-0.315929	0.1035	0.592447	1.100726	0.972655	0.488882	-0.326276	-0.759195	-0.984002
1417123_at	-0.892278	-0.306959	0.148634	-0.285374	-0.257667	-0.10129	0.809928	0.490952	0.718381	0.137664	-0.01675	-0.445241
1417124_at	-0.599749	-0.517717	-0.584076	-0.557509	-0.172383	0.305921	0.210233	0.79646	0.995746	0.762936	-0.288664	-0.351199
1417125_at	-0.522476	-0.167413	0.268072	0.983135	0.492587	0.221805	-0.391356	-0.050438	-0.035893	-0.254442	-0.339694	-0.203886
1417126_a_at	-0.555097	-0.979518	-0.157041	0.04782	0.549276	0.304929	0.084932	-0.283999	-0.472383	0.05791	0.866742	0.53643
1417127_at	-0.3664	-0.051707	-0.486389	-0.570884	-1.028702	-0.465167	0.0485	0.630605	1.060634	0.851308	0.498194	-0.119992
1417128_at	-0.695312	-0.299899	0.169716	0.721559	0.904503	1.144187	0.125484	-0.796521	-0.886148	-0.155967	-0.056448	-0.175155
1417129_a_at	-0.067055	-0.550974	-0.524395	-0.739118	-0.884213	-0.669893	-0.359157	0.256831	0.67475	1.272169	0.894572	0.696483
1417130_s_at	0.503523	0.881549	0.30094	-0.414875	-0.7911	-0.199591	0.462598	0.653978	0.162553	-0.446993	-0.783897	-0.328684
1417131_at	-0.664501	0.408293	0.736781	0.798838	0.335229	-0.155119	-0.277941	-0.145	0.285545	-0.072072	-0.620971	-0.629082
1417132_at	0.103745	0.68368	0.580482	0.010175	-0.425718	-0.57329	-0.529286	0.349363	0.610245	0.005791	-0.470325	-0.344861
1417133_at	0.071163	0.602171	0.683823	-0.256266	-0.296028	-0.105311	0.457953	0.66728	0.335814	-0.603199	-0.999459	-0.557943
1417134_at	0.650036	0.93094	0.107953	-0.587449	-0.417224	-0.048603	0.109947	0.1661	0.243669	-0.208852	-0.660284	-0.28623
1417135_at	-0.073667	-0.115684	0.732987	0.883986	0.97714	0.029604	0.224813	-0.003456	-0.060156	-0.81575	-0.94193	-0.837887
1417136_s_at	-0.091071	0.491994	1.178508	0.429652	-0.570741	-0.745589	-0.128121	0.055963	-0.028965	-0.376219	-0.131087	-0.084323
1417137_at	-0.468795	-0.775393	-0.634399	-0.411777	-0.218566	-0.050469	0.244182	0.751945	0.745779	0.299512	0.463831	0.054148
1417138_s_at	0.353317	0.761971	0.30829	-0.128001	-0.208609	-0.174521	-0.099081	0.370498	0.388242	-0.133427	-0.932276	-0.506403
1417139_at	-0.275644	0.755844	1.196379	0.716025	0.063427	0.039366	-0.121263	-0.414302	-0.461862	-0.667805	-0.43127	-0.398892
1417140_a_at	-0.140415	0.561107	0.759956	-0.038258	-0.652055	-1.009675	-0.110706	0.502783	0.920272	0.257506	-0.419596	-0.63092
1417141_at	-0.872006	-0.927007	0.010707	0.548672	1.287417	0.687887	0.035306	-0.543489	-0.362303	-0.112257	0.323502	-0.076431
1417142_at	-0.542672	-0.650006	0.550514	0.601152	0.847928	0.24112	-0.300144	-0.508287	-0.190294	0.111554	0.161053	-0.321918
1417143_at	-0.938949	-1.198965	-0.593172	-0.218428	0.299688	0.501586	0.780641	0.324041	0.410731	0.240764	0.652546	-0.260481
1417144_at	0.05694	-0.59716	-0.950471	-0.420427	0.678055	0.950147	0.653492	0.409216	0.068074	-0.255154	-0.315617	-0.277098
1417145_at	-0.871825	-0.582108	0.072286	0.521252	1.136968	0.959657	0.751527	0.453973	-0.038739	-0.716938	-0.941931	-0.744121
1417146_at	-0.283578	0.404941	0.992342	0.677495	-0.18532	-1.125145	-0.716365	0.05571	0.750208	0.278368	-0.333441	-0.515216
1417147_at	0.52351	0.022968	-0.336631	-0.918727	-0.306259	0.41887	0.964016	0.653504	-0.201504	-0.742937	-0.326443	0.249635
1417148_at	-0.994153	-1.296063	-0.531432	-0.522757	0.043067	0.443742	0.972454	0.727206	0.670222	0.336707	0.418328	-0.267321
1417149_at	-0.717043	-0.92859	0.153558	0.501495	0.82823	-0.010538	-0.06262	-0.70913	-0.400152	0.137399	0.874499	0.332892
1417150_at	-0.892088	-0.80773	-0.605124	0.350274	0.843423	0.996548	0.238566	-0.207269	-0.172615	-0.02876	0.330741	-0.045966
1417151_a_at	-0.806219	-0.950899	-0.939141	-0.95037	0.108253	0.434584	0.368736	0.211089	0.668288	0.842881	0.825847	0.186953
1417152_at	0.266744	-0.244633	0.12125	-0.130733	0.54904	0.786407	0.341879	-0.103501	-0.788337	-0.739544	-0.400953	0.34238
1417153_at	0.223653	0.48124	0.611976	0.083424	-0.603142	-0.754201	0.204232	0.448307	0.254499	-0.567303	-0.307984	-0.0747
1417154_at	-0.591079	-1.140852	-0.138934	0.313322	0.78295	-0.010063	0.137352	-0.088102	0.111561	0.230049	0.255394	0.138404
1417155_at	-0.132856	0.601041	-0.059096	-0.198998	0.044444	0.44896	0.101553	-0.143935	-0.06239	-0.215459	-0.092756	-0.290511
1417156_at	-0.673614	-1.1241	-0.402395	0.463021	0.232098	-0.376066	-0.401367	0.083808	0.218907	0.517517	0.870378	0.591814
1417157_at	0.636741	0.738114	0.37262	-0.187341	-0.367526	-0.264594	0.434809	0.644757	0.262499	-0.757351	-0.962679	-0.550048
1417158_at	0.293773	0.191866	0.472817	-0.317613	-0.682394	-0.107831	0.74685	0.885435	-0.174642	-0.731129	-0.598953	0.021819
1417159_at	-0.02247	0.681703	0.03818	-0.090969	0.137598	0.510981	0.255368	-0.529407	-0.432913	-0.301048	-0.012252	-0.234769
1417160_s_at	0.048453	-0.534603	-0.468317	-0.683361	-0.77284	-0.645268	-0.695085	0.010282	0.471543	1.335868	1.049149	0.884178
1417161_at	0.343597	0.165126	-0.333882	-0.373067	-0.025368	0.891426	0.81843	0.104264	-0.770482	-0.645161	-0.319337	0.144454
1417162_at	-0.208875	0.179466	0.494326	0.643313	1.015915	0.74863	-0.210195	-0.496876	-0.506449	-0.365929	-0.565338	-0.727987
1417163_at	-0.415637	0.166089	0.56871	0.210796	0.191178	0.110821	-0.299206	-0.672939	-0.784584	-0.037624	0.35121	0.611186
1417164_at	0.802905	0.58516	0.651671	-0.277281	-0.369184	-0.183779	0.395846	0.358341	-0.339153	-0.991104	-0.684346	0.050923
1417165_at	-0.554217	-0.051141	0.760367	1.195894	0.684723	-0.23472	-0.187024	0.27625	0.140419	-0.590444	-0.77897	-0.661137
1417166_at	-0.790228	-0.679239	0.0898	0.28004	0.245925	-0.363526	-0.286092	0.520614	1.061426	0.553847	0.030082	-0.662649
1417167_at	-0.583246	-0.433123	0.001172	0.338018	0.50466	-0.270864	-0.509695	-0.622059	0.014081	0.568435	0.91904	0.073581
1417168_a_at	-1.102983	-0.512372	0.526785	0.735043	0.381791	-0.595584	-0.867817	-0.369651	0.667907	0.944326	0.492954	-0.300399
1417169_at	-1.202948	-0.790013	0.233917	0.781509	0.788801	-0.23243	-0.715233	-0.541935	0.390496	0.843558	0.684329	-0.240052
1417170_at	-0.481775	0.402289	0.593628	0.660827	0.242189	-0.106036	-0.495976	-0.354895	0.024011	0.336802	-0.382399	-0.438666
1417171_at	-0.292453	0.764875	0.490878	0.353235	-0.09083	0.071709	-0.314863	-0.624932	-0.407215	-0.026867	0.260551	-0.184088
1417172_at	-0.686006	-0.822283	-0.226982	0.061375	0.385674	-0.177805	0.321265	0.608277	0.842149	0.175437	0.113122	-0.594225
1417173_at	0.359962	0.287701	-0.055188	-0.710923	-1.106523	-0.296139	0.470969	0.378675	-0.091194	-0.003474	0.316497	0.449634
1417174_at	-0.206873	0.465948	0.795077	0.462798	-0.21886	-0.182903	-0.061674	0.683587	0.191468	-0.291266	-0.844002	-0.793299
1417175_at	0.414891	-0.371936	-0.152782	0.243486	0.709122	-0.220812	-0.522813	-0.361415	-0.211117	-0.153377	0.197577	0.429176
1417176_at	-0.745587	-1.201154	-0.686737	-0.04776	0.856551	0.482142	-0.208849	-0.55441	-0.026147	0.754808	1.055518	0.321625
1417177_at	0.04831	0.131424	0.198865	-0.137444	-0.614836	-0.77897	-0.571719	0.370889	0.97704	0.739992	-0.194292	-0.169258
1417178_at	0.252396	-0.050107	-0.478592	-0.070924	-0.132602	0.038819	-0.371681	-0.137824	-0.107708	-0.000244	0.369934	0.688532
1417179_at	0.015608	-0.122365	-0.597813	-0.666734	0.268827	1.079418	0.4222	0.022293	-0.342554	-0.119196	-0.080419	0.120733
1417180_at	-0.154446	0.420144	0.535446	1.045515	0.932721	0.70702	-0.356972	-0.606083	-0.949307	-0.793145	-0.539975	-0.240918
1417181_a_at	-0.113603	-0.055261	0.610084	-0.048272	0.039415	0.035596	0.729382	-0.247937	-0.419618	-0.591758	0.056855	0.005117
1417182_at	-0.449417	-0.821046	-0.549814	0.064449	0.921171	0.917994	-0.110687	-0.695456	-0.716102	0.360602	0.626427	0.45188
1417183_at	-0.670237	-0.44413	0.794622	1.045045	1.199685	0.018507	-0.246762	-0.677001	-0.353557	-0.385356	-0.046013	-0.234804
1417184_s_at	-0.45462	0.18288	0.460342	0.475797	0.061002	0.153303	-0.104633	0.140857	0.304409	0.094394	-0.747364	-0.566367
1417185_at	-0.86242	-0.482966	0.229134	0.52502	0.517148	-0.062693	-0.869639	-0.316021	0.120312	0.702998	0.36372	0.135406
1417186_at	-0.966847	-0.109417	0.498033	0.501244	-0.413066	-0.459461	-0.189982	0.275691	0.804726	0.771035	-0.029262	-0.682694
1417187_at	-0.312057	-0.26822	-0.432227	0.154686	0.286012	-0.109394	-0.200823	0.445853	0.767719	0.135603	-0.27331	-0.193842
1417188_s_at	-0.080572	0.593764	0.106562	-0.538758	-1.038607	-0.124061	0.378797	0.726867	0.458647	0.063817	-0.191936	-0.354521
1417189_at	-0.605396	-0.179589	0.572567	1.125779	0.492722	-0.203267	-0.512805	-0.409432	-0.208571	0.217569	-0.099395	-0.190183
1417190_at	-1.025149	-0.776748	-0.023037	0.788378	0.618545	-0.018075	-0.806294	-0.654423	0.111192	1.040947	0.712174	0.032492
1417191_at	-0.688785	0.393743	0.849415	0.549376	-0.409777	-0.920132	-0.715099	0.212966	0.835654	0.527449	-0.140048	-0.49476
1417192_at	-0.968729	-1.019348	-0.236782	-0.429572	-0.082067	-0.291745	0.03788	0.021227	0.691371	1.098808	1.154084	0.024873
1417193_at	-0.326747	-0.006854	0.216779	0.437715	-0.119666	-0.157867	-0.113288	0.307141	0.493717	0.399966	-0.501262	-0.629634
1417194_at	0.155063	1.020986	0.833798	-0.049673	-0.902537	-0.497736	-0.264428	0.156644	0.111314	0.038072	-0.460067	-0.141437
1417195_at	-0.736865	-0.535155	-0.350713	0.195125	0.481789	1.065805	0.5233	0.53198	0.393525	0.001139	-0.706259	-0.86367
1417196_s_at	-0.107333	-0.410978	-0.67723	-0.717729	-0.097223	1.057054	1.172769	0.711229	-0.487003	-0.4367	-0.174779	0.167922
1417197_at	0.337085	0.058819	-0.019381	-0.068615	-0.391093	-0.100602	0.450265	0.621653	0.14642	-0.251025	-0.537011	-0.246515
1417198_at	-0.084874	0.521305	1.09978	0.396429	0.127202	-0.550652	-0.384462	-0.239562	-0.093998	-0.354546	-0.438861	0.002237
1417199_at	-0.704341	-0.79045	0.280215	0.526448	1.140063	0.390692	-0.127863	-0.646441	-0.337639	0.181443	0.105133	-0.01726
1417200_at	-1.245314	-1.536259	-0.603418	0.474106	1.13427	0.654975	0.350945	0.490848	0.666611	0.397509	-0.108803	-0.67547
1417201_at	0.249484	0.711583	0.894835	0.536776	-0.377159	-0.291807	-0.085229	-0.038241	-0.591009	-0.615946	-0.544051	0.150763
1417202_s_at	0.164204	0.088318	0.006695	-0.34068	-0.961255	-0.126946	0.303655	0.713599	-0.224904	-0.15386	-0.013026	0.544198
1417203_at	-0.211209	-0.087218	0.21377	-0.181669	-0.318097	-1.139664	-0.607495	-0.333122	0.524262	0.744105	1.004177	0.392159
1417204_at	0.065242	-0.297342	-0.310212	-0.005381	0.200259	0.974424	1.031983	0.41768	-0.661283	-0.788177	-0.545475	-0.081717
1417205_at	0.349721	0.633527	0.174718	-0.30262	-0.470665	0.264553	0.086925	0.370593	-0.052682	-0.320247	-0.682095	-0.051729
1417206_at	0.052048	0.694667	1.012214	0.151981	-0.623964	-0.592839	-0.066105	0.501942	0.319307	-0.084701	-0.852339	-0.512211
1417207_at	-0.500545	0.63575	1.054101	0.373631	-0.325326	-0.310133	-0.113828	-0.13359	0.270856	-0.068005	-0.25336	-0.629549
1417208_at	0.071221	0.837108	0.758194	0.37094	-0.499534	-0.580464	-0.484785	0.325906	0.370872	0.161292	-0.732639	-0.598112
1417209_at	-1.031327	-1.040122	-0.426794	0.132916	-0.052657	-0.193878	0.197626	0.247076	0.517794	0.842573	0.958476	-0.151681
1417210_at	-0.538287	-0.968979	-0.172122	-0.300356	0.383743	0.33467	0.342276	0.143824	-0.011197	0.031759	0.495283	0.259386
1417211_a_at	0.096279	0.101717	-0.043496	-0.755226	-0.853536	-0.686396	0.045568	0.130431	0.60429	0.789105	0.497712	0.073553
1417212_at	-1.024565	-0.330961	0.401151	1.011504	0.335628	-0.373225	-0.754336	-0.461456	0.317168	0.860632	0.383358	-0.364899
1417213_a_at	0.616897	1.121233	0.742796	-0.270697	-0.736748	-0.613316	-0.265572	0.062321	-0.128073	-0.205114	-0.464425	0.140695
1417214_at	-0.742953	-0.86084	-0.377495	0.317078	0.765831	-0.054387	0.085152	0.14806	0.581281	0.292157	0.297007	-0.450891
1417215_at	-0.394595	-0.580066	-0.458861	-0.734886	-0.068739	0.450815	0.665231	0.443951	0.534853	0.607538	-0.133894	-0.331346
1417216_at	-0.261048	-0.399173	-0.527305	-0.098959	0.044625	0.982659	0.231916	0.243132	-0.320064	0.076909	-0.009214	0.036522
1417217_at	-0.39385	0.023698	0.459522	0.70857	0.699681	-0.126695	-0.026686	0.266744	0.425772	-0.526632	-0.833324	-0.6768
1417218_at	-0.430446	0.186538	-0.275882	-0.470091	-0.232567	-0.070876	0.210219	-0.060557	0.432236	0.20741	0.508591	-0.004576
1417219_s_at	0.282055	-0.026329	-0.20486	-0.831379	-0.660054	-0.010781	0.622277	1.122158	0.52958	-0.286727	-0.519008	-0.016931
1417220_at	-0.430213	0.619486	0.79003	0.467721	-0.431859	-0.458502	-0.007314	0.039187	0.301191	0.125645	-0.284334	-0.731039
1417221_at	0.123196	0.083848	0.165078	-0.020401	0.00941	-0.049722	0.059758	-0.485538	-0.551102	-0.347883	0.658437	0.354921
1417222_a_at	-0.370751	-0.730723	-0.603482	0.037355	0.837722	1.068604	0.291001	-0.121606	-0.660665	-0.31411	0.210162	0.356496
1417223_at	-0.553418	-1.020014	-0.452591	-0.135519	0.463419	0.522091	-0.122673	-0.10947	0.12261	0.820761	0.56413	-0.099328
1417224_a_at	-0.275419	0.254789	0.469718	0.269241	0.321993	0.653623	0.058465	-0.866868	-1.082788	-0.256981	0.359192	0.095033
1417225_at	0.090149	-0.128964	-0.06145	-0.651722	-0.027816	0.451282	1.176036	0.41201	0.010206	-0.727267	-0.289517	-0.252949
1417226_at	0.231756	0.065117	0.072178	-0.065836	0.790365	0.81331	0.175389	-0.702299	-1.069798	-0.538529	-0.040534	0.26888
1417227_at	-0.141346	0.381963	0.429983	0.297026	-0.294419	0.130808	0.154891	0.09988	-0.157677	0.048175	-0.486763	-0.46252
1417228_at	-0.8203	0.326186	0.426301	0.424221	0.319494	0.133447	0.066127	0.209574	0.813725	0.105577	-0.775956	-1.228395
1417229_at	-0.38108	-0.591551	0.038906	0.355729	0.327263	0.314357	-0.077384	0.358356	0.20509	-0.10993	-0.346992	-0.092764
1417230_at	0.334457	-0.076729	0.233797	-0.34297	-0.379886	-0.391004	-0.704423	-0.115289	0.083001	0.659486	0.229829	0.469731
1417231_at	-0.297026	0.282378	0.574556	-0.004052	-0.126756	-0.43384	-0.046423	0.257848	0.635796	-0.136936	-0.276656	-0.42889
1417232_at	-0.736246	-0.65839	-0.755029	-0.559	-0.363431	-0.273942	-0.264402	0.448967	1.409032	1.331075	0.693779	-0.272415
1417233_at	-0.103196	0.93668	0.880296	0.40329	-0.615978	-0.822457	-0.78665	0.083027	0.469556	0.312186	-0.415123	-0.341631
1417234_at	-0.685944	-0.828651	-0.590589	-0.541971	-0.261223	-0.374272	-0.317214	-0.203798	0.834055	1.528455	1.282704	0.158451
1417235_at	0.345332	0.058085	-0.067802	-0.489384	-0.290793	0.417613	0.571404	0.792898	-0.217624	-0.542223	-0.749916	0.17241
1417236_at	-0.240716	-0.506029	-0.650031	-0.622166	0.088072	0.998655	1.399401	0.719354	0.168247	-0.481942	-0.332715	-0.540128
1417237_at	-0.048506	0.316559	0.494158	0.085541	0.223934	-0.31311	-0.84218	-0.749715	-0.187545	0.467468	0.201097	0.352298
1417238_at	-0.218249	-0.150689	-0.385609	-0.889471	-0.929024	-0.682549	0.1049	0.902094	1.466933	0.943385	0.066562	-0.228283
1417239_at	0.080397	-0.375462	0.435117	-0.012551	-0.019299	-0.842689	-0.451813	-0.336343	-0.1869	0.346682	0.707544	0.655316
1417240_at	0.148501	-0.198631	-0.148149	-0.605932	-0.272791	0.527266	0.935366	0.280489	-0.3931	-0.482797	-0.172306	0.382084
1417241_at	-0.311204	0.161107	0.636927	0.128491	0.071038	-0.067613	-0.43102	-0.388694	-0.303386	-0.017463	0.215205	0.306611
1417242_at	0.013166	0.930938	0.597912	0.013972	-0.683979	-0.307846	-0.00689	0.385542	0.394216	0.042605	-0.721334	-0.658302
1417243_at	-0.579643	-0.58119	-0.519009	0.029206	-0.040497	0.05725	0.61265	1.183912	1.104742	0.201189	-0.551957	-0.916652
1417244_a_at	-0.502768	-0.32069	-0.175139	0.385781	-0.174075	-0.01445	-0.467402	0.167071	0.197637	0.322874	0.309304	0.271856
1417245_at	-0.697035	-1.488084	-0.724263	-0.499979	0.180779	-0.122326	0.494404	0.529448	0.518311	0.531932	0.857373	0.419439
1417246_at	0.04316	-0.990941	-0.758951	-0.104665	0.469635	0.61161	0.301913	0.130654	-0.399036	-0.225102	0.213853	0.70787
1417247_at	-0.781624	-1.447954	-0.722929	-0.137162	0.6366	0.414864	0.196955	-0.040093	0.022964	0.484316	1.013271	0.36079
1417248_at	-0.396637	0.345668	-0.158168	0.061262	-0.272546	-0.015949	0.208663	0.395308	0.685993	0.171331	-0.317294	-0.70763
1417249_at	0.984984	1.042669	0.232471	-0.335037	-0.536546	-0.352089	-0.219877	-0.190167	-0.511741	-0.480706	-0.174316	0.540353
1417250_at	0.309727	0.778102	0.626542	-0.037925	-0.374146	-0.261208	0.032886	0.060893	0.028445	-0.058063	-0.602558	-0.502694
1417251_at	0.270214	-0.133551	-0.254714	-0.551959	-0.141983	0.570331	1.144294	0.544695	-0.206234	-0.4923	-0.409766	-0.339026
1417252_at	0.368126	0.848228	0.809317	0.250891	-0.037514	0.166488	0.185876	-0.107288	-0.989575	-1.108767	-0.59296	0.207178
1417253_at	0.835794	0.64114	0.269667	-0.68608	-0.964487	-0.61659	-0.378247	0.050193	-0.164105	-0.023512	0.308053	0.728174
1417254_at	-0.723268	0.111144	0.584872	0.210086	-0.129008	-0.082699	0.308051	0.376169	0.704472	0.028852	-0.597226	-0.791445
1417255_at	-0.085787	0.054752	0.473999	0.896222	0.311056	0.01638	-0.174452	-0.566899	-0.972593	-0.426274	0.159256	0.314341
1417256_at	-0.088628	0.362742	0.676616	-0.158034	-0.312453	-0.607384	-0.027282	0.405402	0.68164	-0.119283	-0.387102	-0.426234
1417257_at	0.101019	0.121108	0.040769	-0.455578	0.407436	0.829377	0.747366	-0.374216	-0.804448	-0.656761	-0.196036	0.239964
1417258_at	0.112987	-0.58601	-0.767382	-0.795756	-0.163648	0.813	1.366304	1.009576	0.093159	-0.446937	-0.42449	-0.210802
1417259_a_at	-0.380638	0.436065	0.216519	0.311886	0.175995	0.599494	0.73239	0.422296	0.156356	-0.689321	-0.884464	-1.096576
1417260_at	-0.617905	-0.467892	0.086236	0.527841	0.577776	0.503134	-0.464843	-0.435566	-0.463575	0.094592	0.289374	0.370827
1417261_at	-0.226255	0.551456	0.725835	0.014079	-0.552052	-0.955918	-0.357012	0.533762	1.016408	0.274296	-0.453046	-0.571551
1417262_at	-0.322671	-0.361636	-0.203255	-0.01998	-0.029945	-0.306661	-0.723871	-0.070071	0.565257	1.175398	0.286354	0.011082
1417263_at	-0.524244	0.013375	0.287362	0.314992	-0.216208	-0.197608	-0.190666	-0.713518	-0.391843	0.396135	0.808901	0.413323
1417264_at	-0.862977	-0.577105	0.533523	0.914024	0.932752	0.047476	-0.055377	-0.455403	-0.012305	0.172627	0.106898	-0.744131
1417265_s_at	-0.844191	-0.879932	0.342006	0.245517	-0.017795	-0.516981	0.111716	-0.126688	0.321167	0.619409	0.735263	0.010509
1417266_at	-0.226959	-0.991042	-0.705333	-0.653739	0.228549	0.51237	0.367122	-0.077548	-0.441143	0.115316	0.914763	0.957644
1417267_s_at	-0.09921	0.017553	0.240705	-0.372069	-0.093264	-0.147318	0.576135	0.645509	0.588615	-0.342455	-0.366025	-0.648175
1417268_at	-1.131799	-0.885767	-0.398753	0.462232	0.310578	-0.125486	-0.819063	-0.212873	0.668996	1.24533	0.888361	-0.001757
1417269_at	-0.918447	-0.746601	0.062563	0.501925	0.374498	0.242708	-0.190173	-0.142344	0.276475	0.733985	0.432484	-0.627072
1417270_at	-0.779048	-0.350443	0.743327	0.899312	1.115964	0.326431	0.234501	-0.44678	-0.339272	-0.629435	-0.188345	-0.58621
1417271_a_at	-0.325745	0.091506	0.256682	0.394076	0.090743	-0.104451	-0.267838	0.048193	0.132548	0.051021	-0.402951	0.036216
1417272_at	0.450277	0.047556	-0.366829	-0.775905	-0.571682	0.191473	0.720784	0.924908	0.102452	-0.546092	-0.308573	0.131631
1417273_at	0.289092	0.860783	0.484239	-0.349261	-0.88124	-0.626414	0.024438	0.667863	0.67077	0.015126	-0.720127	-0.435268
1417274_at	-0.690292	-0.660565	-0.18693	-0.241099	-0.356302	-0.665839	0.257652	0.135738	0.644168	0.606602	1.011726	0.145139
1417275_at	-0.159484	-0.135161	-0.262108	-0.562806	0.413748	0.640066	0.119569	-0.340008	-0.284419	0.005008	0.261808	0.303787
1417276_at	-0.923437	-0.776214	0.142965	0.821704	1.061399	0.319301	0.140512	-0.556565	-0.200662	0.121557	0.312841	-0.463401
1417277_at	0.289241	-0.220855	-0.130983	-0.763168	-0.526248	0.081081	0.651263	0.616538	0.209744	-0.136211	0.015809	-0.086213
1417278_a_at	-0.706007	-1.273397	-0.623567	0.395064	0.743854	0.135386	-0.078028	0.191658	0.369196	0.225261	0.477645	0.142935
1417279_at	-0.591711	-0.567574	-0.153916	-0.08508	0.092305	0.354487	0.54482	-0.088244	0.152388	0.504569	0.251776	-0.413823
1417280_at	-0.812774	-0.562429	0.38768	1.464258	1.353207	0.461096	-0.127862	-0.2958	-0.272038	-0.339823	-0.533975	-0.72154
1417281_a_at	-0.507955	-0.878403	-0.557824	-0.535491	0.303204	0.727891	0.111922	-0.173599	0.051147	0.73309	0.65572	0.070299
1417282_at	-0.581441	-0.772782	0.033751	0.59926	0.486425	0.280244	0.128949	0.424771	0.35009	-0.203106	-0.30038	-0.445782
1417283_at	-0.755556	-1.082358	-0.648316	0.172502	1.318917	0.957408	0.42167	-0.140087	-0.010564	-0.058006	0.14921	-0.32482
1417284_at	-0.186341	-0.225705	0.371788	0.78172	0.673202	0.284644	-0.326233	-0.877255	-1.293339	-0.329825	0.490301	0.637043
1417285_a_at	-0.63975	-1.187479	-0.612838	0.109235	0.589366	0.159855	-0.187397	-0.318412	-0.067032	0.781136	1.041715	0.331602
1417286_at	-0.56874	-0.665767	-0.230791	0.520874	0.884772	0.073461	-0.523379	-0.290873	0.000784	0.413636	0.211767	0.174256
1417287_at	-0.333429	0.576864	0.351628	0.150359	0.109058	0.716695	0.366771	-0.156001	-0.203502	-0.138377	-0.566576	-0.873489
1417288_at	0.114745	0.274978	-0.139552	-0.212979	-0.335161	-0.077834	-0.556255	-0.065996	0.176355	0.230199	0.130857	0.460642
1417289_at	0.094974	0.108455	-0.225444	0.10126	0.272512	0.815638	0.113369	0.217246	0.058169	-0.150626	-0.7468	-0.658753
1417290_at	-0.715416	-0.090257	0.068138	0.577127	0.012737	-0.190871	-0.390782	-0.323757	0.284687	0.747297	0.352858	-0.331762
1417291_at	-0.650562	-1.318564	-1.252951	-1.084152	0.056518	0.743464	0.733434	0.352907	0.322748	0.832948	0.799272	0.464941
1417292_at	-0.617546	0.076815	-0.257597	-0.5942	-0.925145	-0.033992	0.334756	0.680387	0.862486	0.864196	0.168971	-0.559132
1417293_at	-0.291864	0.453767	0.109861	0.328637	0.022738	0.035109	-0.674391	0.01624	0.35	0.440169	-0.41574	-0.374525
1417294_at	-0.595536	-0.120232	-0.077575	0.191237	0.181872	0.008938	-0.807425	-0.625319	0.424501	1.063224	0.432864	-0.076548
1417295_at	-0.724843	-0.615053	0.090819	-0.087063	0.10689	-0.110217	-0.405563	-0.577553	0.344956	0.885399	1.021427	0.070801
1417296_at	0.207876	-0.44375	-0.197023	-0.358999	-0.35161	-0.686367	-0.387992	0.662428	0.613707	0.423831	0.027281	0.490618
1417297_at	-0.658249	0.103932	0.586195	0.060415	-0.526632	-0.341051	0.093796	0.091059	-0.030614	-0.03652	0.37885	0.278821
1417298_at	-0.703076	-0.433496	-0.3481	-0.899193	-1.180041	-0.257337	0.338513	0.788322	0.981655	1.10946	0.588045	0.015248
1417299_at	-0.021713	-0.520899	-0.071189	-0.49442	-0.405972	-0.467052	-0.493905	0.408286	0.575322	0.857665	0.281766	0.35211
1417300_at	-0.552056	-0.51041	-0.202531	-0.199754	0.581525	0.347979	0.584674	0.308036	0.25327	-0.366963	-0.086203	-0.157567
1417301_at	-0.661426	-0.471435	-0.911588	-0.176121	0.425633	0.972449	0.268498	0.31621	0.451093	0.358178	-0.198746	-0.372744
1417302_at	-0.480951	-0.169083	-0.005219	0.690355	-0.146724	-0.241125	-0.605814	-0.175308	0.067492	0.390597	0.481467	0.194314
1417303_at	-0.564346	-0.90367	-0.479382	0.053833	0.291782	0.524468	0.075677	-0.6163	-0.728146	0.45005	1.16045	0.735586
1417304_at	-0.143952	-0.426599	-0.355862	0.112311	-0.042379	0.803459	0.713665	0.740051	-0.425021	-0.541184	-0.388473	-0.046015
1417305_at	-0.9248	-0.756253	-0.101425	0.271318	0.369504	0.77784	0.196532	-0.226504	-0.00496	0.609865	0.298777	-0.509894
1417306_at	-0.036085	-0.467614	-0.842423	-0.900531	-0.545699	0.216124	0.283168	0.169892	-0.298886	0.319318	0.994916	1.107819
1417307_at	0.01069	0.634378	1.283455	0.344592	0.077707	-0.257414	0.027214	-0.329702	-0.436792	-0.759484	-0.409666	-0.184976
1417308_at	-0.277169	0.100093	0.301052	0.295199	0.20371	0.094356	-0.024793	0.240883	0.42118	0.093687	-0.854954	-0.593243
1417309_at	-0.551042	0.074654	0.251055	0.222851	-0.222811	-0.52668	-0.939801	-0.07886	0.737302	1.102293	0.117671	-0.186632
1417310_at	-0.322712	0.897312	1.442462	0.692506	-0.285121	-0.745109	-0.687158	-0.527383	0.030508	0.115014	-0.142549	-0.467771
1417311_at	-1.26457	-1.033286	-0.603432	0.260708	0.268174	0.231201	-0.293661	0.160774	0.892816	1.142219	0.509969	-0.270912
1417312_at	-0.494894	-0.014	0.145231	0.412145	0.315034	0.664225	0.705335	0.156729	0.073691	-0.498694	-0.704011	-0.760792
1417313_at	-0.123357	0.254642	0.13206	-0.357591	-0.805417	-0.842824	-0.164044	0.429138	0.664738	0.157279	0.355159	0.300216
1417314_at	-0.403275	-0.784656	-0.61408	-0.524861	0.455892	0.639409	0.687681	-0.110146	-0.154328	0.015787	0.700723	0.091853
1417315_at	-0.593817	0.362683	1.079235	1.031518	-0.042626	-0.450348	-0.523128	-0.435377	-0.098386	-0.092451	0.018981	-0.256284
1417316_at	-0.385678	-0.026962	0.151761	0.362636	0.198373	0.068912	0.143755	-0.124563	0.068902	0.269095	-0.157614	-0.568619
1417317_s_at	-1.073021	-0.820317	-0.573046	0.300231	0.548201	0.387469	-0.164313	-0.304969	0.338689	1.041178	0.632627	-0.312729
1417318_at	-0.582238	-0.552567	-0.539545	-0.424414	-0.262679	-0.340447	-0.262423	0.627388	1.427668	1.158473	0.096379	-0.345595
1417319_at	-0.789154	-1.380737	-0.261431	-0.193123	0.083222	-0.429053	0.144559	0.570766	0.931811	0.889068	0.455607	-0.021532
1417320_at	-0.443782	0.458857	0.679826	0.869596	-0.056426	-0.395621	-0.811911	-0.255874	0.180643	0.531929	-0.224753	-0.532483
1417321_at	-0.660418	-0.590351	0.333963	0.410579	0.689411	0.049402	0.012833	-0.752449	-0.550831	0.1125	0.76473	0.18063
1417322_at	-0.426973	0.165012	-0.223301	-0.375676	-0.415097	-0.297873	-0.276277	-0.060487	0.566952	0.489679	0.653714	0.200328
1417323_at	0.044427	-0.650841	-0.790324	-0.6835	0.031399	0.815793	0.613793	-0.002031	-0.186927	0.029422	0.501037	0.277752
1417324_at	-0.922249	-0.896799	-0.17082	0.700972	1.173035	0.670383	0.295303	-0.091157	0.227677	-0.223141	-0.083796	-0.679406
1417325_at	0.176675	0.093791	0.53031	0.505859	-0.305679	-0.100746	0.120126	0.40964	-0.152272	-0.402396	-0.520998	-0.354309
1417326_a_at	0.062898	0.592681	0.355997	-0.027518	-0.527154	-0.167699	-0.392951	0.301087	0.307534	0.345437	-0.58532	-0.264994
1417327_at	-0.091118	-0.493074	-0.485922	-0.148006	-0.001615	0.6578	0.385026	-0.035093	-0.692818	0.085043	0.401141	0.418632
1417328_at	0.307404	0.821638	0.738771	-0.267995	-0.693612	-0.499375	-0.22181	-0.137917	-0.056644	0.240442	-0.181564	-0.049339
1417329_at	-0.667653	0.28105	0.276685	0.359627	0.418899	0.863853	0.051482	-0.350208	-0.337795	0.095471	-0.247957	-0.743453
1417330_at	-0.208336	-0.599269	0.487575	0.793932	0.572567	0.211374	0.43026	0.135181	-0.464792	-0.699284	-0.494311	-0.164897
1417331_a_at	-0.677048	-0.376858	-0.477381	-0.096006	0.421423	0.600414	0.533304	0.94354	0.850561	0.202209	-0.781968	-1.142189
1417332_at	-0.076081	-0.453831	0.171727	0.727362	1.020261	0.058972	-0.06387	-0.132678	-0.26259	-0.337147	-0.33559	-0.316536
1417333_at	-0.235794	-0.680558	-0.828604	-0.433271	0.235498	1.103001	0.632007	0.294219	-0.495156	-0.229694	0.131647	0.506708
1417334_at	-0.595053	-0.030459	0.056498	-0.241814	-0.034031	-0.130275	-0.341778	0.156824	0.995662	0.770214	-0.122002	-0.483787
1417335_at	-0.367196	0.31709	0.59173	-0.26407	-0.221747	0.118901	0.222942	-0.252094	-0.155676	0.096909	0.204793	-0.29158
1417336_a_at	-0.005617	0.499757	0.146875	-0.133585	0.347167	0.555101	-0.282129	-0.93357	-0.520685	0.132314	0.173666	0.020706
1417337_at	-0.814527	-0.618912	-0.170383	0.015429	-0.012254	-0.214588	0.156147	0.61139	1.202922	0.70228	-0.23551	-0.621994
1417338_at	-0.341897	-0.040711	-0.033814	0.108204	0.466427	1.385714	0.97721	0.280003	-0.488532	-0.772474	-0.914887	-0.625244
1417339_a_at	-0.468401	-0.920718	-0.533968	-0.10441	0.776847	0.858669	0.675293	-0.303494	-0.592796	-0.151932	0.624892	0.140018
1417340_at	-0.849943	-0.563999	0.328013	1.031129	0.341399	-0.234607	-0.458062	-0.06591	0.409116	0.610715	0.017759	-0.56561
1417341_a_at	0.23176	0.671595	0.538124	0.109695	-0.170284	-0.188977	-0.438453	-0.39763	-0.739725	-0.439122	0.152853	0.670163
1417342_at	-0.164124	-0.271572	0.689701	0.401051	0.685391	0.341481	0.264657	0.301116	-0.02022	-0.443702	-1.034938	-0.74884
1417343_at	-0.176026	-0.30223	0.075778	-0.068522	0.728342	0.721759	0.433794	-0.068311	-0.509266	-0.706905	-0.227829	0.099416
1417344_at	-0.869454	-0.324805	0.433672	0.868903	0.297285	0.065428	-0.193939	0.043641	0.350373	0.500785	-0.154392	-1.017497
1417345_at	-1.053568	-0.884263	-0.156207	0.672846	0.360872	-0.316532	-0.593459	-0.399925	0.373574	0.992	1.04623	-0.041569
1417346_at	-1.18219	-1.462582	-0.82074	-0.021032	0.604361	0.33512	0.634495	0.7646	1.165622	0.690217	0.100545	-0.808414
1417347_at	-0.830195	-1.128852	-0.610949	-0.072785	0.785041	0.935508	0.653637	0.363554	0.277824	0.433075	-0.267462	-0.538397
1417348_at	-0.120664	0.243863	0.024765	0.685307	0.600201	0.63769	-0.14683	-0.375392	-0.749039	-0.348775	-0.347024	-0.104101
1417349_at	-0.536422	-0.340897	-0.136721	0.277034	-0.142152	-0.134283	0.000898	1.001375	1.146975	0.441522	-0.669726	-0.907603
1417350_at	0.326171	0.477786	-0.173928	-0.712751	-0.985568	-0.507067	0.038131	0.553559	0.729064	0.246823	-0.113517	0.121298
1417351_a_at	0.402589	-0.515702	-0.68248	-0.844785	-0.388214	0.11376	0.487479	0.464317	-0.181042	-0.168944	0.542971	0.770052
1417352_s_at	-0.387381	-0.358127	0.01598	-0.372597	-0.19843	-0.015777	0.89538	0.989125	0.685078	-0.412348	-0.388931	-0.451974
1417353_x_at	0.6327	0.553277	0.431547	-0.33036	-0.148656	-0.292045	0.330777	0.335973	-0.17176	-0.702519	-0.661194	0.022262
1417354_at	-0.241345	-1.05005	-0.458144	-0.185645	-0.311069	-0.029622	0.454366	0.638288	0.179365	0.387878	0.3787	0.237278
1417355_at	-0.439605	-0.242468	0.347641	0.248953	-0.710305	-0.550877	-0.116448	0.751017	0.748621	0.49296	-0.152601	-0.376887
1417356_at	0.095273	0.888713	1.07008	0.77486	0.137228	0.067466	-0.003586	-0.206286	-0.566139	-0.883331	-1.013902	-0.360377
1417357_at	-0.403164	0.176595	0.217093	0.060592	-0.114717	-0.341793	-0.383033	0.33208	0.8258	0.357053	-0.427145	-0.299361
1417358_s_at	0.077488	0.067714	0.496049	0.229901	-0.32354	0.137918	0.386889	0.361197	-0.250898	-0.372271	-0.62105	-0.189398
1417359_at	-0.999646	-0.34638	0.336843	1.088354	0.548244	-0.312699	-0.766532	-0.148214	0.642343	0.502917	0.106661	-0.651888
1417360_at	-0.336033	-0.826132	-0.877184	-0.43783	-0.029434	0.743393	0.416563	-0.123086	-0.251099	0.331038	0.895228	0.494576
1417361_at	0.301636	-0.314508	-0.21821	-0.233502	-0.15563	-0.173047	0.174665	0.612317	-0.106554	-0.463629	-0.109849	0.68631
1417362_at	0.503096	-0.075946	-0.337527	-0.849186	-0.706166	0.141101	0.827442	0.696074	0.056279	-0.201487	-0.077421	0.023743
1417363_at	0.271101	0.625237	0.372541	-0.609538	-0.599069	0.047595	0.6928	0.055271	-0.552399	-0.499723	-0.094625	0.290808
1417364_at	-0.690263	-1.247203	-0.586589	-0.340958	0.477158	0.561357	0.585381	0.571285	0.452378	0.103644	0.219262	-0.105451
1417365_a_at	0.328222	0.103271	-0.168695	-0.79365	-0.270347	0.190819	0.417048	0.427026	-0.081436	-0.464114	-0.109009	0.420863
1417366_s_at	0.220211	0.266639	0.373251	-0.618916	-0.308734	0.4109	0.716124	0.415823	-0.359731	-0.6017	-0.504635	-0.00923
1417367_at	-0.375139	-0.800017	-0.231591	0.0586	0.390537	0.965843	1.015419	0.025375	-0.85185	-0.518167	0.183687	0.137304
1417368_s_at	-0.750687	-1.057853	-0.783042	-0.102069	0.528847	0.473198	0.393431	0.162053	0.124933	0.593287	0.563609	-0.145708
1417369_at	-0.795145	-0.013315	0.537352	1.022577	0.570245	0.10423	-0.268293	-0.184808	0.322993	0.26283	-0.582376	-0.976292
1417370_at	0.181609	-0.694034	-0.70895	-0.571	0.071079	0.213394	-0.433879	-0.484999	-0.32945	0.630315	0.957789	1.168126
1417371_at	-0.476487	-0.312487	0.02757	-0.363119	0.007168	-0.03912	-0.133253	0.404232	0.925704	0.732313	-0.265363	-0.507158
1417372_a_at	-0.574457	-0.177681	-0.314565	-0.187817	-0.236337	-0.08831	-0.872254	-0.397334	0.392165	1.286758	0.871261	0.298571
1417373_a_at	-0.412443	-0.526034	-0.030381	-0.064161	0.679266	0.187285	0.161331	-0.267824	-0.020957	-0.162575	0.435839	0.020655
1417374_at	-0.325282	-0.429727	0.155182	-0.159167	0.425925	-0.032293	0.140189	-0.148131	0.073992	-0.171489	0.381488	0.089314
1417375_at	-0.023888	0.21138	0.152819	-0.391211	-0.821616	-1.338832	-0.744915	0.121939	1.068468	1.034491	0.604049	0.127312
1417376_a_at	-0.301755	0.135875	0.512415	0.878047	0.584166	0.473658	0.118998	0.277156	0.116215	-0.582131	-1.253187	-0.959458
1417377_at	-0.559358	-0.457266	0.767715	0.61019	0.564906	-0.050501	-0.078023	-0.495395	-0.593933	-0.265267	0.443524	0.11341
1417378_at	-0.259337	-0.031069	0.402424	-0.05751	0.205211	0.783456	0.831152	0.04324	-0.441918	-0.501625	-0.349965	-0.624059
1417379_at	-0.354592	0.252527	0.456842	-0.361771	-0.629952	-0.816058	0.006731	0.348954	1.054948	0.431169	-0.052915	-0.335881
1417380_at	0.045929	-0.8428	-0.342587	-0.790467	-0.483322	0.045792	0.61023	0.819433	0.240597	0.276365	0.172286	0.248543
1417381_at	-0.315433	-1.240018	-0.334556	-0.225539	0.576974	0.367622	0.556908	0.026027	-0.386632	-0.127101	0.604945	0.496803
1417382_at	-0.443613	0.235129	0.640839	0.728539	0.059496	0.234808	-0.160451	0.209889	0.031577	0.091422	-0.855871	-0.771764
1417383_at	-0.475204	0.060868	0.440334	0.346964	-0.140299	-0.090176	-0.558987	0.237607	0.467106	0.556998	-0.455017	-0.390192
1417384_at	-0.707521	-0.239929	0.44664	0.6625	0.342025	-0.615459	-0.297144	0.160924	1.02572	0.401401	-0.297396	-0.88176
1417385_at	-1.147559	-0.816013	0.028705	0.276973	0.585606	-0.262983	-0.379891	-0.496237	0.708761	1.008071	0.748731	-0.254165
1417386_at	0.173855	0.386604	1.182682	0.286606	-0.457321	-0.926306	-0.300996	0.197682	0.139788	-0.317302	-0.378315	0.013021
1417387_at	-0.432886	-0.068803	0.432716	0.375223	0.542775	0.812946	1.102207	0.571317	-0.293186	-1.23955	-1.079619	-0.72314
1417388_at	0.111723	0.173738	0.419299	0.841441	1.133911	0.176269	-0.168636	-0.304538	-0.242951	-0.703102	-0.827608	-0.609544
1417389_at	-0.626985	-0.789245	-0.172257	-0.213389	0.227406	-0.271323	-0.148047	-0.179526	0.390335	0.459783	0.947809	0.375438
1417390_at	0.07238	-0.003265	-0.260835	-0.408765	-0.192488	0.743481	0.787923	0.279982	-0.803498	-0.649723	-0.13046	0.565266
1417391_a_at	0.01568	-0.222506	-0.612571	-1.261896	-0.859326	-0.103295	0.120855	0.342098	0.584259	0.947144	0.765393	0.284165
1417392_a_at	-0.55936	-0.721387	-0.640903	-0.280127	0.377064	0.512591	0.922683	0.334414	0.185049	-0.292189	0.083427	0.078738
1417393_a_at	0.023635	0.316523	0.053788	0.213405	-0.24833	-0.436352	-0.793327	-0.10831	0.159736	0.552191	-0.00039	0.267431
1417394_at	0.37399	0.869528	0.980074	-0.118133	-0.232121	-0.081611	0.540821	0.22596	-0.271364	-1.007059	-0.907807	-0.372276
1417395_at	0.226984	0.455611	0.453951	-0.473187	-1.049743	-0.462282	0.3195	0.707797	0.503405	-0.099878	-0.382535	-0.199624
1417396_at	-0.39945	-0.105154	0.3139	-0.240537	-0.97604	-0.939349	-0.187605	0.71363	1.133143	0.821595	0.045824	-0.179956
1417397_at	-0.116327	-0.152735	-0.427053	-1.076222	-0.440072	-0.294663	0.321544	0.021503	0.429702	0.41884	0.743301	0.572182
1417398_at	0.116903	0.591696	0.402385	-0.224259	-0.748663	-0.247886	0.396069	0.82126	0.457609	-0.180781	-0.887304	-0.497028
1417399_at	-0.930559	-0.879104	-0.039123	0.201612	0.829312	0.620108	0.266038	-0.295918	-0.073695	-0.019094	0.425053	-0.104631
1417400_at	-0.607971	-0.870073	-0.913154	-0.573748	0.299747	0.08805	-0.187927	0.26615	0.990476	1.014481	0.481274	0.012696
1417401_at	-0.840162	-0.531275	0.280766	0.522361	0.600833	0.771507	0.638476	0.411343	0.281139	-0.188521	-0.914444	-1.032024
1417402_at	-0.481179	0.027335	0.740361	0.463743	0.066075	-0.335316	0.343279	0.033252	0.129356	-0.047283	-0.267615	-0.672008
1417403_at	-0.222382	-0.648011	-0.352857	-0.099944	0.359959	1.085168	1.188275	0.427061	-0.385069	-0.465806	-0.425696	-0.460701
1417404_at	-0.422089	-1.07387	-0.672251	-0.172837	0.70982	1.116948	0.939438	-0.082239	-0.56269	-0.104958	0.311781	0.012944
1417405_at	-0.38672	0.638834	0.867382	-0.069381	-0.346276	-0.408682	-0.0953	0.042487	0.436614	0.026456	-0.297872	-0.407542
1417406_at	-0.086531	0.55384	0.253868	-0.574104	-0.93992	-0.529356	0.569809	1.058834	0.883326	-0.048776	-0.54442	-0.596571
1417407_at	-0.456401	0.409633	0.644145	0.949145	0.870643	0.358218	-0.356137	-0.277489	-0.212649	-0.221194	-0.868498	-0.839417
1417408_at	0.61509	0.644294	0.031345	-0.434085	-0.646978	0.097466	0.516429	0.708073	0.117813	-0.548948	-0.776287	-0.324211
1417409_at	-0.027707	0.127851	0.836398	0.124484	0.050228	-0.011999	0.662981	0.278295	-0.128497	-0.708644	-0.537427	-0.665964
1417410_s_at	-0.467976	-0.221559	0.434805	0.476847	0.423858	0.540032	0.558637	-0.344515	-0.803214	-0.41119	-0.182933	-0.002793
1417411_at	0.564159	0.266682	0.043384	-0.444492	-0.23045	0.563885	0.412182	0.306101	-0.716904	-0.701665	-0.482513	0.419631
1417412_at	-0.048852	-0.50291	-0.558893	-0.087249	0.276234	0.717887	0.109619	0.274363	-0.412013	-0.181357	-0.138667	0.551839
1417413_at	-0.833992	-0.091698	0.410834	0.244926	-0.205126	-0.060982	0.052592	0.457063	0.419765	0.657444	-0.228539	-0.822285
1417414_at	-0.183172	-0.861843	-0.316139	0.291502	0.827317	0.592448	0.057936	-0.336554	-0.702638	-0.316746	0.520361	0.427526
1417415_at	-1.092599	-0.568483	-0.255243	-0.222281	-0.338273	-0.269998	0.22308	0.357219	1.196103	0.881237	0.613697	-0.524458
1417416_at	-0.314525	-0.630289	-0.457758	-0.666724	0.289987	0.846223	1.148473	0.831956	0.334377	-0.243773	-0.72741	-0.410536
1417417_a_at	-0.565374	-0.451414	0.012934	0.418188	0.420135	0.058604	0.064224	-0.235538	0.152461	0.4859	0.180093	-0.540214
1417418_s_at	-0.602615	-0.020394	0.370478	0.759333	0.169702	-0.087071	-0.192334	-0.106945	0.150923	0.3526	-0.269239	-0.524439
1417419_at	0.692528	0.830856	0.545865	-0.397415	-0.485989	-0.122858	0.326019	0.502544	0.120195	-0.601817	-1.021804	-0.388124
1417420_at	0.182087	-0.01652	-0.682086	-0.480549	-0.212138	0.663667	0.276767	0.325828	-0.069176	-0.15746	0.015139	0.15444
1417421_at	0.12746	0.455237	0.03385	-0.266078	-0.357315	0.195189	0.444849	0.630941	0.38589	-0.117645	-0.92753	-0.604849
1417422_at	-0.327338	0.248063	0.899441	0.340692	-0.347417	-0.360447	-0.470506	-0.789397	-0.493259	0.303872	0.740179	0.256115
1417423_at	-0.52693	-0.425186	0.190716	0.471273	0.219114	-0.57831	-0.676786	0.112138	0.806483	0.883494	-0.077242	-0.398763
1417424_at	-0.674095	-0.758732	-0.41481	0.15214	0.588337	0.339271	-0.224575	-0.04551	0.289501	0.715449	0.441837	-0.408809
1417425_at	-0.68565	-0.757128	-0.277628	0.618224	1.316052	1.052356	0.524781	-0.419858	-0.442882	-0.448003	0.040989	-0.521254
1417426_at	-0.441411	0.37223	0.290043	0.0432	-0.810516	-0.406973	-0.422048	0.104175	0.57201	0.814087	0.108126	-0.222921
1417427_at	-0.850647	-0.667183	0.292598	0.273654	0.235574	0.124423	-0.381121	-0.772508	-0.577826	0.619641	1.11119	0.592204
1417428_at	-0.168764	0.589478	0.809332	0.431099	-0.374182	0.076981	0.416132	0.1937	-0.193	-0.589656	-0.537159	-0.653961
1417429_at	-0.81074	-0.892651	-0.428548	0.225372	0.483206	0.418954	-0.276164	-0.544681	-0.056171	1.033418	0.796591	0.051416
1417430_at	0.195809	0.215971	0.653471	0.350812	0.697124	0.09816	0.01479	-0.216058	-0.5116	-0.900642	-0.435725	-0.162111
1417431_a_at	-0.303143	-0.719636	-0.798456	-0.512592	0.51618	0.866051	0.284225	-0.038233	0.02887	0.508859	0.338091	-0.170214
1417432_a_at	-0.224702	0.063577	-0.050249	-0.231248	-0.667005	0.070869	0.830599	1.035874	0.628656	-0.16448	-0.663822	-0.62807
1417433_at	-0.411464	-0.488417	-0.336943	0.228814	0.411995	-0.233057	-0.587035	-0.378355	0.155179	0.501394	0.567987	0.569901
1417434_at	-0.211173	-0.324531	0.040583	0.348181	0.399769	0.046781	0.035783	-0.233041	-0.01236	0.290444	0.027637	-0.408072
1417435_at	0.206584	-0.656475	-0.669761	-0.917507	-0.27784	0.519145	0.670748	0.02223	-0.612894	-0.006743	0.755307	0.967206
1417436_at	0.068135	0.080474	0.252784	-0.387126	-0.628868	-0.374015	0.146633	0.491279	0.403988	0.067965	0.124416	-0.245664
1417437_at	-0.009007	-0.007813	0.362591	0.074634	0.067867	0.405311	0.385755	0.49422	-0.507319	-0.760635	-0.494434	-0.011169
1417438_at	-0.54203	-0.375562	0.95837	0.970727	0.536954	-0.648835	-0.680345	-0.661162	-0.306334	0.218515	0.364123	0.165579
1417439_at	0.009008	-0.058495	0.121767	-0.176202	0.409171	0.685792	0.767124	0.049832	-0.765244	-0.826096	-0.16508	-0.051575
1417440_at	-0.421042	0.317085	0.094896	0.116692	-0.332721	0.317413	0.284332	0.669953	0.48153	-0.170264	-0.610566	-0.747307
1417441_at	-0.301012	-0.951575	-1.057144	-0.293965	0.647285	1.099966	0.641011	0.086486	-0.454402	-0.252989	0.32776	0.508578
1417442_a_at	-0.444156	0.485652	0.705763	0.18814	-0.640697	-0.626521	-0.358504	0.468794	0.867303	0.531019	-0.520817	-0.655977
1417443_at	-1.201898	-0.573115	0.191529	0.447338	0.053925	0.611	0.431296	0.299091	-0.063923	0.051079	0.061929	-0.308249
1417444_at	-0.469152	-0.383474	-0.599796	-0.003187	0.389911	1.310447	0.502876	0.277456	-0.469137	-0.101091	-0.333058	-0.121797
1417445_at	-0.229503	-0.334826	-0.343184	-0.461664	-0.108786	0.482932	0.572783	-0.496236	-0.408319	0.129925	0.769149	0.42773
1417446_at	0.274579	0.655539	0.547948	0.166166	0.204311	0.046017	0.228727	-0.532949	-0.676644	-0.764653	-0.048804	-0.100236
1417447_at	-0.648511	-0.733105	-0.119765	0.488878	0.568711	0.046065	-0.053735	-0.409071	-0.219525	0.346887	0.774784	-0.041611
1417448_at	0.623744	0.900129	0.480676	-0.03234	-0.405315	-0.337021	-0.931971	-0.745522	-0.287792	0.307211	0.169905	0.258297
1417449_at	-1.116499	-0.21571	0.812632	1.381319	0.709346	0.000083	-0.515781	-0.404025	0.186846	0.219646	-0.185253	-0.872604
1417450_a_at	-0.480661	-0.463205	-0.161362	-0.020528	-0.422451	-0.421973	0.151274	0.260015	0.726701	0.461541	0.615416	-0.244767
1417451_a_at	-0.547373	-0.099551	0.108706	0.639539	0.292709	0.088757	-0.233742	-0.028623	0.239499	0.487058	-0.29785	-0.649128
1417452_a_at	-0.561587	0.11578	0.529075	0.482062	-0.129134	-0.558846	-0.471203	0.014989	0.756822	0.77668	-0.178332	-0.776304
1417453_at	-0.240539	0.415688	0.830842	0.479649	-0.224426	-0.699015	-0.784001	0.057719	0.669997	0.547829	-0.497725	-0.55602
1417454_at	0.165088	0.76294	0.653715	0.103135	-0.814748	-0.797802	-0.261875	0.48186	0.422934	-0.081148	-0.534501	-0.099599
1417455_at	-0.752765	-0.018785	0.560794	0.208176	0.647245	0.392497	0.680122	-0.035849	0.090418	-0.483516	-0.412654	-0.875684
1417456_at	0.228207	0.363562	0.580958	-0.587503	-0.943013	-1.150275	-0.293196	0.487294	0.658612	0.39753	0.02455	0.233275
1417457_at	-0.114546	-0.309203	0.044699	-0.228464	0.33689	0.511316	0.971344	1.070716	0.358332	-0.722272	-1.145441	-0.773369
1417458_s_at	0.311477	-0.036664	0.135058	-0.249348	-0.16705	0.079474	0.276497	0.889639	0.240887	-0.471878	-0.767471	-0.240622
1417459_at	-0.015115	0.960766	1.057469	0.310459	0.277623	0.113306	0.237159	-0.35722	-0.282649	-0.8218	-0.82806	-0.651938
1417460_at	0.260463	0.474966	0.405576	-0.201109	-0.538355	-0.003862	0.298819	0.657628	0.03905	-0.396917	-0.884492	-0.111767
1417461_at	-0.000146	0.3275	0.115756	-0.217933	-0.478988	0.262843	0.156742	0.500726	-0.119232	-0.136994	-0.549748	0.139473
1417462_at	0.436552	0.662436	0.079828	-0.381464	-0.84722	-0.457359	0.202457	0.166396	0.087121	-0.137873	0.12874	0.060385
1417463_a_at	-0.887389	-0.473302	-0.039376	0.759996	0.863102	0.233229	-0.714918	-0.855618	-0.275902	0.62183	0.60967	0.158679
1417464_at	-0.33616	-0.552753	-0.093264	-0.197934	0.577552	0.135208	0.201063	-0.209068	-0.047274	-0.172788	0.497441	0.19798
1417465_at	-0.889821	0.104174	0.544501	0.603881	-0.119165	-0.62492	-0.438594	0.13967	0.90438	0.797413	-0.101211	-0.920311
1417466_at	-0.185616	-0.681678	-0.786348	0.045922	0.840813	1.069715	0.206111	-0.116722	-0.506642	-0.140122	0.180315	0.074254
1417467_a_at	-0.459431	0.202838	0.639503	0.302094	0.185626	0.239155	0.969765	0.842803	0.290279	-0.748466	-1.309713	-1.154451
1417468_at	-0.059021	0.357325	0.372385	-0.197882	-0.547705	0.155106	0.264234	0.75684	0.296768	-0.02358	-0.894115	-0.480353
1417469_at	-0.953233	-1.047953	-0.578113	-0.118483	0.373335	1.077231	0.994916	0.268753	-0.070281	0.333371	0.224613	-0.504156
1417470_at	-0.526199	-0.299483	-0.221785	-0.595817	-0.388663	0.722283	0.731988	0.393191	0.220329	0.211583	0.008891	-0.256317
1417471_s_at	-0.795241	-0.916157	-0.204812	0.252799	0.802116	0.480536	-0.078619	-0.573848	-0.281267	0.703127	0.637914	-0.026546
1417472_at	-0.198625	-0.22503	-0.314614	-0.725441	-0.782627	-0.13354	0.628499	0.914779	0.567829	-0.039791	0.020384	0.288176
1417473_a_at	0.249553	0.106805	0.726543	-0.110759	-0.286401	-0.262362	-0.098447	0.332565	-0.182937	-0.199054	-0.476479	0.200974
1417474_at	0.293943	0.638603	0.470441	-0.368199	-0.937914	-0.526505	-0.290335	0.476271	0.368101	0.338339	-0.427639	-0.035105
1417475_at	-0.523633	0.227859	0.941336	0.500924	-0.049714	-0.138534	-0.098725	-0.256498	0.201724	0.087661	-0.11322	-0.77918
1417476_at	-0.392913	-0.078189	0.310862	0.05263	-0.624164	-0.448358	0.241091	1.11775	0.672545	-0.112024	-0.518228	-0.221
1417477_at	-0.366202	0.172795	-0.192532	-0.083112	-0.04414	-0.031768	-0.801583	-0.427874	0.509666	1.016861	0.330306	-0.082418
1417478_a_at	-0.016812	0.561154	0.147825	-0.062481	-0.737199	-0.441925	-0.596806	-0.020816	0.243682	0.719467	0.103642	0.10027
1417479_at	-0.1569	-0.124051	0.529897	0.40727	-0.108956	-0.782504	-0.442136	0.116252	0.681292	0.161311	0.10913	-0.390605
1417480_at	-0.182237	0.603338	0.669573	1.1723	0.525369	0.081875	-0.570748	-0.869774	-0.576429	-0.381174	-0.164421	-0.307671
1417481_at	-0.291366	-0.331367	0.234046	-0.240805	0.309118	-0.086847	-0.040348	-0.165925	0.174207	0.01069	0.33024	0.098356
1417482_at	-0.521679	-0.879759	-0.394231	0.026277	-0.203462	-0.391816	0.137186	1.028927	1.122937	0.661262	0.002745	-0.588388
1417483_at	0.120094	-0.045662	-0.285948	-0.511751	0.117764	-0.180626	0.40399	0.322782	0.398779	-0.174393	-0.192214	0.027183
1417484_at	-0.118283	0.37977	0.783807	-0.008513	-0.306457	-0.763118	-0.318822	0.218995	0.61253	0.007167	-0.234392	-0.252683
1417485_at	0.049314	-0.167463	0.187752	-0.665525	-0.718984	-0.583162	-0.207555	0.614241	0.599977	0.516555	0.091794	0.283055
1417486_at	0.449845	-0.568466	-0.604099	-0.557176	-0.270949	0.343326	0.269732	0.372525	-0.435411	-0.189888	0.309117	0.881443
1417487_at	-0.568981	-0.323894	-0.086699	-0.430255	0.090643	0.497797	0.267691	0.39613	0.393978	0.244147	-0.265071	-0.215483
1417488_at	-0.393211	-0.546391	-0.575515	-0.661406	-0.789714	-0.653638	-0.031512	1.137566	1.571629	1.121029	0.135959	-0.314796
1417489_at	-0.401861	-0.32484	0.474062	1.227957	0.97445	0.051413	-0.342221	-0.225244	-0.205368	-0.123222	-0.507003	-0.598122
1417490_at	0.260036	0.569354	0.569076	0.215031	-0.361559	-0.070183	0.00699	0.099693	-0.264706	-0.207388	-0.662418	-0.153925
1417491_at	0.092477	-0.309391	-0.729575	-0.070653	0.178775	0.616386	-0.055111	-0.303748	-0.61988	-0.040764	0.546553	0.694928
1417492_at	-0.66194	0.447022	0.883325	0.53815	0.236672	0.09842	-0.198134	-0.35583	-0.140494	0.246184	-0.286234	-0.807142
1417493_at	-1.117215	-0.764718	0.405355	1.30337	1.009551	0.402823	-0.583494	-0.540838	-0.371417	0.245726	0.254037	-0.243178
1417494_a_at	0.475572	0.358481	0.445773	-0.00097	0.189048	0.43111	0.418134	-0.224569	-1.14967	-0.910885	-0.453973	0.421951
1417495_x_at	0.428826	-0.082768	-0.48813	-1.044096	-0.356414	0.551091	0.901776	0.354971	-0.041636	-0.20717	-0.010925	-0.005525
1417496_at	0.442137	0.531042	0.577312	-0.325786	-0.105699	0.347222	0.900578	0.228437	-0.524272	-0.92665	-0.754764	-0.389556
1417497_at	0.041706	-0.474394	-0.343374	-0.743968	-0.911087	-0.488479	-0.124748	-0.154631	-0.166662	0.709739	1.408108	1.247789
1417498_at	-0.354174	-0.590534	-0.791928	-0.14943	0.810644	1.21482	0.32225	0.142901	0.182903	0.157328	-0.435232	-0.509549
1417499_at	-1.10645	0.041902	0.664158	0.884791	0.212565	-0.321993	-0.448802	0.256206	0.86865	0.517687	-0.506676	-1.062038
1417500_a_at	-0.517973	-1.006378	-0.611463	-0.355178	0.111634	0.729291	0.382649	-0.019187	-0.092481	0.576934	0.450679	0.351474
1417501_at	-0.204349	0.246728	0.48279	-0.091726	-0.243302	0.510441	0.501572	0.369814	-0.254297	-0.468835	-0.699227	-0.149608
1417502_at	0.068519	-0.100016	-0.361849	-0.601984	-0.305618	0.663336	0.752828	0.766497	0.003301	-0.345824	-0.604436	0.065246
1417503_at	0.039391	-0.161171	0.574883	0.548811	-0.368601	-0.790035	-0.75516	0.091255	-0.049256	0.147037	0.154494	0.568355
1417504_at	-0.3205	0.160383	0.856882	0.998613	1.198421	0.257336	-0.116895	-0.724391	-0.639937	-0.6358	-0.430017	-0.604095
1417505_s_at	-0.953656	-0.912741	0.05102	0.536254	0.675529	0.062259	-0.170684	-0.215987	0.329848	0.390056	0.595362	-0.387259
1417506_at	-0.575272	0.32281	0.859727	0.573292	-0.433756	-1.0324	-0.36953	0.363674	0.93576	0.349851	-0.265689	-0.728466
1417507_at	-1.133033	-0.193072	0.208041	0.786235	0.502167	0.605739	-0.360944	-0.430273	0.011509	0.502089	0.066991	-0.565448
1417508_at	-0.82096	-1.082338	-0.682108	0.127171	0.767792	0.851493	0.1868	-0.425325	-0.413964	0.181453	0.887988	0.421997
1417509_at	-1.062996	-0.938091	-0.219751	0.633665	0.660819	0.611042	0.870707	0.401584	-0.030224	-0.419644	-0.15153	-0.35558
1417510_at	0.037264	0.358739	-0.135838	-0.116212	-0.025949	-0.071693	0.03727	0.156739	0.24502	0.016042	-0.396189	-0.105195
1417511_at	-0.481701	0.502995	0.516695	0.325168	-0.068027	-0.533783	-0.669318	-0.562602	0.447554	0.668825	0.375302	-0.521109
1417512_at	-0.525764	0.088845	0.90142	0.803006	0.695994	-0.165216	-0.702501	-0.628956	-0.249854	-0.131249	0.007138	-0.092863
1417513_at	-0.135453	0.176914	0.519716	0.085511	-0.116794	-0.802599	-0.397411	0.270741	0.622082	0.279574	-0.365254	-0.137028
1417514_at	-0.238127	-0.230827	0.790891	1.084664	0.353657	-0.031333	-0.265078	-0.429427	-0.972988	-0.551578	0.113596	0.376549
1417515_at	0.264586	-0.01758	-0.380319	-0.618863	-0.339461	0.398988	0.318777	0.264521	-0.563684	-0.296521	0.092815	0.876739
1417516_at	-0.754911	0.203194	-0.028869	-0.058756	-0.029838	0.724541	1.022894	0.934993	0.49442	-0.343824	-1.02097	-1.142875
1417517_at	-0.696951	-0.345909	0.749979	0.680838	0.518523	-0.022623	0.458449	-0.254429	-0.313505	-0.528835	-0.064966	-0.180571
1417518_at	-0.350649	-0.885274	-0.924025	-0.508465	0.127975	0.827197	0.319413	0.325414	-0.221053	0.243374	0.381433	0.664661
1417519_at	-0.234182	-0.82701	-0.822615	-1.078058	-0.889879	-0.29735	0.654686	1.353815	1.240578	0.753077	0.163816	-0.016878
1417520_at	0.171462	0.414444	0.350205	-0.298326	-0.821785	-0.22	0.413544	0.48796	-0.213803	-0.257504	-0.325238	0.29904
1417521_at	-0.965866	-0.517826	0.150753	0.058276	0.191533	0.358869	1.234471	0.604264	0.35242	-0.382317	-0.22754	-0.857036
1417522_at	0.30246	0.12774	0.429925	-0.216748	0.155391	0.441311	0.503919	0.076944	-0.612329	-0.928508	-0.3874	0.107293
1417523_at	-0.091731	0.588751	0.738323	1.082175	0.042649	-0.167369	-0.457768	-0.277469	-0.27757	-0.297814	-0.524408	-0.35777
1417524_at	0.406833	0.62466	-0.223595	-0.26265	-0.209721	0.069541	-0.458097	-0.035034	-0.0949	0.082776	-0.172467	0.272654
1417525_at	-0.188215	-0.057606	0.463097	0.196104	0.005827	0.12393	0.091455	0.272855	-0.111041	-0.512388	-0.310545	0.026528
1417526_at	-0.119435	0.157928	0.55817	0.343234	0.074243	0.369234	-0.406688	-0.749264	-1.019795	0.110612	0.359043	0.322719
1417527_at	-0.195343	-0.476838	-0.587272	-0.785444	-0.656867	0.374602	0.857178	0.330163	-0.197762	0.035637	0.682389	0.619555
1417528_at	-0.41306	-0.711312	-0.446624	0.613583	1.353441	1.294794	0.257652	-0.038829	-0.414684	-0.43819	-0.541162	-0.515608
1417529_at	-0.725852	-0.617222	-0.52027	-0.191532	-0.038426	0.527339	0.121789	0.483046	0.620753	0.934873	-0.122542	-0.471956
1417530_a_at	0.125413	-0.565684	-0.25969	0.021311	0.525172	0.79432	1.062104	0.645018	-0.319541	-0.939639	-0.671491	-0.417296
1417531_at	0.015892	-0.027514	0.13907	0.687011	1.059831	0.228762	-0.132321	-0.397038	-0.422134	-0.445026	-0.377365	-0.329168
1417532_at	-0.627018	-0.778271	-1.045734	-0.677019	0.207747	0.888758	0.639994	0.627539	0.886683	0.519659	-0.100488	-0.541848
1417533_a_at	0.338117	-0.193355	-0.394735	-0.668841	0.319985	0.636941	0.616534	-0.068627	-0.20374	-0.107194	-0.189115	-0.085973
1417534_at	0.091593	-0.521673	-1.005178	-0.823967	-0.411518	0.147962	0.439906	0.555991	0.329611	0.076597	0.583755	0.536919
1417535_at	-0.198253	-0.618704	-0.931021	-1.122424	-0.438618	0.620596	1.244854	1.165467	0.755682	0.08865	-0.281892	-0.284336
1417536_at	0.240519	0.657263	0.651391	-0.12268	-0.920504	-0.376597	0.102736	0.448238	-0.324009	-0.284655	-0.365141	0.293439
1417537_at	0.019025	-0.521947	-0.380666	0.00055	-0.072253	0.649431	0.361387	0.478856	-0.449868	-0.311888	-0.055841	0.283216
1417538_at	0.074416	-0.629314	0.057014	0.281156	0.501537	0.592893	0.171018	-0.546733	-1.200856	-0.485616	0.429538	0.754945
1417539_at	-0.560114	-0.662526	-0.104139	0.723748	0.910436	1.186946	0.854281	0.392026	-0.498344	-0.762932	-0.906452	-0.572928
1417540_at	0.262448	0.553814	0.206768	-0.321838	-0.726121	-0.303322	-0.428951	-0.195601	-0.220215	0.492041	0.426523	0.254453
1417541_at	0.150483	-0.114093	-0.325607	-0.69423	-0.496359	0.47234	0.796518	0.524678	-0.198298	0.042229	-0.171877	0.014217
1417542_at	-0.587792	-0.746431	-0.216779	-0.263689	0.401809	0.222969	0.205224	-0.113792	0.156276	0.110956	0.655181	0.17607
1417543_at	-0.177549	-0.671572	0.116305	-0.023608	-0.11627	-0.417101	-0.255316	0.201018	0.168204	0.106318	0.520983	0.548588
1417544_a_at	-0.160105	-0.152751	-0.250205	0.01224	-0.519661	0.249589	0.040624	0.723354	-0.066917	0.167267	-0.136169	0.092732
1417545_at	-0.802746	-0.558026	-0.762057	-0.158571	0.168443	0.798094	0.249782	-0.054087	0.149314	0.423209	0.626218	-0.079572
1417546_at	-0.463257	-0.486223	-0.156221	-0.366673	-0.046814	0.530436	0.122713	0.206162	0.222405	0.646202	-0.093207	-0.115522
1417547_at	-0.398599	0.269068	0.524172	0.313959	0.003266	0.087409	-0.32977	-1.087164	-0.730397	0.145792	0.719884	0.482379
1417548_at	-0.338093	0.506772	1.269151	1.210473	0.113818	-0.067607	-0.413138	-0.357467	-0.573149	-0.457819	-0.493355	-0.399587
1417549_at	0.025746	-0.049169	0.637176	1.106718	0.554138	-0.273588	-0.628186	-0.463738	-0.667906	-0.576169	0.058018	0.27696
1417550_a_at	-0.090225	0.519579	-0.021982	-0.197031	0.000097	0.395389	0.058548	-0.269796	-0.110879	-0.139744	0.118601	-0.262557
1417551_at	-0.662822	-1.029591	-0.3542	-0.076314	0.255979	0.199192	-0.464562	-0.168601	0.139073	1.012414	0.658841	0.49059
1417552_at	-0.451841	-0.518131	0.231214	-0.062899	0.012615	-0.149717	0.39749	0.583666	0.474912	-0.263806	-0.077449	-0.176053
1417553_at	0.064932	-0.109208	0.222921	0.336289	0.002572	0.289436	0.741683	0.570203	-0.21961	-0.603316	-0.725003	-0.570899
1417554_at	-0.415841	-0.345478	-0.315796	-0.230879	-0.272442	-0.208444	-0.616821	0.087523	0.787197	1.316046	0.313723	-0.098789
1417555_at	-0.041407	-0.14306	0.281544	0.392094	0.92132	0.006693	-0.616351	-0.90334	-0.41885	-0.14994	0.416905	0.254392
1417556_at	-0.228645	-1.112766	-0.335688	0.259679	0.272387	0.364639	0.280853	0.245837	-0.196283	0.022665	0.21628	0.211043
1417557_at	-0.744079	-1.15625	-0.689585	-0.279202	-0.478532	-0.358523	-0.429948	0.523628	0.889317	1.37979	0.927045	0.416339
1417558_at	0.192704	0.303075	0.662025	-0.267064	0.140108	-0.039228	0.177948	-0.358094	-0.513897	-0.607017	0.027174	0.282264
1417559_at	-0.505807	-0.655985	-0.031618	0.817065	0.899459	0.695841	0.227895	-0.225856	-0.438591	-0.083737	-0.159464	-0.539202
1417560_at	-0.785599	-0.797232	-0.361195	0.557624	0.90453	0.202407	-0.588607	-0.687175	0.071788	0.826943	0.748879	-0.092362
1417561_at	-0.811715	-0.440368	0.579507	0.632613	-0.080293	-0.513803	-0.557199	-0.291873	-0.062731	0.798747	0.528014	0.219101
1417562_at	-0.43734	0.387771	0.49321	0.077318	-0.74291	-0.492453	-0.265117	0.3673	0.700012	0.685556	-0.291419	-0.481928
1417563_at	-0.866842	-0.822012	-0.178923	-0.17518	-0.038474	-0.012079	0.533566	1.09963	1.322597	0.65934	-0.486398	-1.035225
1417564_at	-0.060009	-0.532127	0.346853	0.573229	1.241609	0.849568	0.662608	-0.228129	-0.850983	-1.122524	-0.586859	-0.293237
1417565_at	-0.715174	-0.080229	0.53852	0.601396	0.266873	-0.826309	-0.853174	-0.297906	0.7097	0.787994	0.341591	-0.473282
1417566_at	-0.752483	0.434963	1.098064	0.62523	-0.30379	-0.866136	-0.459424	0.215055	0.76134	0.396188	-0.341326	-0.807679
1417567_at	0.198447	-0.436655	-0.577842	-0.993864	-0.181719	0.467609	1.078249	0.153794	-0.21853	-0.287859	0.356015	0.442356
1417568_at	-0.057745	-0.461025	-0.028041	0.040269	0.14815	0.280742	0.383572	0.503872	-0.455816	-0.596264	-0.024892	0.267177
1417569_at	0.365176	-0.279919	-0.432996	-0.661315	-0.904492	-0.353322	0.20922	0.995736	0.461534	0.176635	-0.039003	0.462747
1417570_at	0.328033	0.301911	0.546023	-0.34672	-0.656321	-0.502394	0.039326	-0.354093	-0.684552	-0.065215	0.559994	0.834006
1417571_at	-0.658331	0.401109	0.729184	0.976556	0.270047	0.251026	-0.370384	-0.65602	-0.481221	0.100229	-0.16895	-0.393245
1417572_at	-0.045586	0.351489	0.496968	-0.333601	-0.691138	-0.606913	0.033492	-0.325043	-0.10571	0.139013	0.800351	0.286676
1417573_at	-0.177138	0.673643	1.134018	0.413267	-0.396034	-0.42065	-0.177445	0.376246	0.251039	-0.141315	-0.934635	-0.600998
1417574_at	-0.167567	0.345876	0.279337	-0.060712	-0.689898	-0.981925	-0.627983	0.474481	1.169932	0.811857	-0.192954	-0.360443
1417575_at	-0.084687	-0.61492	-0.423096	0.103462	0.182471	-0.275995	-0.792372	-0.255494	-0.057127	0.455736	0.767418	0.994607
1417576_a_at	-0.880301	-0.401865	-0.070256	0.616065	0.480771	0.396697	-0.078407	0.263744	0.617149	0.465545	-0.579261	-0.829881
1417577_at	0.271687	-0.038431	0.312616	0.077401	-0.170825	-0.565528	-0.190169	0.790661	0.695266	-0.09407	-0.628085	-0.460522
1417578_a_at	-0.113452	0.016604	-0.121873	-0.719818	-0.766074	-0.214145	-0.144151	0.55737	0.792095	0.934906	-0.07467	-0.146793
1417579_x_at	-0.342662	0.567635	1.027923	0.715594	-0.061391	-0.182299	-0.660986	-0.371897	-0.10088	-0.077825	-0.253447	-0.259768
1417580_s_at	-1.402219	-0.483851	0.16032	0.86599	0.266038	-0.114508	-0.29663	0.044339	0.712954	0.715686	0.169711	-0.637831
1417581_at	0.115001	0.815535	0.557406	0.83772	0.772799	0.435582	-0.235466	-0.657603	-0.655767	-0.860362	-0.659507	-0.46534
1417582_s_at	-0.768497	-0.306533	0.228839	0.420453	0.544745	0.534422	0.361927	-0.608198	-0.684375	0.033317	0.450053	-0.206152
1417583_a_at	-0.363555	-0.248422	0.472407	-0.301708	0.138562	0.027698	0.789543	0.030796	-0.144792	-0.414642	0.087767	-0.073652
1417584_at	-0.233273	-0.599523	0.170084	0.282138	0.02323	0.111177	0.276609	-0.019394	-0.544093	0.079227	0.31161	0.142207
1417585_at	-0.39869	-0.415437	0.083648	0.272846	0.866369	0.208881	-0.005673	0.036376	0.334182	-0.253401	-0.248121	-0.480981
1417586_at	-0.890471	-0.253301	-0.216389	0.256724	-0.080055	-0.281003	-0.428183	0.055052	1.059528	0.868767	0.33673	-0.427399
1417587_at	-0.145483	-0.299613	0.020074	-0.907178	-0.724895	-0.228959	-0.007027	0.001756	0.132015	0.873228	0.746388	0.539696
1417588_at	-0.534414	-0.654678	-0.267648	-0.562835	-0.222897	-0.246945	0.269013	-0.076201	0.606191	0.85475	0.96234	-0.126677
1417589_at	-0.165004	-0.406969	-0.383625	-0.455747	-0.556926	-0.331349	0.058505	0.230643	0.575887	0.626981	0.827468	-0.019863
1417590_at	-0.062845	0.272631	0.15314	-0.144009	-0.143071	0.582409	1.184121	0.824819	0.01029	-1.005926	-0.968869	-0.702691
1417591_at	0.251759	0.946827	0.785512	-0.000368	-0.833816	-0.398117	0.155452	0.385535	0.058392	-0.320744	-0.702751	-0.327679
1417592_at	0.506414	-0.291122	-0.444246	-0.484283	0.308195	0.984558	0.955982	0.346796	-0.688567	-0.914073	-0.474041	0.194386
1417593_at	-0.998151	-0.10938	0.430499	0.44474	-0.182756	-0.579748	-0.767234	0.085473	1.051082	1.099114	0.180038	-0.653676
1417594_at	-0.08185	-0.802972	-0.813694	-0.936111	-0.26208	0.291992	0.613724	0.525449	0.449714	0.657876	0.424163	-0.066211
1417595_at	0.395672	-0.091532	0.058491	-0.663798	-0.281931	0.132469	0.341192	0.595563	0.32538	-0.051716	-0.572815	-0.186974
1417596_at	0.436448	-0.155308	-0.142463	-0.701643	-0.442623	-0.38291	0.169607	0.507831	0.150288	0.06023	-0.096491	0.597034
1417597_at	0.182426	0.723219	0.491192	-0.358563	-0.760046	-0.850865	-0.34482	-0.031408	0.286872	0.102712	0.409021	0.15026
1417598_a_at	-0.595384	-0.88339	-0.230185	-0.260337	0.559036	0.434215	0.801731	0.070154	0.152717	-0.147891	0.379565	-0.280231
1417599_at	-1.154167	-1.075672	0.212345	0.496751	0.648989	0.608456	0.996763	0.560634	-0.038437	-0.482632	-0.18312	-0.589909
1417600_at	-0.086115	0.357343	1.138598	1.019344	-0.015868	-0.43944	-0.450159	-0.171981	-0.284781	-0.483323	-0.477624	-0.105994
1417601_at	-1.142166	-0.416542	0.089099	0.532395	0.400129	0.548292	-0.219271	-0.575988	0.013293	0.580712	0.477203	-0.287154
1417602_at	-1.055416	-0.597816	0.427453	0.756175	0.250615	-0.492571	-0.882675	-0.247535	0.51196	0.956366	0.426736	-0.053292
1417603_at	-0.827461	-0.805357	0.284382	0.982626	0.859138	-0.182024	-0.4047	0.010646	0.422269	0.400411	-0.214134	-0.525794
1417604_at	0.198413	-0.010994	0.48613	-0.361793	-0.845129	-0.445967	0.219351	0.287683	-0.085823	-0.0629	0.116081	0.504948
1417605_s_at	-0.85199	-0.975089	-0.214175	0.357754	1.187381	0.917674	0.432594	-0.197681	0.059066	0.25077	-0.235401	-0.730902
1417606_a_at	-0.14212	0.061921	0.204221	-0.033658	-0.315312	-0.159195	-0.476955	0.155406	0.092731	0.3191	-0.129092	0.422953
1417607_at	-0.384629	-0.621131	-0.077884	-0.108727	0.661363	0.192652	0.161164	-0.154062	-0.034359	-0.198217	0.379603	0.18423
1417608_a_at	-0.211281	0.150118	0.169828	0.008651	-0.487004	-0.480613	-0.095687	0.464053	0.766222	0.61069	-0.333007	-0.561972
1417609_at	-0.489443	-0.347669	-0.085528	0.336581	0.764682	0.008152	-0.325426	-0.37089	0.338705	0.37926	0.318911	-0.527336
1417610_at	-0.265786	-0.458143	-0.724352	-0.617866	0.225021	1.206805	0.868476	0.2342	-0.371472	-0.204798	-0.138566	0.246483
1417611_at	-0.921466	-0.598784	-0.315602	0.303087	-0.040996	0.262117	-0.361268	-0.094256	0.305204	0.906108	0.479034	0.076822
1417612_at	0.096631	-0.453058	-0.585514	-0.656111	-0.3491	0.267762	0.598893	1.090048	0.130525	-0.224215	-0.154106	0.238242
1417613_at	0.015934	0.45945	0.964834	0.040992	-0.088521	0.255997	0.653071	0.159244	-0.286216	-0.689416	-0.833267	-0.6521
1417614_at	-0.446362	-0.586055	-0.052075	-0.056624	0.597672	0.055967	0.034993	-0.252145	0.017023	-0.047992	0.562791	0.172806
1417615_a_at	-0.498142	-0.675233	-0.329024	0.04119	0.567855	0.689096	0.858094	0.202002	0.079161	0.016075	-0.324403	-0.626671
1417616_at	0.472185	0.660524	0.388915	-0.216937	-0.385091	-0.075434	0.621508	0.485525	0.179666	-0.60145	-0.869955	-0.659454
1417617_at	0.145877	-0.200399	-0.489459	-0.374802	0.442727	0.963763	1.253987	0.704444	-0.192071	-0.989538	-0.852362	-0.412167
1417618_at	0.498956	0.519796	0.572284	0.185541	0.044516	-0.46738	-0.895193	-0.71878	-0.695974	0.036974	0.181269	0.737991
1417619_at	-0.144398	0.154639	0.58804	0.68247	0.27796	-0.10221	-0.479506	0.305761	0.082722	-0.120452	-0.911614	-0.333411
1417620_at	0.27924	0.697948	0.932664	-0.196739	-0.007655	-0.13366	0.020582	-0.147445	-0.265341	-0.474876	-0.533823	-0.170894
1417621_at	-0.13877	-0.113402	0.214902	0.020717	0.304515	-0.113328	-0.811056	-0.49525	0.0977	0.507643	0.449708	0.076624
1417622_at	-1.153532	-0.231108	0.692953	1.009063	0.473464	-0.36308	-0.638949	-0.366479	0.61681	0.72982	0.037681	-0.806642
1417623_at	-0.877256	-0.355948	0.558872	0.451299	-0.100222	-0.993685	-0.61036	0.182102	1.143353	0.934893	0.220504	-0.553552
1417624_at	0.070174	-0.423274	-0.070624	0.026922	0.208627	0.57656	0.315847	-0.516853	-0.93529	-0.134923	0.445203	0.43763
1417625_s_at	0.470044	0.202942	-0.100721	-0.811802	-0.525991	0.416242	1.025337	0.88737	-0.049668	-0.717427	-0.704086	-0.092241
1417626_at	-0.246813	-0.025819	0.411011	0.01577	0.266584	-0.290323	-0.22711	-0.1794	0.088587	-0.1608	0.212625	0.135689
1417627_a_at	0.1759	0.561891	0.519627	0.253891	0.567229	0.372733	0.125212	-0.054079	-0.543393	-0.958274	-0.751945	-0.268791
1417628_at	-0.867029	-1.022769	-0.28931	0.24111	0.146314	0.625576	0.729939	0.383256	-0.420933	-0.22155	0.385847	0.309546
1417629_at	-0.811623	-0.757681	0.521533	0.799592	0.727121	0.204725	0.311837	0.105711	-0.106053	0.024852	-0.309446	-0.71057
1417630_at	-0.587533	-0.377383	0.457524	0.788041	1.055337	0.662861	0.190145	-0.754495	-0.990552	-0.764029	0.155582	0.164504
1417631_at	0.287998	0.382785	0.088045	-0.514771	-0.81028	0.161844	0.055067	0.263228	-0.069	0.093639	-0.095091	0.156536
1417632_at	0.395753	0.144998	-0.11217	-0.77086	-0.535977	-0.022767	0.125052	0.189374	-0.180262	-0.201215	0.122573	0.845498
1417633_at	-0.289916	0.402631	0.407612	0.110356	-0.53432	0.004523	-0.067274	0.497372	0.283196	0.146068	-0.646431	-0.313815
1417634_at	-0.043385	0.37047	-0.08092	-0.506968	-0.869032	-0.338248	-0.099866	0.755768	0.786865	0.542031	-0.366082	-0.150631
1417635_at	-0.051106	-0.005458	0.060265	0.525077	0.008138	0.065067	-0.371693	-0.265615	-0.526198	-0.10338	0.427326	0.237577
1417636_at	-0.033269	-0.399006	-0.291368	-0.24032	0.544385	1.122592	0.601229	0.459199	-0.309943	-0.508063	-0.752728	-0.192708
1417637_a_at	0.263536	0.164732	-0.369395	-0.018505	0.101496	0.674259	0.465092	0.07512	-0.505818	-0.5333	-0.395707	0.07849
1417638_at	-0.032033	-0.284607	-0.480153	-0.758386	-0.063853	0.781197	1.271865	0.22061	-0.243117	-0.30293	-0.013786	-0.094806
1417639_at	0.24543	0.718592	0.334914	-0.282601	-0.628994	-0.692661	-0.63438	-0.716739	-0.251203	0.410841	0.907403	0.589398
1417640_at	-0.056734	-0.074783	0.407336	-0.046041	0.460025	-0.00888	0.144068	0.239806	0.424295	-0.381138	-0.592691	-0.515264
1417641_at	-0.476823	-0.432241	0.398658	0.69173	0.649666	0.500309	-0.004359	0.064589	0.052928	0.11254	-0.732561	-0.824436
1417642_at	-1.11076	-0.604148	0.012289	0.162207	-0.223343	-0.349308	-0.303598	0.363618	1.181494	1.157836	0.217915	-0.504203
1417643_at	-0.25439	-0.76954	-0.833015	-0.251656	0.295952	0.932062	0.46495	0.423236	-0.411563	-0.20942	0.14684	0.466545
1417644_at	-0.670184	-0.918178	-0.240831	-0.088613	0.293564	-0.429513	-0.439553	-0.226964	0.407766	0.698594	1.037169	0.576743
1417645_at	-0.400164	0.668032	0.996911	0.801859	-0.160897	-0.736066	-0.453862	0.016785	0.418152	-0.190171	-0.330907	-0.629671
1417646_a_at	-0.106368	0.455253	0.972032	0.067662	-0.361608	-0.377491	-0.069109	0.055091	-0.123811	-0.115687	-0.107761	-0.288204
1417647_at	-0.066811	0.055203	0.729682	0.168709	0.532774	-0.100881	0.241846	-0.410632	-0.459575	-0.688393	-0.156402	0.15448
1417648_s_at	-0.314483	-0.083042	0.258201	0.757255	0.551923	0.194787	-0.354759	0.008213	-0.41884	-0.489529	-0.308352	0.198625
1417649_at	0.048988	0.300402	0.398346	-0.076954	-0.333109	-0.419274	0.29151	0.955728	0.791453	-0.260252	-1.048039	-0.648802
1417650_at	-0.253095	-0.305489	-0.365336	0.60907	1.121971	1.224488	0.234135	-0.190225	-0.707428	-0.708214	-0.422941	-0.236937
1417651_at	-0.572378	-0.780207	-0.292912	0.426587	0.704856	1.145256	0.494485	0.229835	-0.304928	-0.184242	-0.558345	-0.308009
1417652_a_at	-0.282164	0.008069	0.128147	-0.082045	-0.094849	-0.287446	-0.167218	0.075304	0.639656	0.76072	-0.007645	-0.69053
1417653_at	-0.409315	-0.527008	0.004141	-0.089413	0.597057	0.061282	0.083355	-0.242024	0.036182	-0.100407	0.477154	0.108995
1417654_at	-0.720171	-0.321848	0.443628	0.488786	-0.014309	-0.405735	-0.739573	0.066182	0.615361	0.842154	-0.037374	-0.217102
1417655_a_at	0.412481	-0.524079	-0.053051	-0.046828	-0.131454	0.161661	0.226044	0.209947	-0.573163	-0.367683	0.095194	0.590932
1417656_at	-0.083959	-0.713728	-0.055563	0.400547	0.647306	0.113328	0.211048	0.459176	0.335755	-0.086926	-0.632587	-0.594396
1417657_s_at	-0.747943	-0.848337	-0.540099	0.068601	0.995601	0.94273	0.619221	0.329194	0.493899	0.225187	-0.437764	-1.100291
1417658_at	-0.89395	-0.185214	0.0486	0.42952	-0.217466	-0.223716	-0.495355	-0.320839	0.409407	0.727968	0.773196	-0.052149
1417659_at	-0.315317	-0.358076	-0.159752	-0.639022	-0.704342	-0.388279	-0.051855	0.721204	0.954587	0.67247	0.09155	0.176832
1417660_s_at	-0.15531	-0.522189	-0.817049	-0.95456	-0.381059	-0.068316	-0.331722	0.146563	0.457382	0.938531	0.94946	0.738268
1417661_at	-1.051273	-0.620191	0.10161	0.179034	0.143513	0.855958	0.637688	0.404627	0.095315	0.063774	-0.275717	-0.534336
1417662_at	0.301975	-0.413743	-0.346854	-0.090791	0.433817	0.494076	0.794248	0.664675	-0.166872	-0.901792	-0.564562	-0.204176
1417663_a_at	-0.513794	-0.469798	0.284751	1.000609	0.10317	-0.251389	-0.585572	-0.282883	-0.327474	0.275355	0.523305	0.24372
1417664_a_at	-0.576428	-0.064137	0.088979	0.231561	-0.433044	-0.280349	0.260909	0.508088	0.592729	0.010573	-0.101645	-0.237239
1417665_a_at	0.322395	1.190429	1.145658	0.436773	-0.47492	-0.765049	-0.368689	-0.076474	0.104492	-0.374634	-0.6975	-0.442482
1417666_at	0.185401	-0.309464	-0.190596	-0.514942	-0.38261	-0.239447	0.627849	1.086383	0.79815	-0.176784	-0.396744	-0.487196
1417667_a_at	-0.491126	-0.531736	-0.75069	-0.907662	-0.052655	0.693981	1.153769	0.949883	0.888034	0.261307	-0.495994	-0.717111
1417668_at	-0.410801	-0.269278	0.074462	-0.002634	-0.01588	-0.358971	-0.991525	-0.900042	-0.201163	1.042209	1.307473	0.726148
[truncated: 20,690 more rows]
