# Supplementary material for: Confidence in Phase Definition for Periodicity in Genes Expression Time Series
Source: PLoS One. 2015 Jul 10;10(7):e0131111. doi: 10.1371/journal.pone.0131111 (PMC4498625; doi:10.1371/journal.pone.0131111)
Supplement: S3 Data — (TXT) [file pone.0131111.s004.txt]

ProbeID	t1	t2	t3	t4	t5	t6	t7	t8	t9	t10	t11	t12
1415670_at	-0.764184	-1.120019	-0.525887	-0.079299	0.693388	0.210511	-0.188822	-0.737136	-0.055485	0.76036	1.29452	0.512054
1415671_at	-1.073597	-0.263924	0.527502	0.879353	0.894638	-0.044776	-0.674615	-0.836373	0.152748	0.546352	0.405086	-0.512394
1415672_at	0.632815	0.881457	0.366157	-0.392366	-0.473591	0.062885	0.653513	0.579152	0.012989	-0.814467	-0.981318	-0.527227
1415673_at	-0.113036	0.129682	0.06614	0.099121	-0.254308	0.298774	-0.30129	-0.543296	-0.673873	0.354799	0.590959	0.346327
1415674_a_at	-0.408542	-0.368734	0.096554	-0.3869	-0.096762	-0.14996	0.800253	0.469244	0.618271	0.214293	-0.159395	-0.628325
1415675_at	0.01512	0.678833	0.649961	-0.440807	-1.053292	-0.675552	0.318721	0.585692	0.457883	0.060462	-0.350756	-0.246266
1415676_a_at	0.379048	0.008861	0.029782	-0.838845	-0.537802	-0.060511	0.649178	-0.023977	-0.160293	-0.029549	0.339314	0.244796
1415677_at	0.666493	0.216457	0.226208	-0.143821	0.294992	0.222299	0.367144	-0.149197	-0.780555	-0.72266	-0.343315	0.145954
1415678_at	-1.007926	0.023006	0.782026	0.803927	0.058406	-0.446088	-0.411132	0.307632	0.886578	0.538185	-0.511813	-1.022799
1415679_at	-0.405396	-0.132008	0.034577	0.066944	-0.364087	-0.46041	-0.011989	0.237327	0.705375	0.720281	0.122619	-0.513233
1415680_at	-0.420029	0.343245	0.616327	0.20016	0.033423	0.493498	0.211831	-0.290955	-0.323903	0.118084	-0.284759	-0.696922
1415681_at	0.181129	0.009634	-0.537083	-0.927822	-0.734748	-0.425888	0.25553	0.144419	0.439625	0.563002	0.700016	0.332187
1415682_at	-0.797592	0.400561	1.14091	1.223203	0.593775	0.106355	-0.584835	-0.582612	-0.349737	-0.02206	-0.512309	-0.615658
1415683_at	0.332969	0.001697	-0.061053	-0.815067	-0.431589	-0.219634	0.778514	0.485382	0.548024	-0.136911	-0.222591	-0.25974
1415684_at	-0.106423	-0.336309	-0.545828	-0.366365	-0.635808	0.189968	0.399815	0.64007	0.370828	0.230676	0.213491	-0.054113
1415685_at	-0.439147	0.16721	0.748746	0.296105	-0.171325	-0.708899	-0.083236	0.336936	0.704025	-0.122042	-0.243733	-0.484643
1415686_at	0.216885	0.574511	0.211523	-0.36933	-1.021523	-0.347503	0.031561	0.579339	0.264031	-0.084808	-0.236367	0.181681
1415687_a_at	-1.067242	-0.011124	0.815713	0.843383	0.299384	-0.610354	-0.839868	-0.351499	0.563383	0.707478	0.162812	-0.512066
1415688_at	-0.533061	0.570233	0.963649	0.616689	-0.189426	-0.389644	-0.044113	0.444859	0.669543	0.047711	-0.924419	-1.232022
1415689_s_at	0.181227	-0.076895	-0.264466	-0.128654	0.045709	0.585451	0.383253	0.122861	-0.769186	-0.742737	0.036666	0.62677
1415690_at	-0.228208	0.119891	0.345325	0.00927	-0.582884	-0.573788	0.268678	1.082982	0.908137	0.111714	-0.7931	-0.668018
1415691_at	0.048752	0.900756	0.826893	-0.055105	-0.664763	-0.425067	0.085356	0.64603	0.441522	-0.335636	-0.919073	-0.549663
1415692_s_at	-0.227575	-0.983331	-0.864278	-0.12006	0.827119	1.217001	0.591936	-0.09569	-0.671625	-0.298661	0.329312	0.295853
1415693_at	-0.582966	-0.76265	-0.079027	0.977904	1.336694	0.405257	-0.126325	-0.227146	-0.111228	-0.073393	-0.231797	-0.525324
1415694_at	-0.756537	-0.75605	-0.419551	-0.394524	0.182006	0.332376	0.280001	-0.419859	-0.089634	0.737959	1.131183	0.172631
1415695_at	0.736329	0.963885	0.334768	-0.551607	-0.36446	-0.054968	0.112783	-0.122948	-0.452446	-0.623531	-0.250468	0.272664
1415696_at	-0.483833	-0.277771	0.66176	0.913085	0.376976	-0.454806	-0.76846	-0.16536	0.153627	0.530847	-0.192218	-0.293848
1415697_at	0.283829	0.361586	0.011048	-0.575538	-0.812123	0.210165	0.57892	0.322338	-0.615777	-0.367836	0.087369	0.516016
1415698_at	-0.732319	-0.592075	0.375725	1.12647	0.71667	-0.143793	-0.08264	0.042742	-0.119428	-0.312509	-0.164205	-0.114635
1415699_a_at	-0.745363	-0.3972	-0.307886	-0.195854	-0.372647	-0.321957	0.325758	0.410317	1.055149	0.798459	0.272119	-0.520894
1415700_a_at	-0.845154	-0.808141	-0.299653	0.686149	1.276513	0.917836	-0.228083	-0.720444	-0.498566	0.172692	0.435959	-0.089108
1415701_x_at	-0.139596	-0.305055	-0.253236	-0.493945	-0.314856	0.472523	0.625029	0.048737	-0.029026	0.326972	0.173598	-0.111146
1415702_a_at	0.331746	0.310017	0.178481	-0.310062	-0.192563	-0.293575	-0.744981	-0.225341	-0.048445	0.515595	0.038181	0.440946
1415703_at	0.079746	-0.543882	-0.114941	-0.017775	-0.175321	-0.294337	-0.351442	0.652702	0.19099	0.220373	-0.103894	0.457781
1415704_a_at	-0.465067	-0.260314	0.378727	0.273709	-0.055967	0.046181	-0.187638	-0.176069	0.083811	0.618705	-0.03483	-0.221248
1415705_at	0.189643	0.122019	0.436778	0.185965	0.248802	0.062113	0.16222	0.357179	-0.38956	-0.895241	-0.695753	0.215835
1415706_at	-0.998924	-1.141852	-0.61615	0.379516	1.039815	0.522041	-0.119961	-0.582312	-0.06674	0.607453	0.904475	0.07264
1415707_at	0.601645	0.269806	0.22721	-0.654397	-0.880811	-0.326021	0.556414	0.935958	0.176139	-0.359861	-0.561873	0.015792
1415708_at	-0.164152	0.562238	0.205957	-0.412399	-0.780174	-0.369306	0.139168	0.853702	1.040362	0.281846	-0.670588	-0.686654
1415709_s_at	0.366846	0.227158	0.189185	0.056119	-0.014271	0.147133	0.573908	0.644952	-0.045319	-0.998783	-0.741212	-0.405714
1415710_at	-0.151743	-0.292779	0.462566	0.040045	0.160479	0.178865	0.546868	-0.514729	-0.908019	-0.409878	0.478956	0.409369
1415711_at	-0.778009	0.044489	0.721619	0.873845	-0.213465	-0.71285	-0.457793	0.540201	0.676815	0.345244	-0.435787	-0.60431
1415712_at	-0.971913	-0.326649	0.287911	0.861261	0.607242	-0.294282	-0.448323	0.238899	0.842077	0.311426	-0.241112	-0.866534
1415713_a_at	-0.638403	-1.297031	-0.488225	0.382244	1.026884	0.570762	0.471448	0.047833	-0.409086	-0.180087	0.281582	0.232077
1415714_a_at	-0.144162	-0.411724	-0.043861	-0.575142	-0.409028	-0.611935	0.498578	0.783587	0.986595	0.142459	0.117421	-0.33279
1415715_at	0.071015	0.25348	-0.131102	-1.033227	-0.874342	-0.365893	0.752952	0.687289	0.7808	0.158158	0.023252	-0.322382
1415716_a_at	-0.926382	-0.328848	0.489401	0.652156	0.097361	-0.431335	-0.339967	-0.032398	0.681019	0.873568	0.074349	-0.808926
1415717_at	-0.947141	-0.728736	-0.159307	0.17467	0.024381	0.727098	0.822518	0.503934	0.089437	0.042978	0.06807	-0.617901
1415718_at	-0.468139	-0.002233	-0.164558	-0.327945	-1.032721	-0.983251	-0.45052	0.302664	1.099251	1.188252	0.839776	-0.000576
1415719_s_at	-0.941346	-0.705883	0.486599	0.745706	-0.00937	-0.313566	-0.062808	0.6904	0.534292	0.230197	-0.249363	-0.404859
1415720_s_at	-0.287397	0.193995	0.281965	-0.486533	-0.878967	-0.386862	-0.095604	0.642418	0.873	0.814302	-0.147081	-0.523234
1415721_a_at	-0.734017	-0.238403	0.290128	0.607967	0.223609	-0.457591	-1.034019	-0.319668	0.65398	1.162064	0.271509	-0.425559
1415722_a_at	0.080477	0.580678	0.82673	0.226771	-0.155005	-0.028799	0.58839	0.701285	0.099417	-0.871675	-1.325229	-0.723041
1415723_at	-0.570477	0.403746	0.655414	0.270045	-0.674694	-0.646505	-0.452317	0.55031	0.859108	0.635946	-0.41221	-0.618364
1415724_a_at	-0.039206	0.00803	-0.041561	0.242566	0.506417	0.332911	-0.142014	0.332509	0.075901	-0.440906	-0.559306	-0.275341
1415725_at	-0.174194	0.251049	0.57438	0.543539	-0.377064	-0.156446	-0.214083	0.242918	-0.03514	0.069393	-0.522474	-0.20188
1415726_at	-0.590064	0.134686	0.97581	1.00926	0.280009	-0.54605	-0.654124	0.200369	0.405965	-0.015842	-0.649751	-0.550267
1415727_at	-0.473275	-0.259622	0.186423	-0.089719	-0.570625	-0.505306	-0.017169	-0.133956	0.424343	0.84216	0.702249	-0.105503
1415728_at	-0.181133	0.514242	0.129585	-0.373213	-0.614283	0.037638	0.559592	0.660618	0.55804	0.091792	-0.696852	-0.686026
1415729_at	-0.309821	0.510617	0.548949	0.587575	-0.451645	-0.559182	-0.839329	0.120071	0.333792	0.392374	-0.222278	-0.111126
1415730_at	-0.340245	0.004532	0.427158	-0.01406	-0.37935	-0.984394	-0.897041	0.017712	1.125519	1.077481	0.292287	-0.329598
1415731_at	-1.351422	-1.094774	0.022333	0.348055	0.128743	-0.34098	-0.064569	0.647246	0.857403	0.91018	0.212713	-0.27493
1415732_at	0.117455	0.916818	0.9787	0.075591	-0.564894	-0.504251	0.022962	-0.379059	-0.489481	-0.454662	0.02391	0.256913
1415733_a_at	-0.394618	-0.102303	0.15097	-0.066016	-0.600858	-0.503277	0.2048	0.74566	0.85864	0.203781	-0.297773	-0.199006
1415734_at	-0.804437	-0.673615	0.274943	0.493197	0.242519	-0.18817	-0.769916	-0.162438	0.271044	1.054661	0.352162	-0.089951
1415735_at	-0.827182	-0.478303	-0.261542	-0.181722	-0.485621	-0.598768	-0.631615	0.178561	1.130805	1.554604	0.657581	-0.056798
1415736_at	-0.590923	-1.216468	-0.759654	0.237039	1.200651	0.816615	0.196077	-0.484097	-0.312942	0.234427	0.579344	0.099932
1415737_at	-1.352639	-1.581812	-0.866629	0.189387	0.70378	0.754184	0.330469	0.097315	0.566094	0.875573	0.587162	-0.302882
1415738_at	-0.213803	0.001119	0.023926	-0.190546	0.398606	0.778412	0.643394	0.013328	-0.731973	-0.721724	-0.277904	0.277163
1415739_at	0.066851	-0.046513	0.662061	-0.106525	-0.053748	-0.474251	-0.337235	-0.645181	-0.39318	0.312465	0.679825	0.335431
1415740_at	0.290408	-0.633243	-0.688768	-0.581209	-0.049498	0.634785	0.855889	0.43866	-0.253883	-0.280844	0.122436	0.145267
1415741_at	-0.588516	-0.482483	0.180955	-0.239958	0.394956	0.570971	0.523622	-0.01763	-0.07922	-0.18601	0.052577	-0.129263
1415742_at	-0.385665	-0.82282	-0.350696	-0.044322	0.22761	-0.336037	-0.261542	-0.548726	-0.063824	0.694013	1.309829	0.58218
1415743_at	0.091026	-0.37038	-0.614251	-1.07902	-0.110814	0.208352	0.677495	0.465802	0.434579	0.049284	0.257759	-0.009832
1415744_at	-0.009726	0.896028	1.15398	0.486202	-0.578988	-0.799148	-0.188751	0.310336	0.283791	-0.252027	-0.752664	-0.549033
1415745_a_at	0.306123	-0.208735	0.252087	-0.295433	-0.255558	-0.20089	0.607166	0.826095	0.092329	-0.684432	-0.578617	0.139863
1415746_at	0.503301	0.071309	-0.158288	0.103851	0.334745	0.487609	0.127134	0.310791	-0.497104	-0.864814	-0.618907	0.200371
1415747_s_at	-0.558793	-1.130873	-0.441526	0.327591	0.527483	0.454901	0.269625	0.856659	0.40639	0.047852	-0.503661	-0.25565
1415748_a_at	0.22631	-0.230644	-0.420728	-0.682968	-0.595718	-0.617418	0.368747	1.028482	1.074266	0.038913	-0.097878	-0.091366
1415749_a_at	-0.660656	0.00124	-0.229374	-0.288629	-0.452049	-0.110961	-0.588999	-0.051682	0.787564	1.158764	0.510869	-0.076085
1415750_at	-0.129562	-0.088238	-0.51912	-0.431753	-0.137233	0.650471	0.437904	-0.277597	-0.395573	0.107924	0.635609	0.147169
1415751_at	-0.189237	0.527868	0.512102	0.029327	0.037365	0.258841	0.20055	0.609331	0.431331	-0.26113	-1.222667	-0.93368
1415752_at	0.030543	-0.331499	-0.418746	-1.024904	-0.464766	0.469326	1.054244	0.328444	-0.116207	-0.019867	0.377163	0.116269
1415753_at	-1.355011	-0.87364	0.088215	0.450679	0.562827	-0.021498	-0.240869	-0.545747	0.233588	0.797311	1.014015	-0.109871
1415754_at	-0.217258	0.328669	0.333073	-0.655928	-0.894264	-0.395348	0.337615	0.084691	0.448954	0.526788	0.354198	-0.251189
1415755_a_at	-0.288831	-0.070402	0.478037	-0.000949	0.039143	-0.354387	-0.34179	-0.133389	0.0553	0.212685	0.425819	-0.021237
1415756_a_at	0.847667	0.767817	0.218569	-0.531308	-0.46414	-0.195583	0.397269	0.427833	-0.089742	-0.723639	-0.704993	0.05025
1415757_at	-0.297386	0.188899	-0.205014	-0.226495	-0.029165	0.236017	-0.496864	-0.590723	-0.26834	0.456926	0.646665	0.585481
1415758_at	-0.110492	-1.02545	-0.604204	-0.52062	0.392448	0.238287	0.806772	0.600963	0.184988	-0.134795	0.147827	0.024278
1415759_a_at	-0.132226	0.335815	0.450653	-0.222036	-0.327899	-0.199532	0.283238	0.455206	0.663088	0.195325	-0.487001	-1.014633
1415760_s_at	-0.676955	-1.008808	-0.135335	0.480929	1.069737	0.558086	0.203395	-0.580894	-0.334494	0.201201	0.478197	-0.255058
1415761_at	-0.013587	-0.120186	0.377317	0.17345	0.925029	0.424337	0.435094	0.007978	-0.327898	-0.632645	-0.746419	-0.502469
1415762_x_at	0.424989	0.131589	0.203882	-0.471292	-0.17946	-0.241122	-0.19915	-0.771046	-0.748817	0.144155	0.817192	0.889078
1415763_a_at	-1.229688	-0.682288	0.129725	0.743621	0.362342	-0.383423	-0.831366	-0.362447	0.599488	1.168813	0.643176	-0.157953
1415764_at	-0.601195	-0.002506	0.652825	0.266066	-0.257426	-0.766424	-0.659126	0.143226	0.607717	0.459899	0.140018	0.016927
1415765_at	-0.195032	0.036314	0.642003	0.651569	-0.315606	-1.139596	-0.844288	-0.013092	0.60036	0.401086	0.133813	0.042467
1415766_at	-0.624818	-0.323769	0.906633	1.041537	0.339504	-0.538675	-0.661471	-0.683045	-0.580694	0.078956	0.610497	0.435345
1415767_at	-0.485921	-1.077267	-0.723676	-0.532527	-0.005881	0.085819	0.126608	0.531129	0.391168	0.503907	0.494761	0.69188
1415768_a_at	0.036826	0.135548	0.073148	-0.601548	-0.479654	0.439741	0.596677	0.44131	-0.434424	-0.395501	-0.253586	0.441462
1415769_at	-0.644783	0.170806	0.940655	0.54561	-0.322287	-1.107522	-0.786641	-0.140804	0.733331	0.603843	0.219046	-0.211252
1415770_at	0.267987	0.49214	-0.062438	-0.805547	-0.799606	-0.167842	0.433224	0.849215	0.323813	-0.239931	-0.434348	0.143332
1415771_at	-0.578393	0.31716	0.781038	0.72361	-0.134723	-0.613143	-0.692966	-0.035385	0.676404	0.577553	-0.364952	-0.656204
1415772_at	-0.45423	0.147185	-0.075212	0.170923	-0.562167	-0.426221	-0.140237	0.938465	0.978347	0.341355	-0.41531	-0.502896
1415773_at	-0.4774	0.592451	1.067621	0.457539	-0.596284	-0.988794	-0.683188	0.138834	0.658206	0.488619	-0.231643	-0.425962
1415774_at	-0.198832	0.545981	0.360844	-0.008732	0.482283	0.571318	0.17807	-0.620767	-0.480897	-0.235227	-0.165587	-0.428454
1415775_at	-0.266746	-0.070715	0.247878	0.588059	0.576049	0.012515	0.199636	0.352875	0.37233	-0.691063	-0.760001	-0.560819
1415776_at	-0.470311	-0.204046	0.729563	0.332516	-0.360889	-0.602355	-0.52326	0.034305	-0.223564	0.4002	0.396036	0.491804
1415777_at	-0.882264	-0.210279	0.362169	0.65488	0.191609	0.005338	-0.424768	-0.000088	0.513811	0.696916	-0.296742	-0.610581
1415778_at	-0.882895	-1.012649	-0.302325	0.64074	0.954574	0.422931	-0.184415	-0.633659	-0.346142	0.489412	0.824413	0.030015
1415779_s_at	-0.072349	-0.663101	-0.19902	-0.397592	0.385511	0.367357	0.976888	0.268989	-0.143197	-0.50136	0.100327	-0.122453
1415780_a_at	-0.104879	-0.809301	-0.619885	-0.553129	-0.09377	-0.357923	0.038963	0.786652	0.815357	0.344482	0.159196	0.394236
1415781_a_at	-0.34303	-0.819195	-0.029524	0.433729	0.725537	0.035884	-0.113953	-0.736515	-0.651247	0.122696	0.776168	0.599451
1415782_at	-0.750388	-1.281302	-0.22152	-0.118688	0.135054	0.468157	0.388334	0.002122	-0.287961	0.389443	0.811177	0.465573
1415783_at	0.040401	0.523044	0.582682	-0.230371	-0.590504	-0.441223	0.019848	0.690707	0.483337	-0.267144	-0.620994	-0.189781
1415784_at	-0.051773	0.537777	0.394612	-0.597293	-0.869811	-0.758064	-0.132075	0.348323	0.710798	0.244512	0.173435	-0.000441
1415785_a_at	-0.346838	-0.583135	-0.583409	-0.567671	0.236767	0.501044	0.354679	-0.474406	-0.186598	0.557974	0.912081	0.179512
1415786_at	0.219241	-0.769018	-0.217501	0.184288	0.262126	0.369495	0.286737	0.184993	-0.671122	-0.50537	0.048847	0.607282
1415787_at	-0.079214	-0.139123	0.009691	0.550877	0.947399	0.782535	0.249529	0.017848	-0.634733	-1.022289	-0.637238	-0.045281
1415788_at	-0.423563	-0.074672	0.863037	1.074875	0.665745	-0.017753	-0.312709	0.106302	-0.369875	-0.637084	-0.684431	-0.189872
1415789_a_at	-0.110172	-1.0119	-0.987879	-0.40332	0.083201	0.465959	0.143756	0.391853	-0.163194	0.179727	0.572617	0.83935
1415790_at	-1.066567	-0.744981	0.131011	0.832415	0.538001	0.407347	0.280415	0.324633	0.490072	0.229108	-0.478925	-0.942528
1415791_at	0.214558	-0.211815	-0.628077	-0.635939	-0.196656	0.048103	-0.295185	-0.253771	-0.24789	0.298564	0.733841	1.174266
1415792_at	-0.12859	0.000235	-0.457462	-0.314719	0.06355	-0.222648	-0.087299	-0.17316	0.574733	0.480011	0.469831	-0.204482
1415793_at	-0.96406	-0.376263	0.302863	0.801829	0.414559	-0.038905	-0.323911	-0.777804	-0.245351	0.549377	0.785214	-0.127547
1415794_a_at	-0.409053	-0.358834	0.19445	0.336864	0.657157	0.392374	-0.376112	-0.3085	-0.458273	-0.095693	0.127521	0.298101
1415795_at	-0.273279	0.391263	0.738	0.930904	0.019824	-0.512246	-0.830767	-0.15654	0.379214	0.363629	-0.471373	-0.578629
1415796_at	0.666237	1.042609	0.582238	-0.310012	-0.552418	-0.250028	0.335811	0.540362	-0.019169	-0.814942	-0.927538	-0.29315
1415797_at	-0.720524	-0.25046	0.313944	1.143727	0.50809	0.567824	0.032036	0.041238	-0.168118	-0.245115	-0.527029	-0.695613
1415798_at	-0.210244	-0.626321	-0.376708	-0.187794	-0.298207	-0.221353	0.297455	0.544027	0.473303	0.386095	0.455115	-0.235367
1415799_at	-0.020918	-0.543576	-0.874864	-1.009912	-0.368101	0.115482	0.493399	0.669733	0.299538	0.08603	0.421193	0.731996
1415800_at	-0.448818	0.26174	0.523092	0.132267	-0.562325	-0.36781	-0.144287	0.410882	0.331002	-0.042257	-0.052364	-0.041126
1415801_at	-0.70169	-0.541943	-0.18776	-0.163915	-0.477522	-0.587491	-0.032568	-0.120619	0.506636	0.698779	1.216039	0.392054
1415802_at	0.717042	0.12302	-0.34664	-0.800737	-0.326793	0.531091	0.734787	0.300613	-0.60117	-0.716572	-0.137805	0.523166
1415803_at	-0.53615	-0.373008	0.211302	0.163685	-0.249856	-0.986243	-0.899421	-0.126471	0.618142	0.942155	0.692959	0.542904
1415804_at	-0.450351	-0.858016	-0.095409	0.214916	0.577322	0.47168	0.721006	0.300529	-0.032742	-0.019211	-0.330859	-0.498863
1415805_at	-0.743187	-0.148812	0.559882	0.664709	0.025175	-0.245142	-0.672947	-0.106843	0.436563	0.744159	-0.124629	-0.388926
1415806_at	-0.863724	-0.794342	0.134148	0.720124	0.778992	0.370348	0.010923	-0.276327	-0.042313	0.469154	-0.025288	-0.481695
1415807_s_at	0.052305	0.400604	0.602347	0.395697	-0.208349	-0.269053	-0.138506	0.266176	-0.101052	-0.175304	-0.716932	-0.107932
1415808_at	0.015957	-0.751668	-0.638518	-0.609352	-0.320824	0.594254	0.661186	0.606077	-0.10394	0.121737	0.030605	0.394486
1415809_at	-0.583088	-0.589799	-0.228083	-0.12297	-0.433381	-0.371419	-0.201454	-0.383074	-0.139418	0.747534	1.494578	0.810574
1415810_at	-0.422423	-0.851274	-0.664035	-0.437483	0.482853	1.087898	1.004242	0.571932	0.164601	0.123364	-0.477017	-0.582658
1415811_at	-0.526505	-0.307135	0.58002	1.278451	0.540844	0.172319	0.126496	0.194018	-0.323075	-0.473464	-0.608709	-0.653261
1415812_at	-0.798273	0.079094	0.621715	0.535121	0.387569	0.156872	0.271866	0.708999	0.828102	-0.164022	-1.175778	-1.451267
1415813_at	-0.171508	0.338273	-0.08488	0.535006	0.342728	0.533211	-0.100783	0.148956	0.074491	-0.250068	-0.797637	-0.567789
1415814_at	0.426666	0.858908	0.442039	-0.298492	-0.349156	-0.282849	0.354838	0.324386	0.160888	-0.5171	-0.791425	-0.328701
1415815_at	0.217076	0.361952	0.013542	-0.066803	-0.437042	-0.488512	-0.517198	-0.695831	-0.515192	0.173417	0.9318	1.022791
1415816_at	-0.665549	-1.296128	-0.42608	0.252819	1.114215	0.819367	0.25926	-0.463858	-0.45961	0.301973	0.4719	0.091688
1415817_s_at	-0.420949	-1.012214	-0.632554	-0.381061	-0.298608	-0.355669	-0.650029	-0.24422	0.234686	1.34719	1.508642	0.904786
1415818_at	-0.427557	-1.160609	-0.447024	0.435516	0.724377	0.525183	-0.282622	0.023746	-0.231142	0.250126	0.207027	0.382979
1415819_a_at	0.362062	0.348249	0.233805	-0.583008	-0.550583	0.292476	1.073609	0.85683	-0.149738	-0.838736	-0.833119	-0.211845
1415820_x_at	-0.032616	0.516078	0.028659	0.127567	0.092548	0.95406	0.406349	0.205477	-0.470606	-0.671482	-0.743003	-0.413031
1415821_at	-1.149371	-0.845778	0.048807	0.647324	0.729677	-0.092951	-0.748216	-0.392788	0.350082	0.82917	0.711578	-0.087533
1415822_at	-0.650464	-1.058728	-0.678793	-0.28016	0.730247	0.727001	0.259307	-0.038595	0.123374	0.24372	0.311886	0.311206
1415823_at	-0.089302	0.17947	0.357394	-0.149806	-1.063268	-1.087281	-0.64937	0.355011	0.845878	0.692583	0.365779	0.24291
1415824_at	-0.998233	-1.722799	-1.201875	-0.349224	0.712973	0.937492	0.942098	0.544664	0.53029	0.422948	0.459941	-0.278274
1415825_s_at	-0.406176	-0.548738	-0.128584	0.218376	0.783347	1.138129	0.768829	-0.216468	-1.109993	-0.563883	-0.142295	0.207456
1415826_at	-0.13923	-0.815257	-0.342978	0.015917	0.575978	0.359117	0.110706	0.388054	0.082099	0.264465	-0.305746	-0.193125
1415827_a_at	-0.893095	-1.276756	-0.446009	0.563597	1.127144	0.650179	-0.153362	-0.639633	-0.362124	0.482438	0.82422	0.123402
1415828_a_at	-0.834936	-1.11144	-0.45892	0.41917	1.019442	0.592336	-0.092764	-0.706534	-0.398476	0.476111	0.92442	0.171593
1415829_at	-1.045088	-1.35618	-0.745398	0.453187	1.168984	1.114685	0.301088	-0.045758	-0.358331	0.175884	0.32061	0.016318
1415830_at	-0.222615	0.224482	0.361256	0.515367	0.475016	0.511291	0.456846	0.655972	0.370227	-0.765859	-1.369385	-1.212597
1415831_at	-0.052772	-0.038244	0.091623	0.380588	1.065308	0.957982	0.344723	-0.388688	-0.905216	-1.044197	-0.391699	-0.019409
1415832_at	-0.468278	-0.674178	-0.654739	-0.78269	-0.771671	0.029156	0.47011	0.649038	0.602519	1.011492	0.654129	-0.064887
1415833_x_at	0.103209	-0.197323	0.007834	-0.289714	-0.454052	-0.22357	0.324826	0.247704	0.103388	0.28845	0.048109	0.041141
1415834_at	-1.032807	-0.834064	0.064015	0.875003	0.7588	0.390563	-0.328128	-0.713459	-0.252125	0.674096	0.617661	-0.219554
1415835_at	-0.173234	-0.27812	0.541988	1.247413	0.860042	0.243148	-0.060334	-0.04951	-0.548442	-0.583165	-0.675964	-0.52382
1415836_at	-0.128561	0.139881	0.356707	-0.500463	-0.441393	-0.020267	0.339648	0.09166	-0.314879	-0.008084	0.004603	0.481149
1415837_at	-0.821064	-1.121186	-0.219444	0.22573	0.373256	0.0933	-0.102642	0.173316	0.227903	0.394554	0.357017	0.419258
1415838_at	-0.410688	0.065259	0.931632	0.784176	0.703426	-0.296952	-0.307027	-0.438909	-0.3003	-0.519774	-0.172937	-0.037904
1415839_a_at	-0.30676	0.319973	0.921578	0.071332	-0.526103	-0.727741	-0.263659	0.350819	0.718898	0.275213	-0.409755	-0.423796
1415840_at	0.367419	0.25201	-0.039716	-0.655316	-0.599893	0.241195	1.017854	0.948457	0.209142	-0.636618	-0.793197	-0.311337
1415841_at	-0.152255	-0.382717	-0.67857	-0.932217	-0.656749	0.007367	0.221184	-0.196012	-0.169299	0.592763	1.365667	0.980838
1415842_at	-0.15132	-0.436409	-0.594589	0.142524	0.388627	0.45104	0.212364	0.827751	0.481887	0.018227	-0.679675	-0.660425
1415843_at	0.36505	0.54952	0.647613	0.325387	-0.011076	-0.592127	-0.431683	-0.239859	-0.550802	-0.564906	0.012054	0.490828
1415844_at	-0.496784	-0.701808	-0.147218	0.261285	0.64713	0.005768	-0.385608	-0.10817	0.417082	0.792876	0.040153	-0.324707
1415845_at	-0.718066	-0.515736	0.163547	0.434359	0.610435	0.519393	0.391106	-0.645623	-0.296968	0.068977	0.400644	-0.412067
1415846_a_at	-0.300525	0.22062	0.460918	0.838479	0.454089	-0.251594	0.069976	0.145191	0.150653	-0.542307	-0.669957	-0.575545
1415847_at	-0.364547	-0.824988	-1.192442	-0.570188	0.140196	0.197583	-0.17246	0.104572	0.475132	0.87664	0.878245	0.452255
1415848_at	0.144767	-0.501874	-0.670332	-0.46044	-0.190701	0.154559	-0.043918	-0.18032	-0.475476	0.410503	0.783979	1.029253
1415849_s_at	0.031224	0.245415	0.458171	0.227179	-0.078343	-0.36815	-0.344748	-0.21748	-0.532128	-0.447679	0.314644	0.711894
1415850_at	0.157615	0.55105	0.543726	0.03477	0.05794	-0.746734	-0.679081	-0.096721	0.536599	0.155692	-0.243814	-0.271043
1415851_a_at	-0.91103	-0.82197	-0.092933	0.410183	0.013575	-0.240803	-0.555846	-0.612416	0.056596	1.091737	1.262854	0.400053
1415852_at	-0.722031	-0.609061	-0.477309	0.127389	-0.169041	0.220332	-0.427309	-0.139577	-0.150659	0.825755	0.847604	0.673906
1415853_at	-0.048941	0.791983	0.75936	0.145119	-0.377328	-0.634238	0.050562	0.196837	0.513889	-0.293561	-0.385375	-0.718308
1415854_at	-0.539978	-0.522843	-0.072926	0.126434	0.300989	0.718992	0.680702	-0.113841	-0.550398	-0.354691	0.040414	0.287148
1415855_at	-0.579138	-0.451458	-0.232881	-0.580085	-0.860802	-0.676976	-0.329896	-0.293771	0.399063	1.22859	1.545073	0.832279
1415856_at	-0.55884	-0.319766	-0.21194	-0.621706	-1.093634	-0.667149	-0.132054	0.097805	0.345419	1.148406	1.340288	0.673171
1415857_at	-0.587925	-0.017605	0.233431	0.704685	0.785043	0.989467	0.513711	0.373831	-0.482728	-0.650065	-0.960219	-0.901628
1415858_at	-0.403611	0.137486	0.077574	-0.229327	-0.96837	-0.42347	-0.31607	0.484867	0.860118	0.81727	0.135607	-0.172074
1415859_at	0.753695	0.769828	0.039505	-0.714552	-0.51351	-0.048367	0.431557	0.066654	-0.011007	-0.418712	-0.245435	-0.109656
1415860_at	-0.889912	-0.903914	0.316552	0.714422	0.540784	-0.514371	-0.945803	-0.463032	0.275381	0.920813	0.725438	0.223643
1415861_at	-0.312707	-0.468963	-0.416877	-0.442766	-0.521315	-0.172694	-0.253732	0.591007	0.753577	1.163768	0.206429	-0.125728
1415862_at	-0.072941	-0.625122	-0.307633	-0.375966	-0.797648	-0.366585	0.404968	0.804747	0.382254	0.265184	0.263515	0.425228
1415863_at	-0.52942	-0.21722	0.345303	0.57471	0.020136	0.194707	-0.101368	0.22743	-0.032554	-0.02637	-0.413021	-0.042332
1415864_at	-0.038781	-0.599843	0.120054	0.166568	1.02138	0.771587	0.890724	0.140225	-0.634838	-1.056872	-0.590218	-0.189987
1415865_s_at	-0.04801	0.008099	-0.300039	0.083085	0.618005	1.345605	0.50092	-0.040561	-0.825794	-0.731948	-0.510224	-0.099137
1415866_at	0.172739	-0.231574	0.394177	0.071936	0.44817	0.013645	0.316462	-0.486494	-0.873149	-0.595474	0.171207	0.598356
1415867_at	0.003832	0.080655	0.407738	-0.226949	-0.459693	-0.244119	0.309408	0.906833	0.643167	-0.080262	-0.895495	-0.445115
1415868_at	-0.093787	-0.557786	-0.319467	-0.383057	-0.17378	-0.239179	0.828297	0.756926	0.344433	-0.164312	0.102577	-0.100867
1415869_a_at	-0.498282	-0.483734	0.341266	0.47081	0.01361	-0.629206	-0.824922	-0.373358	0.088212	0.818041	0.550123	0.527439
1415870_at	0.074262	0.347641	1.01746	0.597784	0.204317	-0.269238	-0.173741	0.114204	-0.537654	-0.75756	-0.721348	0.103872
1415871_at	-0.05527	0.58073	0.360385	-0.184264	-0.803142	-0.223752	0.339221	1.000758	0.717087	-0.056224	-0.831409	-0.844121
1415872_at	-0.902269	-0.030644	0.542482	0.803943	0.187594	-0.363015	-0.38054	0.079996	0.658813	0.621686	-0.345949	-0.872098
1415873_a_at	-1.047541	-0.882473	0.110124	0.450967	-0.081242	-0.904668	-0.693471	0.137825	0.966565	1.271266	0.769252	-0.096605
1415874_at	0.475691	0.217743	0.217834	-0.039044	0.02833	0.271887	0.050913	-0.096652	-0.785394	-0.725268	-0.328414	0.712371
1415875_at	-0.119875	-0.016057	-0.41006	-0.552538	-0.187704	0.177063	0.123849	0.714895	0.993479	0.256538	-0.436859	-0.542731
1415876_a_at	-0.101047	-0.584755	0.073899	0.244035	0.936929	0.483444	0.538783	-0.115736	-0.434036	-0.430275	-0.232051	-0.379186
1415877_at	-0.517565	-0.833876	-0.444201	-0.254222	0.558951	0.189436	0.784069	0.142981	0.393927	0.043695	0.289564	-0.35276
1415878_at	0.113763	-0.046486	0.535366	-0.080989	-0.460357	-0.294937	-0.004767	0.488029	-0.052393	-0.133034	-0.401901	0.337708
1415879_a_at	0.175063	-0.395204	-0.2693	-0.387337	-0.029592	0.188079	0.505369	-0.123958	-0.138638	0.128375	0.305433	0.04171
1415880_a_at	-0.640724	-0.155841	0.774823	0.682363	0.499548	-0.317337	-0.196495	0.085221	0.562408	0.316291	-0.515894	-1.094364
1415881_at	-0.505499	-1.064947	-1.076165	-0.269101	-0.003765	0.076923	-0.290941	0.245636	0.443316	0.8573	0.866944	0.720299
1415882_at	0.156492	0.19741	0.152586	-0.113001	-0.193838	0.065807	0.523272	0.263373	-0.049496	-0.201402	-0.53958	-0.261622
1415883_a_at	-0.701996	0.063147	0.620102	0.887882	-0.062802	-0.338874	-0.581116	0.018293	0.434525	0.476159	-0.304905	-0.510414
1415884_at	-0.5519	-0.266252	0.204661	0.003877	-0.299635	-0.475599	-0.678734	0.080988	0.681802	0.982801	0.206158	0.111833
1415885_at	-0.582874	-0.355101	-0.09018	-0.331211	-0.677811	-0.665995	0.003855	0.341353	0.668424	0.7387	0.945759	0.005081
1415886_at	-0.594179	-0.848282	-0.256817	0.229981	-0.094381	0.12215	-0.114771	-0.343091	-0.482208	0.516759	1.155289	0.709548
1415887_at	-0.240032	-0.408106	0.150328	-0.110154	0.028019	-0.349125	0.112011	-0.254784	0.181638	0.472928	0.600211	-0.182933
1415888_at	-0.347525	-0.705732	-0.361663	-0.05966	0.385871	0.112799	-0.536901	-0.690589	-0.445408	0.611342	1.232114	0.805352
1415889_a_at	-0.709633	-1.113211	-0.656623	0.22284	0.935722	0.615422	-0.167705	-0.550464	-0.342305	0.48596	0.935457	0.344539
1415890_at	-0.18472	-1.046241	-0.705424	-0.235317	0.716754	0.599661	0.320442	-0.435127	-0.620616	0.069042	0.86958	0.651967
1415891_at	-0.910898	-1.215949	-0.442945	0.453258	0.857507	0.560455	0.147973	-0.454706	-0.431139	0.116956	0.805229	0.514259
1415892_at	-0.122182	-0.901767	-0.753895	-0.196612	0.656068	0.64878	0.474157	-0.329748	-0.654439	-0.13484	0.705952	0.608527
1415893_at	0.603652	0.690503	0.852514	0.030143	-0.096993	-0.223386	-0.106653	-0.907769	-0.908749	-0.485386	0.186589	0.365536
1415894_at	-0.645439	-1.548235	-1.1059	-0.204931	0.592378	0.624219	0.587914	0.266266	-0.082815	0.202399	0.749004	0.565141
1415895_at	-0.208189	-0.439005	-0.568255	-0.724991	0.049389	0.913936	0.997862	0.210714	-0.395626	-0.114195	-0.027182	0.305542
1415896_x_at	-0.29544	0.014525	0.039876	-0.228458	-0.404228	0.336537	0.801628	0.99839	0.379188	-0.367149	-0.866333	-0.408537
1415897_a_at	-0.73233	-0.984399	-0.300923	0.389554	0.712887	0.343013	0.336532	-0.321115	-0.049311	0.319633	0.564086	-0.277627
1415898_at	-0.278086	-0.346528	0.19392	0.281655	0.953478	0.079636	-0.199186	-0.945893	-0.519816	-0.056686	0.54289	0.294613
1415899_at	-0.050999	0.376736	0.201406	-0.295985	-0.379797	-0.5298	0.125559	0.902128	0.92787	-0.04139	-0.606031	-0.629697
1415900_a_at	-0.126402	-0.548059	0.616965	0.065068	0.005487	-0.422675	0.164384	0.260059	-0.016074	-0.223996	-0.053655	0.278896
1415901_at	-0.389585	-0.507663	-0.553595	-0.817585	-0.755435	-0.255852	-0.09791	0.166344	0.947124	1.179541	0.842882	0.241735
1415902_at	-0.618271	0.152039	0.254926	0.331627	0.15219	-0.377383	-0.281852	0.128701	0.988229	0.244904	-0.161678	-0.813432
1415903_at	-0.144436	-0.981663	-0.080717	0.73781	1.216599	0.462912	-0.018112	-0.267218	-0.382363	-0.303962	-0.099978	-0.138872
1415904_at	0.603199	0.611746	0.063512	-0.799462	-0.675464	0.181138	0.911544	0.697184	-0.022266	-0.689657	-0.689324	-0.192149
1415905_at	-0.817146	-0.21432	0.529735	0.537807	-0.132448	-0.575104	-0.630672	0.068651	0.789042	0.841639	-0.016232	-0.380951
1415906_at	0.18532	0.397453	0.347793	-0.251186	-0.17567	0.058055	0.738299	0.557045	0.315487	-0.774452	-0.911966	-0.486176
1415907_at	-0.924246	-0.832905	-0.254569	0.61191	0.654918	0.016166	-0.738419	-0.776513	0.017478	0.983087	1.087574	0.155521
1415908_at	0.021023	-0.1568	-0.092289	-0.014711	0.119556	0.19732	0.135341	0.234777	-0.540964	-0.584596	0.026377	0.654966
1415909_at	-0.837149	-1.080392	-0.347113	0.496783	0.982295	0.488363	-0.180809	-0.772976	-0.432061	0.467666	0.986588	0.228803
1415910_s_at	-0.409078	-0.148989	-0.084383	0.376157	0.276818	-0.096769	-0.807137	-0.413658	0.028489	0.86174	0.363243	0.053567
1415911_at	0.139153	0.383948	0.824587	0.048016	0.086924	-0.191834	-0.089234	0.095802	-0.192401	-0.297379	-0.481073	-0.32651
1415912_a_at	-0.447135	-0.522692	-0.515725	-0.264847	-0.214483	-0.015024	0.075361	-0.154744	0.3867	0.936772	0.805068	-0.069251
1415913_at	-0.693542	-0.246294	-0.232173	-0.009512	0.021671	-0.583249	-0.479859	-0.295593	0.865373	0.871624	0.790537	-0.008983
1415914_at	-0.687198	-0.785455	-0.233301	0.174372	-0.002286	-0.420098	-0.658495	0.271137	0.917569	1.269535	0.30537	-0.15115
1415915_at	0.443332	0.272132	0.216947	-0.502679	-0.388666	0.24636	0.767784	0.144472	-0.828159	-0.875431	-0.032724	0.536634
1415916_a_at	0.497822	-0.180165	-0.483977	-1.035545	-0.615675	0.272772	1.038939	0.813701	0.151657	-0.2648	-0.248831	0.054102
1415917_at	0.682819	0.572581	-0.006395	-0.817484	-0.390333	0.116639	0.617225	0.247202	-0.204895	-0.554114	-0.463825	0.20058
1415918_a_at	0.168673	-0.768185	-0.720697	-0.698462	0.044449	0.533604	0.77096	-0.001868	-0.353584	-0.011177	0.597123	0.439162
1415919_at	-0.024615	-0.409742	-0.662662	-0.318767	0.750177	1.016171	0.65808	0.016851	-0.429872	-0.539274	-0.041721	-0.014627
1415920_at	0.122128	-0.588713	-0.630534	-0.361006	0.674208	0.815173	0.728882	0.178004	-0.430325	-0.744986	-0.107581	0.344749
1415921_a_at	-0.493464	0.314141	0.850952	0.694125	0.257538	0.38859	-0.163921	-0.129696	-0.269165	-0.178992	-0.788678	-0.481428
1415922_s_at	0.151941	-0.034641	0.588014	0.183777	-0.476855	-0.398806	-0.398879	-0.000744	-0.601905	-0.09703	0.362922	0.722205
1415923_at	-0.053351	0.51955	0.77443	0.35749	0.228938	-0.230927	-0.308189	-1.058143	-0.763037	-0.387808	0.468192	0.452855
1415924_at	-0.480487	-0.095385	0.744868	0.769231	0.66179	-0.189987	-0.060989	0.274986	0.309448	-0.117955	-0.881574	-0.933945
1415925_a_at	-0.378429	-1.129192	-0.96558	-0.539067	-0.009586	0.540371	0.449909	-0.04639	-0.152761	0.554739	1.1265	0.549487
1415926_at	-0.446725	-1.207669	-0.748143	-0.044106	0.667352	0.374476	-0.366942	-0.470235	-0.238902	0.774619	1.053388	0.652886
1415927_at	-0.686288	-0.14532	0.281684	0.378652	0.55267	1.007937	0.963842	-0.001344	-0.386237	-0.595459	-0.692368	-0.677768
1415928_a_at	-0.165451	0.459297	0.747134	0.275737	-0.13283	-0.799655	-0.654536	0.221573	0.782006	0.194878	-0.507323	-0.420827
1415929_at	-0.242181	0.855789	1.248963	0.536225	-0.491814	-0.849698	-0.473888	0.15908	0.560883	0.096047	-0.605462	-0.793946
1415930_a_at	-0.218847	0.253278	0.333057	0.65118	0.215049	-0.396114	-0.983723	-0.575915	-0.114311	0.442224	0.135092	0.259029
1415931_at	0.070216	0.259148	0.15723	0.595489	0.976316	0.45822	0.081149	-0.431428	-0.582563	-0.668027	-0.58257	-0.33318
1415932_x_at	-0.688371	0.012173	0.094016	0.55351	0.101129	-0.047379	0.116427	0.176792	0.530717	0.248791	-0.158746	-0.939059
1415933_a_at	-0.6033	-0.932797	-0.379657	0.34038	1.126427	0.746994	0.066931	-0.569214	-0.378409	0.152287	0.55784	-0.127483
1415934_at	-0.289664	0.517276	0.59004	-0.104824	-0.942865	-0.314708	0.115289	0.354804	0.438254	0.264717	-0.215136	-0.413181
1415935_at	-0.322096	-0.385108	0.421472	0.526009	0.04925	-0.516557	0.374892	0.637199	0.281721	-0.492484	-0.349098	-0.2252
1415936_at	-0.505294	-0.959189	-0.929209	-0.354619	0.706058	1.109295	0.675374	-0.355561	-0.545814	0.132834	0.696521	0.329604
1415937_s_at	0.168797	0.676511	0.547019	0.636992	0.00435	0.40962	-0.121022	-0.202324	-0.933308	-0.774126	-0.53392	0.12141
1415938_at	-0.415358	-0.088013	0.664172	0.724513	-0.06336	0.159201	0.380847	0.124059	-0.434423	-0.455879	-0.37085	-0.224911
1415939_at	-0.67994	0.151598	-0.04911	-0.213809	-0.196869	0.699525	1.069328	0.738862	0.146796	-0.457603	-0.651813	-0.556963
1415940_at	-0.247646	0.049574	0.681719	1.324474	1.148581	0.496659	-0.538983	-0.378508	-0.592772	-0.476055	-0.823104	-0.643938
1415941_s_at	-0.676585	-0.044057	0.233593	0.217372	0.019303	-0.137271	-0.57008	-0.493327	0.329079	1.050691	0.536872	-0.465588
1415942_at	-0.734846	-1.396599	-0.633765	0.133423	0.757636	0.333643	0.127119	-0.264934	0.080208	0.654696	0.896005	0.047412
1415943_at	-0.251691	-1.126428	-0.901876	-0.300571	0.567829	0.86923	0.591862	-0.168526	-0.682902	-0.129006	0.754279	0.777798
1415944_at	-0.223875	-0.826892	-0.747961	-0.000211	1.035893	1.340981	0.714012	-0.115044	-0.668126	-0.530168	0.030826	-0.009435
1415945_at	-0.642774	-1.463466	-0.65574	0.189757	0.594448	0.54438	0.380461	0.207898	-0.018623	0.262245	0.586691	0.014722
1415946_at	-0.677225	-1.06222	0.161023	0.165253	0.142481	-0.466369	0.233912	0.615137	0.764393	0.220773	0.088337	-0.185497
1415947_at	-0.24701	0.732276	1.428239	1.109071	0.488088	-0.080972	-0.385639	-0.428166	-0.353056	-0.421279	-0.984423	-0.857127
1415948_at	-0.364777	0.110778	0.248543	-0.110457	-0.25945	-0.174065	-0.043599	0.487248	0.651932	0.004078	-0.21699	-0.333242
1415949_at	-0.418651	0.458361	0.543718	0.095678	-0.112468	-0.521982	-0.344734	-0.27469	0.441397	0.169377	0.290226	-0.326232
1415950_a_at	-1.280028	-0.707882	0.340222	0.448153	0.141602	-0.500847	-0.554354	-0.163486	0.545148	0.882088	0.82575	0.023633
1415951_at	0.252592	0.081281	0.1841	0.274977	-0.497649	-0.086245	0.231638	0.482564	-0.427163	-0.412208	-0.231502	0.147614
1415952_at	-0.211349	-0.027149	-0.568632	-0.895527	-0.520147	0.324745	0.306712	0.216039	0.184938	0.56275	0.580628	0.046991
1415953_s_at	-0.770908	-1.339398	-0.089721	0.355865	0.85921	0.508221	0.544873	-0.190902	-0.531753	-0.099549	0.559233	0.19483
1415954_at	-0.768209	-0.064221	0.58081	0.671864	-0.085807	-0.414348	-0.659311	-0.044514	0.575621	0.763432	-0.115797	-0.439521
1415955_x_at	-0.622189	-0.693376	-0.870942	-0.388306	0.380685	0.772651	0.206296	-0.317858	-0.139207	0.658924	0.87841	0.134912
1415956_a_at	0.273637	-0.038552	0.126542	-0.424179	-0.458683	-0.511942	-0.075451	0.791242	0.73147	-0.000789	-0.311067	-0.102227
1415957_a_at	-0.241686	0.016513	-0.457499	-0.677314	-0.169652	0.616507	0.974202	0.906056	0.793994	-0.100288	-0.824202	-0.836631
1415958_at	-0.406029	-0.347061	0.217924	0.234187	0.0057	0.32018	0.098808	-0.324598	-0.862105	-0.280752	0.583078	0.760669
1415959_at	0.690417	0.569031	-0.069553	-0.39218	-0.772203	-0.456697	0.096518	0.49614	0.151711	-0.173145	-0.134235	-0.005803
1415960_at	-0.464879	0.139391	-0.29675	-0.889361	-0.973983	-0.139633	0.198418	0.039193	0.339421	0.834874	0.897259	0.316049
1415961_at	-0.124673	0.259986	-0.072335	-0.552423	-0.02986	0.331319	1.031577	0.427152	0.401535	-0.436183	-0.490542	-0.745553
1415962_at	-1.069102	-0.289841	0.215184	0.430165	0.248617	-0.045435	-0.130744	-0.014385	0.496917	0.85384	0.141722	-0.836939
1415963_at	-0.520099	-0.734413	-0.797934	-0.116555	-0.08719	0.098858	-0.441135	0.523705	0.610016	0.841118	0.373494	0.250136
1415964_at	-0.390928	-0.470422	-0.16996	-0.422581	-0.503913	0.328011	0.91559	0.992735	0.633014	0.156542	-0.408357	-0.65973
1415965_at	0.478488	0.366133	0.237298	-0.733004	-0.557185	0.047025	0.997495	0.665614	0.071054	-0.643708	-0.592486	-0.336724
1415966_a_at	-0.586594	-0.611389	-0.270171	-0.075785	0.519582	0.610147	0.215324	-0.748675	-0.326878	0.359412	0.902361	0.012666
1415967_at	-0.644033	-0.761234	-0.188236	0.438027	0.571514	0.324507	-0.030594	-0.016853	-0.031255	0.578266	0.069054	-0.309164
1415968_a_at	-0.399807	-0.816181	-0.603164	-0.26626	0.268045	0.761411	0.3532	-0.3331	-0.797528	0.029456	0.840355	0.963571
1415969_s_at	-0.157583	-0.551521	-0.579373	-0.093876	0.481192	0.897306	0.093919	-0.230171	-0.674883	-0.192314	0.306813	0.700491
1415970_at	-0.703254	0.010838	0.820559	0.497553	-0.171747	-0.21394	-0.1943	0.362778	0.418723	0.221694	-0.546999	-0.501904
1415971_at	-0.438638	-0.758166	-0.468829	-0.394949	0.636362	0.948025	1.440972	0.72836	0.146109	-0.725552	-0.538091	-0.575601
1415972_at	0.119281	-0.356473	-0.289231	-1.027987	-0.745171	-0.226159	0.722812	0.881552	0.543281	-0.035592	0.225795	0.187894
1415973_at	0.418207	0.367253	0.068976	-0.823304	-0.77927	0.054524	0.451293	0.783143	0.04616	-0.323763	-0.462436	0.199217
1415974_at	-0.867582	-0.977748	0.505129	1.22569	1.092086	0.329255	-0.30402	-0.523101	-0.527834	0.069948	0.138037	-0.159859
1415975_at	0.097257	1.050718	1.079835	0.168438	-0.548541	-0.414302	-0.086522	0.328379	0.294041	-0.373399	-0.931544	-0.664359
1415976_a_at	-0.015834	0.802583	0.843113	-0.244498	-0.614388	-0.621791	0.051229	0.503431	0.624072	-0.122036	-0.65272	-0.55316
1415977_at	-0.414253	-1.152601	-0.326776	0.156965	0.954442	0.389688	-0.099983	-0.523677	-0.431112	0.043749	0.740067	0.663492
1415978_at	-0.06466	-0.675788	0.198669	0.098546	-0.013152	-0.107424	-0.124269	-0.034581	-0.555338	0.114932	0.326647	0.836417
1415979_x_at	-0.301835	-0.815364	-0.415683	0.251537	1.045948	0.903317	0.80623	-0.202039	-0.478437	-0.475293	-0.049404	-0.268977
1415980_at	-0.599366	-0.12708	0.663286	0.933206	0.626006	-0.030567	-0.167318	-0.674163	-0.227117	0.123838	0.101828	-0.622552
1415981_at	-1.09881	-0.537135	0.213693	0.658952	0.20459	-0.675504	-0.631627	-0.241512	0.625829	0.865855	0.636351	-0.020682
1415982_at	-1.344902	-0.483271	-0.334373	0.053705	0.093409	0.678008	0.637039	0.354052	0.601074	0.356641	0.069506	-0.680886
1415983_at	-0.736196	0.169329	0.891187	0.588064	-0.119004	-0.671266	-0.437544	0.312902	0.765955	0.254112	-0.388096	-0.629444
1415984_at	-0.290359	0.047639	0.783295	0.805911	0.839441	0.038495	-0.140121	0.219013	0.233541	-0.338897	-1.12774	-1.070217
1415985_at	0.307198	1.054908	1.120246	0.742594	0.070737	-0.078751	-0.095104	-0.169636	-0.654651	-1.059751	-0.997473	-0.240316
1415986_at	-0.571924	0.508113	1.029318	0.460922	-0.554971	-0.641072	-0.291881	0.259226	0.518531	0.160176	-0.388479	-0.48796
1415987_at	-1.115968	-0.811019	-0.049559	0.221622	0.018319	-0.092482	-0.248963	-0.459838	0.185363	0.974735	1.254144	0.123646
1415988_at	-0.102762	-0.023946	0.29163	0.170667	0.522404	0.137079	0.313679	-0.384021	-0.426588	-0.437147	0.186932	-0.247927
1415989_at	-1.077452	-0.552502	0.545849	1.211132	0.875457	0.487074	-0.137187	-0.771153	-0.696012	-0.011331	0.268987	-0.142864
1415990_at	-0.715202	0.088378	0.626668	0.27443	-0.520913	-0.797914	-0.630729	0.095022	0.852951	1.044107	0.098281	-0.415078
1415991_a_at	-0.210619	0.207615	0.355138	-0.224529	-0.715867	-0.735298	0.170731	0.943376	1.13179	0.279599	-0.362458	-0.839477
1415992_at	-0.12707	0.104236	-0.152025	-0.930783	-1.11153	-0.171931	1.042597	1.179818	0.520786	-0.054645	-0.147624	-0.151831
1415993_at	-0.308141	-1.144976	-0.530161	0.028984	0.854712	0.749059	0.497401	-0.222851	-0.401773	0.084989	0.383628	0.009129
1415994_at	-0.956349	-0.724669	0.048277	0.466243	0.43977	0.122728	-0.021792	-0.283155	0.26143	0.756556	0.516709	-0.625748
1415995_at	0.29735	1.027356	0.665455	-0.212414	-0.687536	-0.424139	0.236787	0.656137	0.466675	-0.439914	-0.949538	-0.636222
1415996_at	-0.266657	0.520473	0.744067	0.050701	-0.459662	-0.762013	-0.04778	0.528681	0.808897	-0.097269	-0.428416	-0.591024
1415997_at	0.211235	0.198887	-0.469251	-0.754162	-0.461189	-0.00756	0.448072	0.960404	0.807826	-0.163709	-0.481824	-0.288729
1415998_at	-1.113745	-0.352294	0.509388	0.919033	0.537553	-0.221681	-0.707236	-0.428036	0.599462	0.858467	0.092591	-0.693498
1415999_at	0.504755	0.254304	-0.019457	-0.119603	-0.402871	-0.353	-0.762159	-0.261779	-0.373581	0.27529	0.28382	0.97428
1416000_a_at	-0.235959	0.377184	0.485571	0.049953	-0.031781	-0.095187	0.223997	-0.019202	0.294017	0.178267	-0.446165	-0.780693
1416001_a_at	-0.683525	-0.132518	0.262115	0.319399	-0.020979	-0.188439	-0.601479	-0.241264	0.146459	0.851605	0.185782	0.102846
1416002_x_at	-0.561108	0.124698	0.852485	0.554446	0.278518	-0.2307	-0.03326	-0.627059	-0.126302	-0.004443	0.308323	-0.535598
1416003_at	0.510418	0.837048	0.739791	0.622403	-0.070012	-0.198081	-0.81984	-0.542429	-0.29082	-0.114283	-0.48561	-0.188585
1416004_at	-0.939263	-1.443057	-0.624095	0.364362	1.035257	0.985507	0.28947	-0.39575	-0.590276	0.262727	0.743802	0.311314
1416005_at	0.392187	0.43769	-0.160909	-1.000363	-0.580523	0.37207	0.930644	0.346761	-0.06223	-0.444482	-0.206694	-0.024152
1416006_at	-1.436112	-1.067978	-0.092497	0.221007	0.448604	0.626882	0.311503	-0.159058	0.022359	0.485112	0.631279	0.008901
1416007_at	0.064019	-0.128657	-0.02179	0.208918	0.652219	-0.039819	0.218617	-0.044242	-0.182292	-0.485543	-0.239218	-0.002212
1416008_at	-0.640308	-0.555659	0.501172	1.383922	1.166293	0.258985	-0.049266	-0.247727	-0.304882	-0.368446	-0.485984	-0.658102
1416009_at	-1.086212	-0.82872	-0.320782	-0.040766	0.614388	1.300379	1.056548	0.138707	-0.058407	-0.058124	-0.134602	-0.58241
1416010_a_at	0.040818	-0.590406	-0.364745	0.022925	0.995859	0.980495	0.831415	-0.275476	-0.701726	-0.797873	-0.079282	-0.062004
1416011_x_at	-0.051833	-0.198318	0.156736	0.375021	0.993544	1.184601	0.720935	-0.509186	-1.290118	-1.106142	-0.281631	0.006389
1416012_at	-0.019935	-0.434222	-0.40729	-0.655553	-0.007171	0.861588	1.42987	0.731853	-0.019508	-0.464482	-0.541242	-0.473908
1416013_at	0.082385	0.287279	0.312478	-0.353627	-0.113451	0.641322	0.6114	-0.42647	-0.953732	-0.504258	0.178591	0.238085
1416014_at	-0.164307	-0.134271	0.188007	-0.024811	-0.11866	-0.474642	-0.550436	0.461282	0.749013	0.493255	-0.363608	-0.060825
1416015_s_at	-0.05816	-0.228341	0.117182	0.581324	0.203375	0.208997	-0.4866	-0.082804	-0.428505	0.071861	-0.226379	0.328051
1416016_at	-0.30266	-0.777553	-1.063787	-0.66164	0.218738	0.921934	0.86855	1.102515	0.642548	0.039621	-0.467173	-0.521096
1416017_at	-0.948161	-0.625919	0.260047	0.995867	0.85497	0.555061	0.016147	-0.740756	-0.569372	0.133671	0.403303	-0.334861
1416018_at	-0.972849	-1.117221	-0.568904	-0.252522	0.13184	-0.042254	0.19247	0.565892	0.779219	0.518202	0.589972	0.176154
1416019_at	-0.425187	-0.162748	0.146409	-0.094439	0.334373	1.061972	1.149038	0.436417	-0.729886	-0.846624	-0.662953	-0.20637
1416020_a_at	-0.211371	-0.617223	0.158241	0.354789	0.327827	-0.09987	0.086041	-0.120249	-0.079383	0.251903	0.103828	-0.154531
1416021_a_at	0.444866	0.840403	0.600902	-0.477573	-0.801998	-0.440887	0.480325	0.708475	0.429656	-0.424744	-0.811796	-0.54763
1416022_at	0.233442	0.721335	0.394541	-0.430414	-0.718104	-0.187815	0.655685	0.9497	0.525699	-0.417694	-0.980248	-0.746128
1416023_at	0.388807	0.508791	0.668388	0.013891	-0.453243	-0.263067	0.473274	0.345948	-0.206709	-0.52673	-0.558831	-0.390519
1416024_x_at	-0.326507	-1.100413	-0.864582	-0.415619	0.241569	0.543193	0.189279	-0.268307	-0.45408	0.604396	1.099806	0.751267
1416025_at	0.01374	-0.5069	-0.394923	-0.620948	-0.437845	0.137032	0.939513	0.63974	0.173567	0.084339	0.053549	-0.080863
1416026_a_at	-0.800222	-0.14209	0.194393	0.409299	0.365526	0.206165	0.22396	0.202606	0.676023	0.350299	-0.34504	-1.340917
1416027_at	-0.267493	0.37457	0.67828	-0.159148	-1.022231	-1.03448	-0.287054	0.583282	1.031087	0.553137	-0.126061	-0.323886
1416028_a_at	-0.63931	-0.410166	-0.217632	0.007093	0.252481	0.596087	0.738595	0.136577	0.12103	0.206658	0.021362	-0.812775
1416029_at	-0.125847	0.675559	0.709114	0.006656	-0.502347	-0.841082	-0.294994	0.48107	0.884568	0.056573	-0.472963	-0.576305
1416030_a_at	-0.488251	-0.547611	-0.209694	-0.169445	0.44513	1.325339	0.913897	0.261007	-0.728299	-0.328458	-0.386023	-0.087592
1416031_s_at	-0.416651	-0.328788	-0.360912	-0.238488	0.252039	1.064721	0.283031	-0.392207	-0.718044	0.293464	0.348972	0.212863
1416032_at	-0.505512	-0.680412	-0.099598	0.248982	0.790233	0.741086	0.012728	-0.488174	-0.852022	-0.162979	0.336738	0.658931
1416033_at	-0.962193	-0.818829	-0.083018	0.426688	0.350765	-0.251169	-0.27911	-0.329136	0.101528	0.446189	1.077364	0.320923
1416034_at	0.083729	0.389479	0.44138	-0.178979	0.06649	0.374777	-0.108283	0.040424	-0.057068	-0.119886	-0.580516	-0.351546
1416035_at	-0.012719	0.462982	0.021653	-0.284067	0.029263	0.570649	0.47478	0.312534	0.14423	-0.553662	-0.592086	-0.573556
1416036_at	-0.086082	-0.948516	-0.454202	-0.623729	0.270238	0.34967	0.607081	-0.099734	-0.311867	0.079839	0.772554	0.444747
1416037_a_at	-1.074769	-0.313166	0.176876	0.912349	0.359726	0.164203	-0.493673	-0.45736	0.193009	0.57315	0.431771	-0.472116
1416038_at	-1.205041	-1.339315	-0.632843	0.2549	0.629349	0.285728	-0.142788	-0.157472	0.581022	1.222717	0.789027	-0.285284
1416039_x_at	-0.189629	0.481916	0.334866	-0.350114	-0.685168	-0.463866	0.226647	0.759045	0.731618	0.002607	-0.261625	-0.586297
1416040_at	0.825498	1.339668	1.031092	-0.006303	-0.406617	-0.61793	-0.564553	-0.664786	-0.444182	-0.42892	-0.136705	0.073738
1416041_at	0.045374	0.140187	0.013223	0.236147	0.393798	0.602113	0.079359	-0.320073	-1.029142	-0.637491	-0.132246	0.608751
1416042_s_at	-1.046681	-0.238692	0.293635	0.585736	0.083401	-0.421185	-0.415893	0.300165	1.035116	0.819211	-0.234131	-0.760682
1416043_at	0.232598	0.187681	0.679801	-0.337683	0.062586	0.236797	0.656582	-0.115727	-0.499696	-0.631697	-0.374825	-0.096418
1416044_at	-0.404977	-0.040663	-0.387275	-0.877233	-1.033659	-0.817534	0.038021	0.624543	1.319293	1.048968	0.532601	-0.002086
1416045_a_at	-0.162907	-0.923449	-0.585676	-0.338745	0.405432	0.646378	1.059105	0.590362	-0.217106	-0.257161	-0.164644	-0.05159
1416046_a_at	0.386078	0.256167	0.847207	0.450039	0.239002	-0.149722	0.018527	0.464501	-0.13224	-0.876294	-1.127486	-0.375778
1416047_at	0.567396	-0.227067	0.102757	-0.279641	-0.230744	0.052605	0.545748	0.586597	-0.347805	-0.574292	-0.319155	0.1236
1416048_at	-0.89785	-0.773993	0.193217	0.896315	1.073146	0.405293	0.222649	-0.171141	-0.367415	-0.328604	-0.173023	-0.078596
1416049_at	0.412552	-0.341786	-0.631752	-0.849797	-0.213065	0.612864	0.982832	0.361901	-0.543431	-0.535699	0.177239	0.568141
1416050_a_at	0.290553	0.927787	0.243888	-0.497311	-0.666837	0.17688	0.321046	0.40763	0.010024	-0.251575	-0.686625	-0.275461
1416051_at	-0.520917	-0.942971	-0.562384	0.095907	0.102287	-0.425486	-0.841979	-0.087271	0.887859	1.263203	0.840441	0.191312
1416052_at	-1.116858	-0.953269	-0.31779	0.062571	0.532146	0.223923	-0.151261	-0.638019	-0.147923	0.839673	1.166556	0.50025
1416053_at	-0.035298	-0.364956	-0.721264	-0.293845	0.175068	0.900771	0.599099	0.779721	0.240374	-0.311376	-0.5336	-0.434694
1416054_at	-0.715318	-0.455561	0.119981	0.471993	0.845245	0.614777	0.366756	-0.517125	-0.293129	0.113013	0.114395	-0.665027
1416055_at	-0.710488	0.040911	0.687737	0.759118	-0.084563	-0.464385	-0.721654	-0.055132	0.534342	0.657381	-0.189577	-0.453691
1416056_a_at	-0.673303	-0.823142	-0.22788	0.174363	0.371152	0.273942	0.107955	-0.207573	0.103356	0.768067	0.468826	-0.335763
1416057_at	-0.519849	-0.076153	-0.202267	-0.232836	-0.23157	-0.061042	0.013202	0.202063	0.71319	0.9348	0.016543	-0.556081
1416058_s_at	-0.890171	-0.966131	-0.41992	-0.230637	0.122735	-0.038664	-0.30396	-0.198563	0.652397	1.192297	1.120955	-0.040338
1416059_at	-0.963905	-0.650988	0.482898	0.823405	0.723401	-0.06992	-0.153314	-0.549885	0.142277	0.475572	0.355137	-0.614676
1416060_at	-0.102092	0.450987	0.812357	-0.019979	-0.371001	-0.234674	0.126152	0.638997	0.401708	-0.344679	-0.839288	-0.518488
1416061_at	-0.650049	0.349343	0.949461	0.29818	-0.58617	-0.703472	-0.097312	0.45591	0.871942	0.408166	-0.435576	-0.860424
1416062_at	0.316543	0.815691	1.047297	-0.107016	-0.687429	-0.78024	-0.28605	0.266155	0.118846	-0.228764	-0.528385	0.053352
1416063_x_at	-0.794239	-0.682684	-0.373581	-0.083413	0.168006	-0.229862	-0.047796	-0.34482	0.497065	0.812785	1.123377	-0.044838
1416064_a_at	-0.791574	-0.954346	-0.248485	0.425221	0.850422	0.090424	-0.257058	-0.62804	0.050782	0.692082	0.850702	-0.08013
1416065_a_at	-1.003443	-1.545134	-0.798536	0.273485	1.051326	1.112204	0.47133	0.278473	0.18428	0.432398	0.059162	-0.515545
1416066_at	0.259259	0.428237	0.118097	-0.275929	-0.180185	0.430555	1.08828	0.785776	0.020386	-0.853504	-1.091108	-0.729863
1416067_at	-0.179374	0.471027	0.703213	0.345755	-0.394973	-0.704597	-0.703946	0.388836	0.552104	0.398775	-0.553821	-0.322998
1416068_at	-0.25477	-0.325128	0.173936	-0.128755	-0.196669	-0.551231	0.328689	0.475635	0.66875	0.356895	0.002552	-0.549906
1416069_at	-0.006507	-0.738748	-0.607666	-0.564447	-0.163631	0.150932	-0.073205	0.036757	-0.321021	0.462408	0.679712	1.145416
1416070_a_at	-0.02345	0.034952	0.064793	0.319788	0.775008	0.903243	0.731227	-0.001701	-0.385977	-1.030613	-0.672305	-0.714964
1416071_at	-0.292993	0.052497	-0.317641	-0.047798	0.518984	0.984119	0.859426	0.629489	0.14077	-0.746735	-0.915984	-0.864136
1416072_at	-0.586406	-0.025732	0.647433	0.350204	-0.36748	-0.799274	-0.780456	-0.620365	-0.010809	0.759807	1.118076	0.315003
1416073_a_at	-0.589512	-0.430133	-0.046879	0.12749	-0.314883	-0.802154	-0.510548	-0.022403	0.870519	1.156511	0.631629	-0.069639
1416074_a_at	-0.574374	-0.574884	0.336212	0.221145	0.28275	-0.150502	0.056524	-0.534961	-0.048833	0.471381	0.702523	-0.186979
1416075_at	-0.691529	-0.079849	0.724447	0.325928	0.116892	-0.762787	-0.761984	-0.253226	0.463816	0.671489	0.28642	-0.039619
1416076_at	0.022484	-0.470706	-0.412688	-0.797417	-0.349949	-0.25725	0.684002	0.679906	0.913529	0.041928	0.023396	-0.077233
1416077_at	-1.0814	-1.462218	-0.538335	0.373967	0.721977	0.532002	0.331579	-0.04136	0.117379	0.670552	0.640045	-0.264188
1416078_s_at	0.003702	-0.467514	-0.264832	-0.140265	0.05653	0.591086	0.920429	0.274278	-0.747864	-0.494876	0.031333	0.237992
1416079_a_at	-0.877441	0.056888	0.642892	0.881999	0.902438	0.502226	-0.250083	-0.871623	-0.379405	0.105083	0.05157	-0.764548
1416080_at	0.586222	0.578711	-0.164258	-0.222988	-0.426389	-0.192799	-0.693962	-0.255595	-0.210878	0.218615	0.140025	0.643296
1416081_at	0.083277	-0.025269	-0.060663	-0.883746	-0.820887	-0.249893	0.037427	0.131256	-0.017196	0.418511	0.472215	0.914968
1416082_at	-1.011736	-0.950262	-0.017305	1.017832	1.12641	0.227497	-0.459803	-0.474233	-0.13135	0.416478	0.47892	-0.222449
1416083_at	0.397939	-0.03584	-0.187951	-0.629325	-0.161894	0.736767	0.879523	0.66136	-0.307427	-0.547577	-0.761747	-0.043829
1416084_at	-0.387491	-0.768707	-0.235199	-0.15464	0.250611	-0.324478	0.016664	-0.10453	0.566928	0.636006	0.400222	0.104615
1416085_s_at	0.573655	0.759605	0.410535	-0.481332	-0.539769	0.127074	0.864775	0.542748	-0.173851	-0.880259	-0.867947	-0.335232
1416086_at	-0.276292	0.044002	-0.333728	-0.080145	0.374209	0.446409	0.033047	-0.724398	-0.373343	0.005352	0.515206	0.369679
1416087_at	-0.449923	0.109611	-0.311608	-0.069402	-0.41017	-0.174103	-0.410172	-0.192866	0.343875	0.958077	0.687781	-0.0811
1416088_a_at	-0.506757	-1.120198	-0.240118	0.234026	0.775598	0.242081	0.076333	-0.504661	-0.274548	0.404477	0.775772	0.137996
1416089_at	-0.284449	-0.367448	0.534107	0.672715	0.516065	-0.378341	-0.117844	-0.368082	-0.091372	0.06831	0.140272	-0.323932
1416090_at	-0.839263	0.275409	0.96436	0.895236	-0.045289	-0.729611	-0.685902	-0.195812	0.567004	0.63513	-0.101892	-0.739368
1416091_at	-0.369149	-0.861625	-0.612984	-0.717534	-0.449029	0.239318	0.634687	0.048282	-0.216749	0.424459	1.168689	0.711635
1416092_a_at	-0.368147	0.353597	0.804316	-0.0622	-0.498412	-0.225888	0.535022	0.863507	0.63307	-0.209763	-0.888463	-0.936639
1416093_a_at	-0.812512	-0.595571	0.435619	0.808575	0.755027	0.242049	-0.130253	-0.859493	-0.622657	0.273978	0.478858	0.02638
1416094_at	-0.541261	-0.266363	0.04719	-0.064755	0.186764	-0.179073	-0.317577	0.046725	0.599513	0.293199	0.214599	-0.018959
1416095_x_at	-0.18493	-0.647552	-0.927358	-0.830916	0.109866	1.162396	0.882007	0.147083	-0.417916	-0.113797	0.362736	0.458383
1416096_at	-0.463557	-0.735533	-0.134616	-0.072464	-0.535036	-0.204949	0.480344	0.53563	-0.223766	0.079879	0.66256	0.611508
1416097_at	-0.082379	-0.127768	0.114614	0.159071	-0.379765	-0.713591	-0.345	0.123328	0.12899	0.008103	0.375936	0.73846
1416098_at	-0.38839	-0.752181	-1.054941	-0.438741	0.420217	0.955641	0.235187	0.445069	0.440581	0.540753	-0.145779	-0.257415
1416099_at	-0.042906	-0.273121	-0.245889	-0.199936	0.166945	0.25166	0.288364	-0.345978	-0.080128	0.311987	0.373638	-0.204637
1416100_at	0.467406	0.487804	0.848259	-0.016104	-0.344944	0.006018	0.525555	0.181651	-0.717267	-1.003664	-0.61723	0.182518
1416101_a_at	-0.029824	-0.953475	-0.871105	-0.56898	0.486514	0.964741	0.805136	-0.012348	-0.635031	-0.290673	0.524144	0.5809
1416102_at	-0.174199	-0.437825	-0.202321	-0.260144	-0.098472	0.456988	0.643264	0.016672	-0.950996	-0.370193	0.551529	0.8257
1416103_at	-0.715939	-1.08549	-0.279112	0.580156	1.221837	1.180118	1.027281	0.289065	-0.489387	-0.694889	-0.431026	-0.602613
1416104_at	-0.385491	-0.44896	0.083419	0.182936	-0.2944	-0.475195	-0.137384	0.410212	0.586026	0.489179	-0.065981	0.055641
1416105_at	-0.690622	-1.268647	-0.765176	-0.083232	0.371608	0.329147	0.055226	-0.124763	-0.122198	0.455956	0.95328	0.88942
1416106_at	-0.790807	-0.663294	0.372611	0.525619	0.134077	-0.707511	-0.815057	-0.340389	0.31404	0.674937	0.8275	0.468274
1416107_at	-0.366457	-0.320518	-0.444749	-0.351661	-0.180579	-0.003245	-0.152865	-0.672158	-0.083883	0.726016	1.362182	0.487915
1416108_a_at	-0.881225	-0.630799	0.158105	0.731947	0.926558	0.028822	-0.236029	-0.503004	0.152491	0.488615	0.344901	-0.580382
1416109_at	-0.164524	-0.686956	-0.21114	-0.227404	-0.001194	0.386338	0.688063	0.122899	-0.643688	-0.212494	0.573603	0.376497
1416110_at	-0.531892	-0.164324	0.042177	-0.412236	-0.450146	-0.098831	0.196782	0.946515	1.210443	0.595148	-0.501103	-0.832532
1416111_at	-0.754223	-0.509551	-0.245682	0.102215	0.585263	1.091825	0.381424	-0.533391	-0.581855	-0.051969	0.475426	0.040519
1416112_at	0.241457	-0.159466	-0.102767	-0.433423	-0.367644	0.334656	0.857308	0.646285	0.130267	-0.225607	-0.526184	-0.394883
1416113_at	-0.576697	-0.957387	-0.537804	0.094404	0.953638	0.513777	-0.076879	-0.075765	-0.027024	0.202736	0.182132	0.304868
1416114_at	-0.189375	-0.62548	-0.960809	-1.467998	-0.619582	-0.119595	0.334931	0.599322	0.954165	0.94579	0.763203	0.385429
1416115_at	0.366574	0.585909	0.351792	-0.237293	-0.586153	-0.380583	0.505283	0.90543	0.453578	-0.515013	-0.955533	-0.49399
1416116_at	0.033081	0.188063	0.494339	0.301708	0.440411	0.893713	0.887437	-0.04805	-1.141122	-1.206802	-0.597934	-0.244844
1416117_at	-0.23226	0.053488	0.283105	-0.078562	0.678898	0.586979	0.74114	-0.004488	0.085431	-0.709672	-0.617112	-0.786949
1416118_at	-0.294922	-0.554029	-0.716365	-0.586945	0.080018	0.638758	0.987288	0.928964	0.719156	-0.278408	-0.431581	-0.491933
1416119_at	-0.222971	0.265791	0.451628	-0.095681	-0.736401	-0.262077	0.45875	0.773492	0.660513	0.105375	-0.519815	-0.878603
1416120_at	-0.453302	0.257886	0.676815	0.227635	0.068084	-0.581514	-0.861043	-0.341179	0.572483	0.67028	0.170482	-0.406625
1416121_at	-0.748166	-0.55579	0.147618	0.16331	-0.281598	-0.627278	0.1813	0.428383	0.754342	0.219535	0.381922	-0.063578
1416122_at	0.226876	-0.217324	-0.158519	-0.493966	-0.18897	0.383024	1.255345	1.094272	0.131757	-0.823966	-0.837654	-0.370875
1416123_at	0.184331	0.193192	0.135129	0.522808	0.187256	-0.365375	-1.020133	-0.672449	-0.152452	0.469246	0.222217	0.296229
1416124_at	-0.624188	0.42125	1.271559	1.183466	0.480435	-0.074596	-0.159672	-0.585037	-0.558648	-0.40847	-0.251319	-0.694779
1416125_at	-1.025958	-0.634188	0.294458	0.793168	0.214936	-0.281368	-0.860784	-0.40531	0.278501	1.084651	0.57785	-0.035956
1416126_at	0.646726	0.61116	0.368014	-0.351878	-0.206756	-0.274213	-0.342249	-0.228116	-0.372005	-0.471655	-0.072036	0.693007
1416127_a_at	-0.372018	-1.184416	-0.64259	0.1067	1.212538	1.085752	0.700212	-0.134922	-0.576897	-0.352236	0.138831	0.019044
1416128_at	-0.130323	0.46992	0.633588	-0.332123	-0.143956	0.19958	0.327599	-0.187734	-0.400613	-0.373767	-0.04114	-0.02103
1416129_at	-1.147207	-0.604664	0.288266	0.828273	0.533078	-0.236561	-0.948317	-0.443883	0.427472	0.947337	0.479326	-0.12312
1416130_at	-0.917602	-0.487776	0.073273	0.910748	1.054479	0.538591	-0.732919	-0.878645	-0.159003	0.637743	0.301975	-0.340864
1416131_s_at	-0.141324	0.052525	0.078216	0.143713	-0.204699	0.629229	0.605725	0.763898	-0.352418	-0.713628	-0.665325	-0.195911
1416132_at	-0.331643	-0.592426	-0.265602	-0.704378	-0.386791	-0.27281	0.078569	0.471166	0.546615	0.39742	0.627109	0.432773
1416133_at	0.270651	0.206301	0.156812	-0.165597	-1.109429	-0.807629	-0.376523	0.604576	0.328885	0.306216	0.121709	0.464026
1416134_at	-0.219412	-0.558195	0.244081	0.731523	0.012878	-0.360975	-0.428059	0.067895	0.134146	0.307763	0.13289	-0.064535
1416135_at	0.024795	0.260873	0.354182	0.108352	0.002894	0.339434	0.702373	0.531488	0.273048	-0.480314	-1.076213	-1.040913
1416136_at	-0.508581	-0.716318	0.39018	0.789927	1.11745	0.453782	-0.080434	0.028601	-0.325606	-0.208674	-0.529685	-0.410645
1416137_at	-1.214861	-0.747262	0.102697	0.437246	0.202088	-0.343593	-0.326664	-0.360301	0.626831	0.895771	0.962527	-0.234478
1416138_at	-0.991059	-0.126334	0.696874	0.736902	0.054353	-0.868738	-0.806899	-0.094058	0.893515	0.886634	0.191614	-0.572805
1416139_at	-0.840624	-1.072978	-0.40675	0.338469	0.505825	0.609271	0.097497	0.208389	0.020959	0.384711	0.013959	0.141273
1416140_a_at	-0.62858	-0.502868	-0.014093	0.535578	-0.262721	-0.483062	-0.443832	-0.220992	0.175478	0.615046	0.897685	0.332362
1416141_a_at	-0.584423	-0.511099	0.116137	0.257585	0.071925	-0.3389	-0.242206	-0.401715	0.243343	0.875255	0.710726	-0.196627
1416142_at	-0.288771	-0.642388	-0.151596	-0.252671	0.135491	0.095551	0.312899	-0.646588	-0.554743	0.074214	1.154663	0.763941
1416143_at	0.408917	0.834719	1.084303	0.10078	-0.115933	-0.694911	-0.774164	-0.851073	-0.153706	0.171185	0.037051	-0.047168
1416144_a_at	-0.587436	-0.583022	-0.097758	0.565107	1.123144	0.736943	-0.387425	-0.470379	-0.523806	0.043926	0.099345	0.081362
1416145_at	-0.179896	0.553366	0.865394	0.803173	0.008346	0.057991	-0.340773	0.038252	-0.153527	-0.049694	-0.85619	-0.746441
1416146_at	-0.19338	0.44696	0.516334	0.305116	-0.043889	-0.698406	-0.150859	0.335781	0.786614	-0.016846	-0.618313	-0.669112
1416147_at	-1.245951	-0.472056	0.429994	0.890205	0.541387	-0.078674	-0.716505	-0.601089	0.175233	0.781928	0.656284	-0.360756
1416148_at	-0.270023	-0.492521	-0.59943	-0.685597	0.144324	0.628155	1.389869	0.651546	0.174565	-0.445678	-0.123391	-0.37182
1416149_at	-0.302097	-0.472069	-0.038762	0.413674	0.793281	-0.280591	-0.092298	0.093359	0.435265	-0.048832	-0.133369	-0.367561
1416150_a_at	0.304143	-0.427992	-0.7446	-0.731936	0.164788	0.739438	0.789414	0.351329	-0.408476	-0.545526	0.084889	0.424528
1416151_at	0.26832	-0.498999	-0.91424	-1.228593	-0.437224	0.538116	0.757618	0.341426	-0.195817	0.017589	0.582343	0.769459
1416152_a_at	0.402588	-0.234416	-0.554714	-0.695281	0.054155	0.905434	1.113618	0.462613	-0.505564	-0.820374	-0.301306	0.173248
1416153_at	-0.952773	-0.269174	0.343479	0.498887	-0.062986	-0.521237	-0.326771	0.42434	1.095849	0.937079	-0.197705	-0.968989
1416154_at	-0.540369	-0.284419	0.203759	0.655254	0.112315	0.167175	0.429271	0.203777	-0.046623	-0.192162	-0.057668	-0.650312
1416155_at	0.572365	0.77376	0.330076	-0.533845	-0.631015	-0.219625	0.285565	0.744805	0.224799	-0.565537	-0.78514	-0.196209
1416156_at	-0.016067	-0.570153	-0.762454	-0.710575	0.129019	0.917293	0.915024	0.294206	-0.312565	-0.477932	0.172047	0.422159
1416157_at	0.340441	-0.155562	-0.511703	-0.625722	0.023284	0.138923	0.689965	0.609813	0.27419	-0.567064	-0.362333	0.145768
1416158_at	-0.124247	0.396579	0.65982	-0.148656	-0.799995	-0.869174	-0.261559	0.346073	0.32073	0.052104	0.247816	0.180508
1416159_at	0.119766	0.722847	0.9045	0.146783	-0.145683	-0.11205	0.184258	0.414895	-0.060501	-0.850512	-0.957984	-0.36632
1416160_at	0.286188	0.738038	0.093637	-0.22234	-0.323556	-0.297881	-0.073563	0.546629	0.608474	-0.279869	-0.693362	-0.382397
1416161_at	-0.298309	-0.169135	0.093013	-0.010454	-0.082873	0.125352	-0.185138	-0.178677	-0.505258	-0.09147	0.496338	0.806613
1416162_at	-0.512478	0.05215	0.175432	0.176823	-0.036586	-0.52729	-0.691685	0.262815	1.03583	0.849775	-0.261498	-0.523288
1416163_at	-0.192536	0.308898	0.043477	-0.555761	-0.42886	-0.026506	0.384216	0.762523	1.046192	0.135387	-0.708089	-0.768942
1416164_at	-0.954507	-0.681028	0.289344	0.49285	0.381426	-0.574534	-0.069742	0.348362	1.083434	0.558411	-0.076125	-0.79789
1416165_at	-0.701551	-0.14127	-0.070728	0.024626	0.159875	-0.469852	-0.135873	0.079937	0.88501	0.654373	0.220096	-0.504641
1416166_a_at	-0.512824	-0.865638	-0.699309	0.0759	0.524416	0.804843	0.122463	-0.088436	-0.474394	-0.032311	0.549421	0.59587
1416167_at	-0.174335	0.559314	0.694587	0.621672	0.325915	0.118154	0.129557	-0.587528	-0.576151	-0.405187	-0.220676	-0.485323
1416168_at	-0.345622	-0.951983	-0.426817	-0.005319	0.578782	0.593453	0.577105	-0.066376	-0.308168	0.124111	0.370081	-0.139247
1416169_at	-0.243902	-0.098724	0.351492	-0.507269	-0.578835	0.013032	0.703599	0.570973	-0.26368	-0.218295	0.021556	0.250053
1416170_at	-0.589732	-0.409212	-0.229181	0.174595	-0.110848	0.226969	-0.204174	0.123859	0.36362	0.909083	0.061394	-0.316372
1416171_at	-0.195397	0.649867	0.426214	0.288747	-0.639523	-0.828426	-0.701224	0.07715	0.635599	0.60555	-0.078418	-0.240139
1416172_at	0.056506	0.442648	0.541389	0.061475	0.147276	-0.237263	-0.179837	0.136987	0.315482	0.030741	-0.552144	-0.76326
1416173_at	-0.704387	-1.031103	-0.505177	-0.090455	0.783068	1.207433	1.28443	0.357948	-0.171217	-0.522598	-0.096725	-0.511218
1416174_at	0.252465	0.248299	0.4662	-0.044575	0.043877	0.13344	0.099266	0.090831	-0.577974	-0.804565	-0.289311	0.382048
1416175_a_at	0.214497	0.62389	0.738437	0.0761	0.006766	0.367804	0.633235	0.442463	-0.226571	-0.966421	-1.323479	-0.58672
1416176_at	-0.412284	-0.288765	-0.388811	-0.281367	-0.564106	0.078037	0.192382	0.895898	0.775927	0.475519	-0.3164	-0.166031
1416177_at	-0.031026	-0.045493	-0.119934	-1.049676	-1.077513	-0.347316	0.134012	0.146509	-0.008152	0.512789	0.997833	0.887967
1416178_a_at	-0.629536	-0.901738	-0.338467	-0.070061	0.444914	0.989029	0.790606	0.276793	-0.038145	0.18199	-0.055762	-0.649622
1416179_a_at	0.193249	0.205971	-0.213123	-0.363483	0.045348	0.473578	0.012239	-0.085583	-0.492642	-0.392812	0.060344	0.556914
1416180_a_at	0.244869	0.803356	0.705792	-0.207149	-0.608103	-0.515109	-0.051366	0.577325	0.531334	-0.253659	-0.847476	-0.379813
1416181_at	-0.702804	-0.940395	-0.28229	0.708458	1.454326	1.026209	0.01868	-0.804764	-0.618336	-0.069235	0.350752	-0.140602
1416182_at	-0.716617	-1.242446	-0.498591	0.290915	0.76212	0.341565	0.489391	-0.147807	-0.013095	0.1019	0.652297	-0.019629
1416183_a_at	-0.540853	-0.174377	0.55138	0.802011	0.82827	0.416394	-0.267047	-0.978204	-1.066825	-0.025349	0.298463	0.156139
1416184_s_at	0.015712	0.135749	0.318482	-0.326177	-0.68187	-0.875814	-0.137309	0.300535	0.370506	-0.029732	0.456799	0.45312
1416185_a_at	0.059465	-0.174906	0.104959	-0.263106	-0.17473	-0.33066	0.225926	0.661646	0.918808	0.292427	-0.575159	-0.744669
1416186_at	-0.110683	-0.310235	-0.48065	-0.279353	0.18356	0.804949	0.458396	0.075665	-0.490323	-0.464997	0.233502	0.380169
1416187_s_at	-0.01983	-0.724447	-0.53516	-0.10962	0.519352	0.954402	0.655156	0.135207	-0.839793	-0.703171	0.056519	0.611385
1416188_at	-0.46153	-1.051602	-0.770359	-0.357578	0.427745	0.339283	0.348485	-0.123263	0.128896	0.269866	0.978891	0.271167
1416189_a_at	-0.467487	-0.875111	-0.099526	0.747185	1.337049	0.538458	-0.199318	-0.821146	-0.554255	0.071934	0.368589	-0.046372
1416190_a_at	-0.045285	-0.294981	-0.242892	0.153301	0.650909	0.325686	-0.415976	-1.013901	-0.605447	0.361277	0.768157	0.359151
1416191_at	-0.072305	-0.703799	-0.173625	0.334069	0.606395	0.051638	-0.17102	-0.62557	-0.410411	0.212639	0.706443	0.245545
1416192_at	0.069681	0.200853	-0.278756	-0.071634	0.435115	0.111802	0.214033	-0.163268	0.13917	-0.323261	-0.084907	-0.248828
1416193_at	-0.318578	0.638785	0.277142	0.524983	-0.025911	-0.295031	-0.382026	-0.022857	0.252869	-0.02964	-0.252516	-0.36722
1416194_at	-0.334556	-0.722942	0.327755	0.237686	0.473397	0.37611	-0.136884	-0.53272	-0.938184	-0.01188	0.54824	0.71398
1416195_at	0.53698	0.235645	-0.144186	-0.893787	-0.942354	-0.367259	0.543699	0.635997	0.062699	-0.357789	0.040289	0.650065
1416196_at	0.376459	-0.154519	-0.361259	-0.713609	-0.272974	0.485038	0.739581	0.077324	-0.758244	-0.494753	0.189714	0.887244
1416197_at	0.339465	0.044352	0.076192	-0.830893	-0.924581	-0.571145	0.506473	0.853955	0.389246	-0.105734	0.091521	0.131148
1416198_at	0.039294	0.42614	-0.243385	-0.892618	-1.133439	-0.181771	0.255868	0.648295	0.676068	0.351359	0.060319	-0.006131
1416199_at	-0.630274	-1.007958	-0.54841	0.278626	0.53574	0.578473	0.193499	-0.421183	-0.543581	0.282321	0.741308	0.541439
1416200_at	0.236185	-0.324722	0.414932	0.018121	0.125068	-0.071928	0.362678	0.313834	-0.553486	-0.523566	-0.35313	0.356012
1416201_at	-0.840314	-0.12036	0.881451	0.744894	-0.154614	-0.653877	-0.634499	-0.008293	0.331218	0.412954	0.1207	-0.07926
1416202_at	-0.496725	0.507625	1.013443	0.28877	-0.572097	-0.92901	-0.477081	0.229354	0.828892	0.609618	-0.279918	-0.722871
1416203_at	-0.346107	0.173518	0.008623	-0.79715	-1.306867	-0.49472	0.129096	0.829238	0.883506	0.688586	0.24011	-0.007834
1416204_at	0.249854	0.843155	0.365162	-0.264759	-0.895891	-0.584627	-0.071998	0.47535	0.235008	-0.215448	-0.132221	-0.003586
1416205_at	0.118236	0.173404	0.104096	-0.043073	-0.150121	-0.14451	-0.127323	-0.074609	-0.054684	0.019181	0.075918	0.103484
1416206_at	-0.392599	-0.477307	0.176604	0.281316	-0.274851	-0.681555	-0.630082	0.714531	0.810417	0.582051	-0.051477	-0.057049
1416207_at	0.065748	0.122114	-0.355742	-1.139746	-0.866513	0.025604	1.118627	1.048633	0.49178	-0.109925	-0.227439	-0.173141
1416208_at	-0.134585	-0.558165	-1.222469	-0.762556	0.126812	0.604801	0.528482	0.591061	0.562259	0.254084	0.083308	-0.073036
1416209_at	-0.757807	-0.650721	-0.50846	-0.865606	-0.474965	0.341863	0.6187	0.672164	0.943158	0.72169	0.331297	-0.371312
1416210_at	-0.857867	-0.143636	1.018842	1.09905	0.438989	-0.720489	-0.858198	-0.40521	0.313118	0.503791	0.035441	-0.42383
1416211_a_at	-0.335489	0.229685	0.455441	1.215062	0.863791	0.834452	-0.135377	-0.282591	-0.848547	-0.664034	-0.789468	-0.542926
1416212_at	0.10184	0.359144	0.15222	-0.754398	-0.753503	0.059662	0.768994	0.934012	0.495545	-0.306514	-0.716184	-0.34082
1416213_x_at	-0.782527	-1.196307	-0.429988	0.172443	0.798349	0.421921	-0.195449	-0.588267	-0.455969	0.591415	1.053857	0.610522
1416214_at	0.137728	-0.18944	0.130131	-0.211568	-0.101034	-0.056488	-0.060832	-0.7147	-0.817994	-0.205423	0.960111	1.129508
1416215_at	0.283216	-0.195921	-0.251807	-0.342873	-0.552804	0.132583	0.715605	0.971441	0.121061	-0.50671	-0.432315	0.058523
1416216_at	0.165876	0.803564	0.854064	-0.213883	-0.634563	-0.518329	0.141239	-0.265242	-0.179361	-0.087195	-0.012151	-0.054018
1416217_a_at	-0.409754	-0.650487	-0.307607	-0.139415	0.287135	0.678925	0.52423	-0.113822	-0.135927	0.407648	0.193919	-0.334844
1416218_x_at	0.207831	-0.361468	-0.171891	-0.562745	-0.165512	0.301381	0.114302	0.526297	0.14236	0.181252	-0.219031	0.007223
1416219_at	-0.892152	-1.349238	-0.232416	0.339189	0.638968	0.171783	0.218446	0.102696	0.300754	0.654225	0.410046	-0.362302
1416220_at	-0.702364	-0.252689	0.259871	0.612031	0.646838	-0.070687	-0.400144	-0.622488	0.200463	0.65554	0.195307	-0.521677
1416221_at	0.389983	0.049208	-0.244887	-0.889906	-0.59171	-0.819639	-0.49138	-0.196855	0.291148	0.692976	0.88439	0.926672
1416222_at	0.457649	0.629375	0.202588	-0.525566	-0.605963	0.092042	0.891328	0.804596	0.201056	-0.694349	-0.906241	-0.546513
1416223_at	-0.253617	0.271077	0.78848	0.249573	-0.42128	-0.99264	-0.348463	-0.161201	-0.082229	-0.006154	0.440611	0.515842
1416224_at	0.17189	0.549353	0.519963	0.382255	0.015551	-0.247529	-0.370004	-0.857343	-0.595487	-0.427756	0.402325	0.456784
1416225_at	-0.825541	-1.158195	-0.415527	0.131386	0.446689	0.17135	0.170368	-0.282603	0.15293	0.797589	0.885934	-0.074378
1416226_at	0.150658	0.082123	0.355481	0.269131	-0.243344	-0.781278	-0.149171	0.609784	0.219625	-0.324731	-0.356624	0.168346
1416227_at	-0.102461	0.118363	-0.380813	-0.563308	0.179264	0.863234	0.928715	0.621676	0.359487	-0.53189	-0.795886	-0.696382
1416228_at	-0.545227	0.207331	0.053495	0.133925	-0.183081	-0.146481	-0.086107	-0.41845	0.246274	0.47959	0.613727	-0.354996
1416229_at	0.057154	-0.287858	-0.580518	-0.175706	0.293686	0.831805	0.129398	-0.600293	-0.820125	-0.013026	0.532357	0.633127
1416230_at	-0.217173	-0.520669	-0.693221	0.285209	0.866961	1.252073	0.557469	0.04338	-0.416432	-0.465121	-0.438911	-0.253566
1416231_at	-0.970483	-1.254098	0.075259	0.805756	1.123227	0.468979	-0.123981	-0.483445	-0.310488	0.41181	0.343053	-0.085589
1416232_at	-0.887914	-0.791584	-0.171363	1.057501	1.098932	0.895972	-0.061342	-0.267922	-0.265907	0.080919	-0.049124	-0.638167
1416233_at	-0.801851	-1.282805	-0.260263	0.40505	0.398759	-0.055272	0.042757	-0.239084	-0.144422	0.402891	0.957183	0.577057
1416234_at	-0.704461	-1.410527	-0.723752	0.31278	1.141117	0.857244	0.307062	-0.217746	-0.15639	0.273775	0.469368	-0.148471
1416235_at	-0.537326	-0.474964	-0.479939	-0.295504	0.09331	0.162595	-0.376561	-0.747098	0.042108	1.061974	1.260616	0.290788
1416236_a_at	-0.747641	-0.851353	-0.496523	0.409246	0.923326	1.049502	0.108732	-0.185889	-0.361378	-0.098783	0.128779	0.121982
1416237_at	-0.292212	0.30214	0.751273	0.785238	0.128123	0.151505	-0.38691	-0.323637	-0.619624	-0.466783	-0.06799	0.038876
1416238_at	-0.364988	-0.494488	-0.432982	-0.977177	-0.199143	0.462146	0.358164	-0.237006	-0.125002	0.639459	0.930353	0.440663
1416239_at	-0.753288	-0.644516	0.169468	0.107131	0.018662	-0.456203	-0.295295	-0.00605	0.139047	0.465976	0.892072	0.362996
1416240_at	-0.571069	0.129368	0.449576	0.120745	-0.429726	-0.886479	-0.385414	0.075045	0.79184	0.853791	0.378124	-0.525803
1416241_at	0.195061	-0.577778	-0.372144	-0.079303	0.375559	0.197905	-0.016699	0.196208	0.133766	0.300939	-0.238515	-0.114999
1416242_at	-0.543322	-0.240746	0.094309	-0.631486	-0.832314	-0.675	-0.06126	0.004417	0.508734	1.127727	1.060818	0.188122
1416243_a_at	-0.563204	-0.535148	0.434958	0.858257	1.301625	0.422662	0.232092	-0.618453	-0.690488	-0.557152	-0.034229	-0.25092
1416244_a_at	0.645872	0.44022	-0.203855	-0.736144	-0.607968	0.139732	0.824656	0.689167	0.020615	-0.661473	-0.568408	0.017587
1416245_at	-0.149218	-0.174458	-0.117003	0.233932	0.45358	0.45154	0.447569	-0.36185	-0.882796	-0.501239	0.251102	0.348841
1416246_a_at	0.158551	0.747794	1.283576	0.522822	0.029934	-0.060893	0.077025	0.039318	-0.434213	-0.929607	-0.876456	-0.55785
1416247_at	-0.825788	-0.014501	0.632744	0.655221	0.393016	0.341391	0.520981	-0.32061	-0.121851	-0.212727	-0.255271	-0.792604
1416248_at	-1.043842	-1.107752	0.002424	0.872379	1.183284	0.41101	-0.52584	-0.647204	-0.289463	0.469148	0.559735	0.116122
1416249_at	-0.775135	-1.231379	-0.416581	0.585002	0.884614	0.646572	-0.021456	-0.553715	-0.656735	0.317158	0.837541	0.384115
1416250_at	0.094064	-0.41052	0.394974	-0.181833	-0.349444	-0.885626	-0.614861	0.115186	0.36183	0.634028	0.317344	0.524859
1416251_at	-0.591459	-0.650096	-0.571695	-0.475212	0.51254	1.153761	0.519853	-0.284795	-0.208383	0.406689	0.389159	-0.200361
1416252_at	-0.573784	-1.167646	-0.965177	0.034572	0.201144	0.460185	0.433535	0.728685	0.332631	0.292557	0.109906	0.113391
1416253_at	-0.982703	-0.330864	0.663785	1.136373	0.981992	0.377011	0.326666	-0.002034	-0.031395	-0.459228	-0.806358	-0.873244
1416254_a_at	-0.056609	-0.358648	-0.013988	-0.472407	-0.922264	-0.875145	0.180642	0.914023	0.967517	0.621092	0.087593	-0.071804
1416255_at	-0.492508	-0.251248	0.992902	1.185965	0.636359	-0.062008	0.143223	-0.265867	-0.701759	-0.807107	-0.214336	-0.163617
1416256_a_at	-0.125212	-0.945351	-0.82759	-0.533652	0.486913	0.865611	0.825407	-0.076996	-0.495824	-0.187108	0.621979	0.391823
1416257_at	0.382451	0.153093	-0.353214	-0.916169	-0.61332	0.378781	0.783799	0.74678	-0.030547	-0.505659	-0.313107	0.287112
1416258_at	-0.645852	-1.058237	-0.291628	0.166844	1.069566	0.368382	0.001185	-0.536424	-0.218069	0.345269	0.654076	0.144887
1416259_at	0.340394	0.890291	0.823122	0.000249	0.226085	0.362987	0.442285	-0.048529	-0.619443	-1.06006	-0.967432	-0.389948
1416260_a_at	-0.288573	0.196587	0.206807	-0.382205	-0.341861	0.618614	0.682957	-0.070555	-0.325529	0.00941	0.022169	-0.327821
1416261_at	0.007572	-0.7684	-0.844981	-0.59649	0.407077	1.039215	0.602781	-0.001101	-0.601806	-0.157471	0.435073	0.478531
1416262_at	0.136536	-0.660018	-0.706018	-0.678417	0.378539	1.050364	1.156814	0.222182	-0.654283	-0.633512	0.012994	0.374819
1416263_at	-0.205314	0.402304	1.105377	0.90567	0.662137	-0.231281	-0.103899	-0.114986	-0.200117	-0.849404	-0.888259	-0.482229
1416264_at	0.322695	0.414856	-0.37546	-0.439165	-0.064544	0.399275	-0.044948	-0.571719	-0.647989	-0.160149	0.500829	0.666318
1416265_at	-0.707197	-0.519811	-0.323548	0.417859	0.108524	0.484524	0.499198	0.849788	0.45047	-0.048364	-0.350429	-0.861013
1416266_at	-0.209708	-0.035328	0.217947	0.438131	0.785899	1.04873	0.971068	-0.080967	-0.709822	-0.994077	-0.888901	-0.542974
1416267_at	-0.005692	-0.753407	-0.596527	-0.715846	0.168148	0.267743	0.263846	-0.399749	-0.511553	0.102475	1.057207	1.123354
1416268_at	-1.363863	-0.780896	-0.235714	0.323328	0.518561	0.917111	0.402135	-0.079033	0.235394	0.633872	0.269898	-0.840792
1416269_at	-1.155393	-0.467322	0.803587	0.678074	0.475031	-0.135588	-0.176461	-0.135938	0.410586	0.483847	0.070389	-0.850812
1416270_at	0.124588	0.43169	0.120804	-0.82957	-0.610723	-0.173746	0.181859	0.592983	0.59653	0.220472	-0.493801	-0.161086
1416271_at	-0.230126	0.428517	0.881781	0.477476	-0.14383	0.100751	-0.02186	0.258292	-0.246312	-0.449242	-0.843512	-0.211935
1416272_at	0.232453	0.790437	0.963582	0.137978	-0.285133	-0.623064	0.008247	0.51896	0.506768	-0.535744	-1.00983	-0.704653
1416273_at	0.114172	-0.401751	-0.367796	-0.403304	0.28957	0.827538	0.838883	-0.128851	-0.891249	-0.464306	0.260579	0.326515
1416274_at	-0.558202	0.294715	0.892113	1.191785	0.700139	0.486561	-0.3106	-0.255795	-0.545779	-0.520749	-0.641817	-0.732371
1416275_at	-0.171526	-0.922837	-0.82302	-0.411651	-0.004139	0.129961	0.410003	0.173476	-0.057177	0.056437	0.942989	0.677486
1416276_a_at	-0.586947	-0.405917	-0.03703	0.05425	0.317212	0.262755	0.354962	-0.348357	0.115492	0.460239	0.3571	-0.543758
1416277_a_at	0.452702	0.736353	0.397287	0.092801	0.149539	0.275519	0.152529	-0.404015	-0.452557	-0.450958	-0.528225	-0.420976
1416278_a_at	-0.643487	-1.136331	-0.107143	0.727442	1.415909	0.70387	0.1448	-0.511861	-0.578362	-0.176911	0.248809	-0.086736
1416279_at	-0.490794	-0.799534	-1.029123	-0.977687	-0.290881	0.274812	0.513534	0.16292	0.289891	0.55538	1.181951	0.609529
1416280_at	-0.076146	0.523439	0.618194	0.971429	0.079256	-0.000492	-0.298525	-0.274396	-0.513324	-0.541742	-0.443277	-0.044415
1416281_at	-0.150804	0.427535	0.497674	-0.050483	-0.75101	-1.165833	-0.655625	0.218173	0.899012	0.583993	0.079903	0.067463
1416282_at	-0.090047	-0.42559	0.236487	0.201208	-0.00069	-0.294835	0.351379	0.562909	0.359482	-0.003344	-0.297505	-0.599454
1416283_at	-0.290289	-1.119613	-1.149029	-0.845863	0.204893	0.667044	0.270195	-0.098592	-0.105381	0.573446	1.081861	0.811328
1416284_at	-0.620487	-0.748028	0.450487	0.974448	0.73785	-0.134818	-0.284615	0.185584	0.406248	0.10079	-0.501286	-0.566172
1416285_at	0.450237	-0.11416	-0.097269	-0.498991	-0.2478	0.330205	0.762749	0.539723	0.035916	-0.338487	-0.611787	-0.210337
1416286_at	-0.534119	0.236788	0.852419	0.494935	0.128528	-0.043486	0.146882	0.326755	0.396148	-0.422533	-0.755092	-0.827226
1416287_at	0.053095	0.435315	0.524487	0.039436	0.288628	0.693319	0.888649	0.591089	-0.308101	-1.14132	-1.249703	-0.814896
1416288_at	-1.109874	-0.729356	0.273596	0.83682	0.704525	-0.14399	-0.685006	-0.646858	0.222518	0.95259	0.64779	-0.322754
1416289_at	-0.713347	-0.76023	-0.055428	0.757812	0.113026	-0.229684	-0.028567	0.799809	0.592269	0.104936	-0.207734	-0.372861
1416290_a_at	-0.035565	0.115859	-0.447225	-0.638588	-0.784965	0.192688	0.289653	0.627528	0.293286	0.068241	0.058689	0.260398
1416291_at	0.382907	-0.190652	-0.595826	-0.897588	-0.363697	0.19977	0.411921	-0.18374	-0.377054	-0.006116	0.860338	0.75974
1416292_at	-1.000626	-0.614957	0.189293	0.923733	0.632993	-0.120054	0.007526	0.110683	0.520074	0.36377	-0.141857	-0.870578
1416293_at	-0.734633	-0.115057	0.022306	-0.036734	-0.219434	-0.507187	-0.600519	0.374108	1.169396	1.169321	0.041705	-0.563269
1416294_at	-1.048729	-1.224621	-0.423967	-0.003218	0.787512	0.335848	-0.22939	-0.283617	0.267501	0.829754	0.797801	0.195126
1416295_a_at	0.161928	-0.08278	0.173436	-0.107758	0.054756	0.032504	0.504297	0.582413	0.000608	-0.868399	-0.428178	-0.02283
1416296_at	0.046776	-0.255913	-0.109427	-0.544716	-0.769274	-0.746327	0.328284	0.473279	0.619766	0.099238	0.464063	0.39425
1416297_s_at	-0.396217	-0.283699	0.299257	-0.426461	-0.910292	-0.657237	0.129982	0.364645	0.233955	0.354053	0.805611	0.486401
1416298_at	-0.403825	-0.616457	-0.450389	0.020147	0.719686	0.239843	0.531041	0.582875	0.7306	-0.29378	-0.469097	-0.590643
1416299_at	0.679931	0.162216	-0.297074	-0.514677	0.019578	0.371164	0.423879	-0.313472	-0.871519	-0.594788	0.196504	0.738257
1416300_a_at	-0.918837	-1.107588	-0.460325	0.112325	0.694049	0.744756	0.469341	-0.40527	-0.240609	0.530275	0.715089	-0.133205
1416301_a_at	-0.295678	-0.543479	-0.010689	-0.559704	-0.304484	-0.487698	-0.277141	0.163483	0.614677	0.958599	0.391882	0.350233
1416302_at	-0.988607	-0.421764	0.275867	0.649014	0.929628	1.330541	1.129778	0.342958	-0.472336	-0.801184	-0.948885	-1.025009
1416303_at	0.50098	-0.236539	-0.490665	-0.789513	-0.225278	0.732989	1.105202	0.532927	-0.469239	-0.66508	-0.267303	0.271519
1416304_at	0.20665	-0.451263	-0.634175	-0.502399	0.131063	0.709796	0.797685	-0.08344	-0.615276	-0.290292	0.346225	0.385426
1416305_at	-0.092711	0.649292	0.314974	0.130825	-0.185953	0.004254	-0.087701	0.080512	-0.271214	-0.450645	-0.275405	0.183775
1416306_at	-0.612821	-0.335801	-0.330603	-0.277172	-0.173993	-0.02974	0.000179	-0.528802	0.125908	0.781011	1.220515	0.161319
1416307_at	0.691724	0.805802	0.888802	-0.076494	-0.211813	0.014067	0.306783	0.007244	-0.70235	-0.970068	-0.628782	-0.124915
1416308_at	-0.757801	0.184454	1.002252	0.587206	0.115609	-0.634947	-0.495806	-0.040607	0.702775	0.431176	-0.198202	-0.896109
1416309_at	-0.07722	-0.5823	-0.74946	-0.83572	-0.876538	0.022169	0.030932	0.503738	0.359824	0.912543	0.778813	0.513218
1416310_at	0.254603	-0.028826	0.124028	-0.339766	-0.04243	0.326045	-0.21585	-0.301082	-0.663827	-0.11874	0.237708	0.768137
1416311_s_at	-0.443214	-0.296631	0.073043	0.711026	1.079615	1.148299	0.107517	-0.184977	-0.725603	-0.651755	-0.548477	-0.268842
1416312_at	-0.224463	-0.055115	0.30372	0.599132	0.151585	-0.122667	-0.200223	-0.269602	-0.160491	0.208104	0.184222	-0.414202
1416313_at	-0.498297	-0.431237	0.57499	0.3397	0.315553	-0.616715	-0.108793	-0.199315	0.01933	0.175656	0.26543	0.163697
1416314_at	-0.193898	-0.69843	0.035197	0.435386	0.813999	0.000068	-0.092748	-0.209818	-0.295745	0.036375	0.183659	-0.014043
1416315_at	0.15893	0.016901	0.153531	-0.586154	-0.543586	-0.447928	0.234919	0.814875	0.515512	-0.119974	-0.415363	0.218333
1416316_at	-0.966389	-0.344819	0.435596	0.348867	-0.242926	-0.900384	-0.739659	-0.143216	0.962984	1.170138	0.750992	-0.331183
1416317_a_at	-0.083347	0.23074	0.095617	-0.537884	-0.022804	0.498723	1.068794	-0.024626	-0.4183	-0.627306	-0.106906	-0.072698
1416318_at	-0.302629	-0.08473	0.151944	-0.264914	-0.381321	-0.077193	0.991482	0.896707	0.722281	-0.348807	-0.621939	-0.680881
1416319_at	-0.673949	0.43156	0.943268	0.897007	0.232771	-0.365779	-0.295577	-0.178027	0.491499	0.161665	-0.551572	-1.092869
1416320_at	-0.535449	0.234205	0.827247	0.817086	0.208834	0.156354	-0.272752	0.041044	0.101335	0.096357	-0.863003	-0.811257
1416321_s_at	-0.497294	-0.229141	0.495516	0.502741	0.740762	0.047616	0.126901	-0.343253	-0.433792	-0.629254	0.079972	0.139228
1416322_at	-0.496524	-0.502962	-0.24543	0.365329	1.071911	1.107222	0.62218	0.282916	-0.224689	-0.805965	-0.65391	-0.520078
1416323_at	0.080801	-0.173397	-0.825501	-0.651642	-0.149724	0.860325	0.837093	0.249976	-0.218358	-0.12932	0.123264	-0.00352
1416324_s_at	0.129499	-0.417427	-0.612692	-0.743245	-0.143109	0.425677	0.818029	0.718202	-0.219005	-0.522421	0.008311	0.558183
1416325_at	-0.523965	-0.027574	-0.026774	-0.856923	-0.260294	0.254075	0.442864	0.0395	0.291896	0.397613	0.25913	0.010453
1416326_at	-0.778308	-0.138795	-0.582889	-0.169473	0.218053	0.35739	-0.04259	0.034452	0.734543	0.804739	0.181979	-0.619101
1416327_at	0.021002	-0.70403	-0.323373	-0.428485	0.1983	-0.189559	-0.162244	-0.255265	0.033082	0.675476	0.592248	0.542845
1416328_a_at	-0.524697	-0.336116	0.217978	0.732162	0.181742	-0.24293	-0.112578	-0.120966	-0.042929	0.151366	0.091929	0.005037
1416329_at	-0.487709	-0.706612	-0.575899	-0.485394	0.622522	0.757784	0.745012	0.488457	0.461957	-0.107851	-0.16421	-0.548058
1416330_at	-0.614833	-0.22248	0.511103	0.806608	0.854147	-0.02794	-0.147397	-0.58497	-0.146581	0.088206	0.099277	-0.615142
1416331_a_at	-0.128093	-0.087767	0.645661	0.302029	0.290633	-0.17295	0.007738	0.531543	0.074654	-0.485152	-0.7891	-0.189196
1416332_at	0.540371	0.900119	0.72757	-0.207508	-0.710861	-0.385856	0.275126	0.708767	0.008571	-0.723415	-0.899304	-0.233581
1416333_at	-0.328831	-0.564147	-0.428216	-0.336434	0.177895	-0.0318	-0.535381	0.083799	0.751676	1.114411	0.285642	-0.188613
1416334_at	-0.412973	0.342677	0.784482	0.701221	-0.008169	-0.182169	0.085352	0.765782	0.508386	-0.393178	-1.23971	-0.951702
1416335_at	-0.364548	-0.732012	-0.093754	-0.013144	0.173794	0.32381	0.566794	-0.136642	-0.167609	0.23128	0.336031	-0.124
1416336_s_at	-0.242672	-0.698919	-0.547242	-0.836808	-0.082057	0.619493	1.292742	0.732926	0.162438	-0.026083	-0.2267	-0.147118
1416337_at	-0.378286	-0.472546	-0.38351	0.00867	0.589744	0.291584	0.412258	0.315686	0.3632	-0.093544	-0.434568	-0.218688
1416338_at	-0.405264	-0.977299	-0.388559	-0.365265	-0.512375	-0.333168	-0.366819	-0.09151	-0.010803	1.021997	1.326547	1.102517
1416339_a_at	-0.326916	-0.077594	0.885343	0.844833	0.355387	-0.712914	-0.544837	-0.313745	0.131693	0.071687	0.147489	-0.460426
1416340_a_at	-1.22615	-1.054715	-0.251829	0.707414	0.701805	0.185637	-0.112777	-0.379986	0.222843	0.571357	0.853297	-0.216896
1416341_at	-0.312284	0.346474	0.485634	0.074615	-0.808943	-0.893392	-0.332737	0.792446	0.880472	0.47266	-0.401712	-0.303233
1416342_at	-0.415955	0.366427	0.594961	0.48326	-0.346304	-0.469055	-0.512853	-0.797775	-0.36988	0.340282	0.853008	0.273881
1416343_a_at	-0.227758	0.053341	0.446529	0.459291	0.279747	0.24745	-0.141663	-0.054742	-0.436985	-0.595458	-0.158247	0.128496
1416344_at	-0.176577	0.513999	0.938303	0.422696	0.033732	-0.304701	-0.037262	-0.666897	-0.277771	-0.203406	0.177595	-0.41971
1416345_at	-0.723822	-0.085258	0.506789	0.660775	-0.031104	-0.494172	-0.682572	0.11647	0.80033	0.797141	-0.255839	-0.608737
1416346_at	-0.710088	0.287765	0.362826	0.333313	-0.202588	-0.18377	-0.286475	0.166345	0.763065	0.64261	-0.416159	-0.756845
1416347_at	-0.814852	-1.497099	-0.979238	-0.307179	0.476528	0.986551	0.794793	0.588022	0.258876	0.228981	0.354963	-0.090344
1416348_at	-0.998825	-0.965242	0.136951	0.685525	0.294562	0.058486	-0.339675	-0.428152	-0.246138	0.536128	0.983174	0.283205
1416349_at	-0.28873	-0.945091	-0.762787	-0.447074	0.471935	0.952646	0.541363	-0.403207	-0.664688	0.239189	0.792379	0.514064
1416350_at	0.073599	0.018609	0.631945	-0.565913	-0.902562	-0.825637	0.094381	0.162255	0.062495	0.212254	0.560039	0.478534
1416351_at	-0.610572	-0.507768	-0.575953	0.349174	0.663279	0.967006	0.749612	0.201738	-0.28396	-0.409708	-0.290917	-0.251934
1416352_s_at	-0.490324	-1.173233	-0.625703	-0.095596	0.477054	0.26741	0.361978	-0.201822	-0.091589	0.497089	0.791124	0.283614
1416353_at	0.443837	0.689634	1.124856	0.125431	-0.352592	-0.598522	-0.41559	-0.536103	-0.754524	-0.253112	0.16761	0.359075
1416354_at	-0.538914	-0.145033	0.075699	-0.38396	-0.347255	-0.261624	-0.07264	0.129807	0.792297	0.519955	0.210225	0.021442
1416355_at	0.276925	0.141845	0.590559	-0.238085	-0.609575	-1.022241	-0.836983	-0.423998	-0.028624	0.39332	0.73275	1.024107
1416356_at	0.253967	-0.148837	-0.005871	-0.408973	0.425968	0.571767	0.957404	0.189545	-0.64519	-0.905043	-0.426227	0.141491
1416357_a_at	0.157184	0.642475	0.755229	0.631383	-0.131831	-0.567662	-0.757997	-0.321707	-0.276069	0.140035	-0.228083	-0.042956
1416358_at	-0.170654	-0.387115	-0.493811	-0.888324	-0.088041	0.72788	1.202099	1.043192	0.640521	-0.196995	-0.736943	-0.651807
1416359_at	-0.81356	-0.976429	0.025486	0.780588	0.5519	0.558915	0.087171	-0.025483	-0.468642	0.148626	0.049305	0.082124
1416360_at	0.015655	-0.621133	0.121877	0.063431	0.056178	-0.422251	-0.552839	-0.480496	-0.559256	0.41446	0.836314	1.128058
1416361_a_at	-0.880185	-0.820454	0.089869	0.278387	0.810994	0.77336	0.86163	-0.198568	-0.445718	-0.408018	0.01802	-0.079317
1416362_a_at	-0.549747	-1.208115	-0.8319	-0.162917	0.605793	0.878215	0.247959	-0.46782	-0.597099	0.425551	1.041768	0.618313
1416363_at	0.052748	-0.393859	-0.159832	-0.224922	0.543085	0.733926	0.858137	0.736715	0.188744	-0.636903	-1.119565	-0.578274
1416364_at	-0.608913	-1.266906	-0.729967	0.072672	0.974324	0.882597	0.300299	-0.520362	-0.587981	0.198837	0.867647	0.417752
1416365_at	-0.486905	-1.041738	-0.501626	0.269969	1.067174	0.81383	0.247905	-0.602359	-0.673522	0.046157	0.659697	0.201418
1416366_at	-0.816398	0.10218	0.821659	0.905829	-0.075641	-0.751631	-0.848345	-0.202308	0.517761	0.815062	0.067569	-0.535739
1416367_at	0.060633	0.146949	0.319621	0.20533	-0.335293	-0.342008	0.079559	0.33809	0.116407	0.094423	-0.39196	-0.29175
1416368_at	-0.191663	-0.677128	-0.08538	-0.600867	0.052268	0.567858	0.885893	0.043962	-0.221176	-0.044793	0.167624	0.103403
1416369_at	0.625487	0.881827	0.63259	-0.268856	-0.69743	-0.630864	0.060593	0.294199	-0.05213	-0.699609	-0.401436	0.255629
1416370_at	-0.192605	-0.542615	-0.428644	-0.477346	-0.629328	-0.256152	-0.330903	0.472745	0.695359	1.174074	0.479666	0.035751
1416371_at	-0.088729	-0.233166	-0.748709	-0.244226	0.622257	1.22741	0.865746	0.59292	0.089679	-0.559086	-0.839716	-0.684382
1416372_at	-0.644982	-1.038756	-0.507926	0.373295	1.104642	0.964088	-0.149889	-0.576171	-0.652217	0.188165	0.561479	0.378271
1416373_at	-0.111372	-0.272007	0.343295	-0.057399	0.183292	-0.285303	-0.327251	-0.553115	-0.350689	0.507245	0.61233	0.310974
1416374_at	-0.686172	0.338663	1.02932	0.815688	0.109458	-0.682595	-0.926231	-0.264556	0.463375	0.408952	-0.171653	-0.434249
1416375_at	-0.864018	-0.016023	0.534747	0.495436	0.039043	-0.619424	-0.823021	0.002776	0.917183	0.909228	-0.036661	-0.539268
1416376_at	-0.905976	-0.560521	0.257135	0.706739	0.732661	-0.177508	-0.866312	-0.713489	0.238039	0.974849	0.587747	-0.273365
1416377_at	0.301059	0.158067	-0.031408	-0.524755	-0.670033	-0.250514	0.079534	0.27388	0.328772	0.418087	0.162665	-0.245353
1416378_at	0.544631	-0.029839	-0.48311	-0.984537	-0.184811	0.677713	1.090222	0.521004	-0.291515	-0.598739	-0.37686	0.115841
1416379_at	-0.759015	-0.495879	0.471411	0.870801	0.277496	-0.135752	-0.358757	-0.144358	0.208413	0.626393	0.060343	-0.621098
1416380_at	0.339745	-0.162818	-0.098125	-0.776337	-0.301291	-0.090406	0.010463	0.378124	0.084583	0.122447	-0.096806	0.590418
1416381_a_at	-0.52596	-1.064921	-0.78409	0.220523	1.151333	0.82655	-0.146607	-0.494028	-0.375709	0.305589	0.547277	0.340043
1416382_at	0.519914	0.646362	0.256726	-0.618699	-0.519919	-0.339414	0.416419	0.53867	0.370607	-0.430706	-0.706655	-0.133305
1416383_a_at	-1.033839	-0.875366	-0.073897	0.529528	1.214993	0.355065	-0.439438	-0.63015	0.206096	0.599313	0.40463	-0.256937
1416384_a_at	-0.675435	-1.228194	-0.960995	-0.072315	0.394671	0.283422	0.188858	-0.08614	0.35459	0.788902	0.927666	0.08497
1416385_a_at	-0.010308	0.814792	0.499525	-0.491364	-0.532306	0.104242	0.330171	0.158083	0.237365	-0.124848	-0.407949	-0.577403
1416386_a_at	0.141516	0.700971	0.522581	0.125139	-0.849013	-0.69638	-0.146624	0.404348	0.318268	-0.186035	-0.127639	-0.207133
1416387_at	0.245889	0.610304	1.161446	0.214017	-0.201702	-0.860247	-0.363305	-0.099395	-0.134118	-0.47939	-0.285689	0.192192
1416388_at	-0.397565	-0.484828	-0.551558	-0.319076	0.105065	0.016811	0.199723	0.558887	0.585679	0.32936	-0.143948	0.101451
1416389_a_at	-0.246425	0.339411	0.135591	-0.343064	-0.980551	-0.507777	0.047155	1.025434	1.109905	0.400821	-0.456799	-0.5237
1416390_at	-0.36134	-0.842179	-0.842651	-0.278661	0.025344	0.270409	0.209594	0.462339	0.485207	0.217147	0.513681	0.141111
1416391_at	-0.452644	0.22649	-0.174822	-0.206671	-0.103733	-0.277104	-0.460637	-0.552566	0.490283	0.820738	0.760078	-0.069412
1416392_a_at	-0.652603	-0.941417	-0.52528	0.338825	0.798763	0.184601	0.153081	-0.190186	0.038882	0.13864	0.655898	0.000799
1416393_at	0.71345	0.574819	-0.199455	-0.656409	-0.51774	0.317569	0.54377	0.225939	-0.397907	-0.44282	-0.331513	0.170298
1416394_at	-0.883321	-0.608842	-0.433575	-0.094418	-0.042513	0.137428	-0.206438	-0.302306	0.212445	0.77826	1.175848	0.267431
1416395_at	-0.269823	-1.070162	-0.967242	-0.677666	-0.192116	0.003786	-0.002337	-0.179844	-0.019015	0.968143	1.429216	0.97706
1416396_at	-1.348786	-0.96696	-0.507555	0.527	0.923135	1.062757	0.224685	-0.310099	0.006518	0.576445	0.37732	-0.56446
1416397_at	0.049302	-0.505156	-0.519436	-1.060493	-0.209215	-0.05235	0.499834	0.641289	0.69398	0.112353	0.186905	0.162986
1416398_at	-0.36473	-0.468216	0.079006	0.373649	0.012568	-0.362829	0.305734	0.912194	0.960409	-0.011009	-0.628084	-0.808692
1416399_a_at	0.055748	0.859587	0.616983	-0.36475	-0.886698	-0.805521	-0.034375	0.646704	0.821969	0.100229	-0.480744	-0.529133
1416400_at	-0.569805	-0.900726	-0.072905	0.260134	0.686722	0.233339	0.170856	-0.540988	-0.129328	0.266916	0.739189	-0.143403
1416401_at	0.287567	1.082613	0.932394	0.113103	-0.177886	-0.609418	-0.261486	-0.012758	0.402309	-0.341162	-0.741733	-0.673542
1416402_at	-0.359149	-0.506627	0.128047	0.572191	0.162489	-0.329373	-1.011076	-0.631735	-0.159555	0.955074	0.827648	0.352067
1416403_at	-0.362469	-0.469122	-0.628458	0.118683	0.691386	0.85236	0.110167	0.230435	0.100782	-0.199233	-0.31726	-0.127271
1416404_s_at	-0.602228	-0.376001	0.366245	0.60744	0.678364	0.153407	0.229747	-0.321797	0.082951	0.099124	-0.055423	-0.861829
1416405_at	-0.692919	-0.435166	0.437028	0.840954	1.000851	0.217818	-0.759063	-0.834414	-0.387577	0.209267	0.422463	-0.019243
1416406_at	0.289808	-0.141064	0.150357	-0.597988	-0.210599	-0.327615	0.101405	-0.2698	-0.257181	0.079685	0.723633	0.45936
1416407_at	-0.511747	-0.970178	-0.622233	-0.173808	0.226842	0.497041	0.243662	-0.441078	-0.679383	0.304203	1.119378	1.007302
1416408_at	-0.3762	-0.515008	0.067843	0.127758	0.209145	0.983418	0.701615	0.223701	-0.663415	-0.486841	-0.198806	-0.07321
1416409_at	0.117098	0.270075	0.435854	-0.13106	-0.733009	-0.295309	0.040395	0.383485	0.249459	0.157325	-0.405846	-0.088466
1416410_at	-0.325851	-0.916201	-0.342451	0.080793	0.827783	0.486658	0.674568	0.850614	0.506415	-0.412316	-0.74998	-0.680032
1416411_at	0.186913	-0.025646	0.2876	-0.476623	-0.127331	0.29757	0.810972	0.797834	0.00564	-0.690555	-0.739555	-0.326818
1416412_at	-0.722368	0.171724	0.850528	0.537936	0.084617	-0.203932	0.441379	0.302601	0.356131	-0.508982	-0.536482	-0.773151
1416413_at	-0.608375	0.008707	0.637679	0.884234	0.126611	-0.066863	-0.129359	-0.568121	-0.232475	0.003816	0.221758	-0.277611
1416414_at	-0.354179	-1.036614	-0.543263	-0.123753	0.852771	0.971561	0.251788	-0.461186	-0.845376	0.007834	0.617541	0.662873
1416415_a_at	0.060637	-0.13491	-0.889679	-0.547595	0.039968	0.560155	-0.025535	-0.202664	-0.231977	0.302478	0.585659	0.483464
1416416_x_at	-0.450509	-0.819675	-0.262812	-0.124146	0.300625	-0.015682	0.451094	-0.071611	0.220385	0.409494	0.569142	-0.206304
1416417_a_at	0.056439	-0.355651	-0.238434	-0.602264	-0.240852	-0.170234	0.399674	0.174354	0.419009	0.44254	0.357979	-0.24256
1416418_at	0.287251	0.948799	0.82416	-0.0786	-0.62918	-0.679368	-0.023441	0.619975	0.555427	-0.368253	-0.90776	-0.549009
1416419_s_at	0.166192	0.974408	0.739144	-0.12254	-0.74635	-0.602675	-0.000433	0.68237	0.60251	-0.231367	-0.859667	-0.601591
1416420_a_at	-0.72306	-0.114114	0.626692	0.721826	0.140785	-0.261711	-0.644453	-0.720721	0.141011	0.796062	0.43205	-0.394367
1416421_a_at	0.537435	1.129209	0.28806	-0.374278	-0.462717	0.167656	0.245541	0.049131	-0.235193	-0.547829	-0.631385	-0.165628
1416422_a_at	-0.417309	-0.601425	-0.720965	-0.380474	0.077005	0.609328	0.742127	0.335434	-0.214276	-0.314778	0.477868	0.407466
1416423_x_at	-0.593408	-0.689663	-0.945369	-0.845978	-0.584214	0.38288	0.335623	0.237677	0.238936	0.990875	1.102022	0.370617
1416424_at	-0.152312	-0.560848	-0.176629	-0.271321	0.057648	-0.642963	0.282106	0.449974	0.806674	0.121472	0.149794	-0.063594
1416425_at	-0.500157	0.287083	0.91025	0.542632	-0.468089	-0.509092	-0.129511	0.652328	0.602207	0.123463	-0.763991	-0.747126
1416426_at	-0.364722	0.695795	1.221161	0.944561	0.107963	-0.384601	-0.434255	0.168555	0.261906	-0.291701	-1.057803	-0.866858
1416427_at	0.324388	0.509347	0.583385	-0.506162	-0.499483	-0.41796	0.568952	0.541756	0.306683	-0.546393	-0.473729	-0.390787
1416428_at	0.060503	0.334402	1.236766	1.160544	0.789039	-0.241935	-0.752729	-0.515354	-0.589889	-0.47947	-0.663457	-0.338422
1416429_a_at	-0.329351	0.289608	-0.078372	0.333924	0.606127	0.674223	0.493822	-0.066473	-0.285131	-0.592954	-0.438229	-0.607192
1416430_at	-0.435344	-0.203784	-0.246973	-0.620896	-0.688881	0.042649	0.287976	0.113202	0.109097	0.4397	0.924964	0.278288
1416431_at	-0.079157	-0.800013	-0.769592	-0.523284	0.093712	0.686693	0.830079	0.302686	-0.233762	-0.079499	0.460568	0.111567
1416432_at	-0.829231	0.122158	0.952566	0.879033	0.103196	-0.471965	-0.83104	-0.313363	0.3818	0.607639	-0.116628	-0.484167
1416433_at	-0.765855	-1.088863	-0.089223	-0.465212	-0.251168	-0.486344	0.381518	0.786912	0.972273	0.597929	0.402254	0.005779
1416434_at	-0.737357	-0.055927	0.742592	1.050207	0.814576	0.48488	0.084962	0.101354	-0.245349	-0.238379	-1.001882	-0.999678
1416435_at	-0.604831	-0.842441	0.414538	0.78444	0.527928	-0.532128	-0.836335	-0.217638	0.098073	0.507103	0.38767	0.31362
1416436_a_at	-0.653573	-0.446034	0.67034	0.790632	0.409477	-0.509131	-0.237651	0.341696	0.607237	0.050342	-0.514159	-0.509176
1416437_a_at	-0.997719	-0.483048	0.482001	0.926396	1.207138	0.415812	0.062991	-0.125995	0.043384	-0.221961	-0.633295	-0.675705
1416438_at	-0.158799	-0.256263	-0.390424	-0.636258	-0.800746	-0.957193	-0.003678	0.953673	1.406101	0.821618	0.179442	-0.157474
1416439_at	-1.149989	-0.756283	-0.012678	0.467322	0.281732	-0.395811	-0.401851	0.008575	0.881549	1.108782	0.360657	-0.392005
1416440_at	0.457552	0.166631	-0.243216	-0.353259	0.088342	0.771684	0.780456	0.600115	-0.493223	-0.988213	-0.813695	0.026825
1416441_at	0.109211	0.672176	0.97112	0.217426	-0.366583	-0.48163	-0.308122	0.21528	0.043907	-0.450548	-0.591132	-0.031103
1416442_at	-0.16134	-0.143483	0.043436	-0.630012	-0.40686	-0.266476	0.41159	0.493696	0.533484	0.484622	-0.176623	-0.182033
1416443_a_at	-0.201488	-0.006043	-0.042122	-0.342545	-0.562249	-0.185778	0.805772	0.498635	0.375385	-0.282395	0.068326	-0.1255
1416444_at	-0.472629	-0.456941	-0.37207	0.06255	0.218078	0.406997	-0.27433	-0.138122	-0.236698	0.173912	0.607723	0.481528
1416445_at	-0.566633	0.057495	0.542431	0.417266	0.215357	-0.406284	-0.676038	-0.722027	0.109494	0.516324	0.720744	-0.208128
1416446_at	-0.258567	0.321042	0.668649	0.616227	-0.02881	-0.156438	-0.256281	0.349122	-0.154666	-0.514578	-0.563916	-0.021782
1416447_at	-0.587038	0.339807	0.614719	0.704154	0.387267	0.045462	-0.537525	-0.202351	-0.101632	-0.176869	-0.268715	-0.21728
1416448_at	-0.707462	-0.742304	-0.133189	-0.231591	0.360867	0.268027	0.176987	-0.206427	0.055653	0.763848	0.393722	0.001869
1416449_x_at	0.470376	0.777699	0.313735	-0.38978	-0.655605	-0.474094	-0.038021	0.430368	0.457401	0.049974	-0.658325	-0.28373
1416450_at	-0.642048	-0.470959	0.391775	0.13824	0.212639	0.169661	0.343685	-0.313295	-0.700071	-0.054263	0.660185	0.264453
1416451_s_at	-0.325457	0.014038	0.908301	0.395906	-0.48939	-0.647581	0.297466	0.440232	0.204431	-0.300277	-0.163104	-0.334564
1416452_at	-0.16732	0.477356	0.523767	0.103383	-0.650439	-0.969206	-0.3314	0.80438	0.908537	0.260855	-0.484001	-0.475912
1416453_x_at	0.547381	-0.019601	-0.191424	-0.732311	-0.177235	0.064239	0.074305	-0.443793	-0.561496	-0.255117	0.72693	0.968121
1416454_s_at	-0.465583	0.063814	0.913344	0.462235	0.123668	-0.135035	0.343654	0.557382	0.189828	-0.615261	-0.896269	-0.541777
1416455_a_at	-0.598187	-0.61342	0.117096	0.085038	-0.002524	-0.343814	0.258901	0.44379	0.831285	0.63545	-0.069638	-0.743976
1416456_a_at	-0.001031	-0.642138	-0.37165	-0.433456	-0.375782	-0.372964	-0.485694	-0.18843	-0.212232	0.719027	1.039364	1.324985
1416457_at	-0.347213	0.555302	0.391302	-0.249577	-0.435006	-0.13986	0.437899	0.619193	0.815143	0.052194	-0.813142	-0.886237
1416458_at	-0.766516	-0.416387	0.180541	0.905015	0.350863	-0.351414	-1.007096	-0.171851	0.306565	0.637004	0.239153	0.094122
1416459_at	0.518162	0.217593	-0.041806	-1.150161	-1.06499	-0.547683	0.141793	-0.053179	-0.040015	0.287577	0.7857	0.94701
1416460_at	-0.1442	-0.743183	-0.423298	-0.412746	0.283794	0.536115	0.038165	-0.451454	-0.624978	0.144559	0.760129	1.037096
1416461_at	0.108513	-0.825852	-0.896275	-0.553	0.259016	0.980094	0.943054	0.25129	-0.618973	-0.402705	0.25636	0.498478
1416462_at	0.385059	-0.428917	-0.707004	-0.820476	0.011744	0.885127	1.0853	0.451015	-0.486622	-0.617054	-0.092692	0.33452
1416463_at	0.054855	-0.182545	-0.447737	-0.322188	0.173449	0.836146	0.552952	0.020817	-0.56491	-0.296343	-0.224668	0.400172
1416464_at	0.215495	0.607415	0.618792	-0.355964	-0.640261	-0.455485	0.192391	0.764045	0.542931	-0.035356	-0.789868	-0.664134
1416465_a_at	0.468693	0.970725	1.08889	-0.079505	-0.500762	-0.349449	0.267083	0.334933	-0.012249	-0.688712	-0.950597	-0.549049
1416466_at	-0.182395	0.065554	0.280008	0.156665	-0.005404	0.182868	0.357053	0.313875	-0.278164	-0.79381	-0.234245	0.137995
1416467_at	-0.018286	0.975625	1.167428	0.437485	-0.432976	-0.574674	-0.09228	-0.035373	0.107482	-0.327223	-0.678643	-0.528565
1416468_at	-0.942836	-1.608045	-0.676231	0.25979	1.048465	0.846638	0.404317	-0.129577	-0.206904	0.290941	0.680242	0.033199
1416469_at	-0.015251	-0.089815	-0.276773	0.321674	0.626651	0.406826	0.048049	0.331865	0.311797	-0.365959	-0.836541	-0.462525
1416470_a_at	-0.010942	-0.779973	-0.514644	-0.116585	0.488197	0.989467	0.685133	-0.08622	-0.646405	-0.221962	0.109066	0.104867
1416471_at	0.302396	0.444858	0.426231	-0.007195	-0.241684	0.402979	0.279349	0.004229	-1.027344	-0.542317	-0.318284	0.276783
1416472_at	0.235869	0.57276	-0.013754	-0.304366	-0.172422	0.502355	0.228782	0.444365	-0.16848	-0.526548	-0.66135	-0.137208
1416473_a_at	-0.634469	0.084651	0.560444	0.889959	0.470854	0.841215	0.183958	0.01877	-0.44829	-0.535603	-0.714913	-0.716576
1416474_at	0.071081	-0.219192	-0.26548	-0.643081	-0.231971	-0.331578	0.569918	0.655078	0.837464	-0.192958	-0.156718	-0.092564
1416475_at	-0.437692	0.155385	0.339443	0.155801	-0.37209	-0.710344	-0.896255	0.006801	0.437515	0.709001	0.530223	0.082214
1416476_a_at	-0.351792	-0.729002	-0.449716	0.09325	0.629063	0.585934	0.004646	-0.139989	-0.507357	-0.201331	0.392511	0.673782
1416477_at	-0.534581	0.376463	0.959756	0.503388	-0.003062	0.013555	-0.171209	-0.083993	-0.420544	-0.313966	-0.323353	-0.002453
1416478_a_at	-0.789708	-0.873326	-0.260084	0.290668	1.092107	0.455169	0.161546	0.09746	0.678197	0.393293	-0.266913	-0.978408
1416479_a_at	-0.490933	-1.136348	-0.469673	0.160061	0.484207	0.265018	0.426795	-0.014097	-0.142889	0.285426	0.528452	0.103979
1416480_a_at	-0.746886	-1.207941	-0.758284	-0.448276	0.211751	0.342435	0.022495	-0.479149	0.015516	1.022885	1.448339	0.577116
1416481_s_at	-0.483514	-1.190173	-1.179558	-0.85741	0.155556	0.805657	1.012055	0.192793	0.017439	0.248479	0.854442	0.424234
1416482_at	-0.306025	0.219048	0.45393	0.533152	-0.533592	-0.43291	-0.46964	-0.061538	0.164082	0.532087	0.208567	-0.30716
1416483_at	-0.322872	0.481706	0.99144	0.45997	0.114222	-0.024462	-0.001899	-0.804114	-0.720917	-0.143366	0.167524	-0.197231
1416484_at	-0.515429	-0.083264	0.247472	-0.361209	-0.938168	-0.615579	-0.319673	-0.151105	0.276829	0.952752	0.885721	0.621657
1416485_at	0.785644	0.079982	-0.203346	-0.590994	-0.704475	-0.510929	0.227808	0.612649	0.324183	-0.131625	-0.161181	0.272285
1416486_at	-0.55685	0.380523	0.821883	0.394556	-0.679228	-1.022122	-0.52474	0.186612	0.857129	0.599283	-0.036356	-0.420691
1416487_a_at	-0.259858	-0.563336	-0.525691	-0.879782	-0.839509	-0.375578	0.265071	0.270632	0.41313	0.912029	1.179381	0.403509
1416488_at	0.595028	-0.088003	-0.527559	-0.798289	-0.16781	0.76008	1.001971	0.414147	-0.506166	-0.635202	-0.300445	0.252249
1416489_at	-1.021673	-0.133059	0.948757	0.975968	0.191434	-0.412574	-0.608804	-0.234793	0.407202	0.627129	-0.065867	-0.67372
1416490_at	0.186311	-0.058349	-0.167692	-0.377256	0.339294	0.865835	0.199442	-0.051324	-0.678515	-0.289188	-0.310626	0.342068
1416491_at	0.260864	0.546609	0.217767	0.375358	-0.242617	-0.1216	-0.331048	0.103656	0.102654	-0.339661	-0.448166	-0.123813
1416492_at	-0.543383	0.140557	0.5107	0.139443	-0.363912	-0.665679	-0.729607	-0.02362	0.800981	1.117915	0.079718	-0.463113
1416493_at	-0.351305	-0.94961	-0.442252	0.007505	0.641984	0.370405	0.487432	-0.004874	0.160752	0.199051	0.29459	-0.413679
1416494_at	-1.023098	-0.665901	0.175159	0.465808	0.100571	-0.601903	-0.784815	-0.380461	0.617634	1.32248	0.805715	-0.031189
1416495_s_at	-1.039279	-1.247099	-0.208127	0.903016	0.916631	0.367456	-0.097198	0.180012	0.20949	0.509713	0.029556	-0.524172
1416496_at	0.114893	-0.195903	-0.413903	-0.490844	-0.824391	-0.922003	-0.32668	0.834351	1.170239	0.823213	0.15821	0.072817
1416497_at	-0.335877	-1.156627	-0.50288	0.021994	0.974017	0.602961	0.364094	-0.396604	-0.511308	0.040846	0.59597	0.303412
1416498_at	-0.168298	0.053744	0.305361	-0.193988	-0.224128	0.039271	0.519381	0.719752	0.350628	0.051561	-0.839965	-0.613318
1416499_a_at	-0.422246	-0.87561	-0.080411	0.007524	0.109275	0.443498	1.062194	0.493019	-0.407318	-0.619401	0.073241	0.216235
1416500_at	-0.606703	-0.40251	-0.12519	0.231353	0.547497	0.282368	-0.294294	0.106293	0.229175	0.081807	-0.041615	-0.008181
1416501_at	-0.741474	-1.139155	-0.089546	-0.06491	0.302301	0.584287	0.340243	-0.239681	-0.297891	0.448681	0.600156	0.296989
1416502_a_at	-0.744586	-0.963864	-0.576979	-0.373225	-0.187454	-0.178149	0.29484	0.289719	0.99658	1.083859	0.629168	-0.269911
1416503_at	0.409738	0.756082	0.910883	-0.038407	-0.603067	-1.229782	-0.977008	-0.341284	0.44818	0.503041	0.17163	-0.010008
1416504_at	0.117002	0.508409	0.695972	0.218384	-0.467599	-1.082761	-0.479248	0.458067	0.642868	0.027438	-0.475353	-0.163176
1416505_at	-0.757409	-0.749157	0.186845	0.719319	0.683201	0.80528	0.803798	-0.017721	-0.880687	-0.597132	-0.128338	-0.067999
1416506_at	0.09241	-0.56948	-0.095252	-0.084902	0.848531	0.57701	-0.051594	-0.255791	-0.540619	-0.20656	-0.110629	0.396876
1416507_at	-0.509318	-0.884751	-0.380916	-0.362558	0.174985	0.179182	0.009887	0.415865	0.298029	0.550114	0.121753	0.387726
1416508_at	0.685614	0.064099	-0.332624	-0.825518	-0.444735	0.451179	0.842673	0.620318	-0.400532	-0.562646	-0.377638	0.27981
1416509_at	-1.102331	-0.361301	0.486648	0.623796	0.741476	-0.039708	-0.269631	0.00184	0.542461	0.48165	-0.30786	-0.797038
1416510_at	-0.066165	-0.693555	-0.077716	0.098845	1.018425	0.776237	0.356882	-0.751521	-1.067748	-0.477678	0.41212	0.471874
1416511_a_at	-0.648765	-0.278972	0.766052	0.295261	0.024541	-0.024572	0.405067	-0.169072	-0.2071	0.014792	0.240889	-0.418119
1416512_at	-0.493027	-1.019386	-0.146589	0.788437	1.364713	1.103348	0.619968	-0.224361	-0.780178	-0.6924	-0.264806	-0.255719
1416513_at	-0.269837	0.193841	0.24821	0.094047	-0.149996	-0.121459	0.443497	1.124697	0.956848	-0.31755	-1.154088	-1.04821
1416514_a_at	-0.478783	-0.726784	-1.064111	-1.164769	-0.417627	0.484621	0.853467	0.774186	0.541017	0.331022	0.553153	0.314613
1416515_at	-0.237895	-0.645437	0.002353	0.29796	0.901294	-0.00178	0.385006	0.146775	0.320949	-0.348599	-0.296019	-0.524608
1416516_at	-0.977181	-0.942438	-0.686213	0.275765	0.976855	0.98243	0.302578	0.513964	0.610369	0.267698	-0.479101	-0.844726
1416517_at	-0.837472	-1.085598	-0.384687	0.163225	0.424888	0.370875	0.075353	-0.603583	-0.511784	0.58591	1.249776	0.553095
1416518_at	-0.363383	-0.588877	-0.274513	-0.099229	0.420285	-0.018458	0.518717	0.897163	0.832536	-0.259148	-0.513759	-0.551336
1416519_at	-0.247124	-1.153222	-0.306512	0.249888	0.641653	-0.02324	-0.360582	-0.342351	-0.112823	0.60484	0.647686	0.401788
1416520_x_at	-0.248811	-0.458515	-0.149468	-0.013485	0.191427	-0.165498	-0.052598	-0.401217	0.200963	0.610095	0.466323	0.020785
1416521_at	-0.891043	-0.539894	0.337391	0.576551	0.649382	-0.421604	-0.499159	-0.100506	0.455126	0.392035	0.294452	-0.252731
1416522_a_at	-0.212215	0.102877	0.477866	1.052503	0.775863	0.286569	-0.32317	-0.908212	-0.72665	-0.223237	-0.043916	-0.258276
1416523_at	-0.928352	-0.346754	0.265951	0.745149	0.326099	0.070821	-0.516785	0.062888	0.535435	0.724724	-0.304646	-0.634531
1416524_at	-0.273223	-0.60495	-0.808244	-0.117174	0.755741	1.26025	0.620935	-0.008411	-0.56406	-0.454901	-0.091034	0.285068
1416525_at	0.441249	-0.302693	-0.578275	-0.414147	0.100891	0.483256	0.099448	0.278869	-0.106026	-0.279676	-0.020417	0.297521
1416526_a_at	-0.662629	0.019187	0.792703	0.468144	-0.390321	-0.907562	-0.310844	0.349276	1.000404	0.611619	-0.099697	-0.870281
1416527_at	0.491999	0.23086	0.145431	-0.682649	-0.251822	0.396094	0.921161	0.485677	-0.446606	-0.939581	-0.489864	0.139297
1416528_at	0.026709	-0.335455	0.034905	0.055961	-0.087325	-0.003705	0.034701	0.301668	-0.178162	-0.416333	-0.020822	0.587858
1416529_at	-0.348762	-0.0031	0.295115	-0.696327	-0.849371	-0.597315	0.048383	0.653963	1.005318	0.72961	0.105177	-0.342691
1416530_a_at	-0.229209	-0.944448	-0.703638	-0.217837	0.473637	1.189134	0.546129	-0.086871	-0.755138	-0.022012	0.304094	0.44616
1416531_at	-0.775431	-0.976361	0.145944	0.646708	0.798676	0.285706	-0.397502	-0.730618	-0.461086	0.601434	0.777878	0.084652
1416532_at	-0.065555	-0.028377	0.315501	-0.359401	-0.806621	-0.578715	0.712816	0.760589	0.175011	-0.198881	-0.039449	0.113081
1416533_at	-0.613169	-0.55063	0.438089	1.311866	0.957883	0.039963	-0.08365	-0.117962	-0.287426	-0.364625	-0.348254	-0.382086
1416534_at	-0.293949	-0.657663	-0.24196	-0.461441	-0.270291	-0.102445	0.514416	0.460957	0.148502	-0.100669	0.633754	0.370788
1416535_at	0.144227	-0.798496	-0.487517	-0.399652	0.349596	0.28639	0.499585	0.202721	-0.372469	-0.320792	0.415043	0.481362
1416536_at	-0.435976	-0.648664	-0.465159	-0.588939	0.152134	0.000349	-0.034023	0.110962	0.577463	0.49242	0.428017	0.411418
1416537_at	-0.374262	-0.603835	0.371748	0.553257	0.601141	-0.248372	-0.213946	-0.693462	-0.58465	0.016872	0.799742	0.375767
1416538_at	-0.480137	-0.662097	-0.435563	-0.058802	-0.339941	-0.543066	-0.114559	1.083835	1.27606	0.571232	-0.047997	-0.248965
1416539_at	0.047526	0.317021	0.942325	0.200593	-0.420177	-0.549653	-0.166711	0.316577	-0.138586	-0.040037	-0.293665	-0.215212
1416540_at	0.391218	-0.024596	0.020665	-0.155153	0.187996	0.391266	0.452637	-0.214066	-0.935461	-0.852016	0.214033	0.523479
1416541_at	-1.332665	-1.15935	-0.24421	0.260089	0.650022	0.227891	0.435165	-0.109753	0.507186	0.659849	0.606668	-0.500891
1416542_at	-0.669149	-1.14256	-0.539799	-0.508716	-0.282029	-0.77302	-0.165532	0.451867	0.965051	1.199207	0.999684	0.464996
1416543_at	-0.585787	-0.183237	0.318341	0.014299	-0.044583	-0.17708	-0.150372	0.19457	0.249288	0.122319	0.261435	-0.019194
1416544_at	-0.170466	-0.111356	-0.007184	-0.766372	-1.294102	-1.084834	0.096869	0.868558	1.208051	0.834843	0.438661	-0.012666
1416545_at	-0.928039	-0.727538	0.519165	0.617254	0.572394	-0.221124	-0.777279	-0.642759	-0.020969	0.809182	0.675968	0.123745
1416546_a_at	-0.917217	-1.437889	-0.779683	-0.048486	0.51672	0.357457	0.434353	-0.036004	0.308589	0.770782	0.866837	-0.035458
1416547_at	-0.76432	-0.326034	0.406123	0.831482	0.845241	0.05769	-0.398963	-0.403975	0.139759	0.460094	-0.239515	-0.607583
1416548_at	-1.100814	-1.512305	-0.411035	0.48727	1.018183	0.56416	0.193391	-0.186034	-0.28336	0.327186	0.729894	0.173464
1416549_at	-0.623777	-1.105299	-0.638171	0.503366	1.191295	0.565612	-0.170653	-0.487153	-0.170537	0.340496	0.572571	0.02225
1416550_at	-0.019757	-0.843204	-0.613527	-0.534476	0.332666	0.488133	0.748096	0.477262	-0.025891	0.044899	-0.137264	0.083064
1416551_at	-0.940417	-1.017286	-0.26788	0.61528	0.95748	0.233517	-0.27989	-0.670961	-0.094327	0.662739	0.830111	-0.028366
1416552_at	-0.32719	-0.332182	0.561247	0.03888	-0.085083	-0.578285	-0.517717	-0.666657	-0.393969	0.413561	1.082605	0.80479
1416553_at	-0.458611	0.514538	1.034497	0.381568	-0.289992	-0.999389	-0.633996	-0.253484	0.581236	0.597631	0.041723	-0.515722
1416554_at	-0.668489	-1.22603	-0.877554	-0.361087	0.193477	0.468477	0.629899	-0.008602	-0.011325	0.573682	1.037815	0.249738
1416555_at	-0.325105	-1.184619	-1.142224	-0.274283	0.533023	0.664463	0.13068	0.203795	0.10896	0.258582	0.54104	0.485686
1416556_at	-0.403296	-1.03305	-0.660044	-0.101461	0.782575	0.783187	0.655609	-0.292265	-0.355961	-0.001256	0.604831	0.021131
1416557_a_at	0.392229	1.128895	0.831129	0.022907	-0.177754	-0.113113	-0.205477	-0.233709	-0.434631	-0.650366	-0.619349	0.059239
1416558_at	-0.330958	-0.127332	-0.441231	-0.615445	-0.696483	-0.569268	0.145139	0.202598	0.832267	0.688518	0.905344	0.00685
1416559_at	-0.547914	-0.781411	0.195441	0.893705	0.884903	-0.278137	-0.575897	-0.490652	-0.178687	0.049347	0.582438	0.246861
1416560_at	-0.593673	-0.216955	0.224364	0.253705	0.243799	-0.226503	0.418141	0.328183	0.344998	0.070057	-0.175565	-0.67055
1416561_at	-0.364625	-0.17493	-0.267764	-0.9888	-0.5451	-0.089194	0.464094	0.138215	0.814222	0.834313	0.456418	-0.276851
1416562_at	-0.300226	-0.517173	-0.041844	0.026946	-0.494698	0.067446	0.818774	0.930681	0.125371	-0.259832	-0.227097	-0.128345
1416563_at	-0.81813	-0.803294	-0.040699	0.22591	0.25159	-0.057397	-0.3133	0.564519	0.817144	0.82992	-0.237788	-0.418474
1416564_at	-0.270118	0.138747	0.656564	0.666312	0.776871	0.372992	-0.438841	-1.324015	-1.192439	-0.137551	0.434804	0.316673
1416565_at	-0.025822	-0.124147	0.42301	-0.330615	-0.543543	-0.312706	0.631126	0.444939	0.277257	-0.063489	-0.012617	-0.363391
1416566_at	-0.871406	0.009036	0.662439	0.918981	0.156719	-0.529154	-1.207891	-0.663139	0.290671	0.927701	0.458573	-0.152529
1416567_s_at	0.064211	-0.628646	-0.583025	-0.877231	-0.107325	0.564281	0.923446	0.202239	0.002248	0.009167	0.383636	0.046999
1416568_a_at	0.228903	0.137165	-0.516496	-0.59132	-0.317549	0.384699	0.830144	0.603909	-0.236871	-0.537954	-0.261362	0.276732
1416569_at	-0.160382	-0.26717	0.124299	0.002318	-0.21598	0.080977	-0.154259	-0.077284	-0.4867	-0.041334	0.318712	0.876803
1416570_s_at	-0.398254	-0.569156	-0.954737	-0.678521	-0.121403	0.731207	0.452564	0.017131	-0.08414	0.395453	0.598318	0.61154
1416571_at	-0.526529	0.428382	1.197968	0.972825	0.102276	-0.460001	-0.152875	0.348255	0.076823	-0.317086	-0.83789	-0.832149
1416572_at	-0.260641	-0.352072	0.059329	0.419251	0.389584	0.742266	-0.067603	-0.43979	-1.045565	-0.014163	0.298379	0.271024
1416573_at	-0.149608	0.287759	0.427639	0.44412	-0.405712	-1.091727	-1.1025	-0.339405	0.40576	0.75048	0.654474	0.118719
1416574_at	-0.418927	0.045952	0.290677	-0.113671	-0.411009	-0.74185	-0.49535	-0.341501	0.340857	0.992111	0.845812	0.006899
1416575_at	-0.672427	-0.633905	-0.714296	-1.024236	-0.968898	-0.42278	0.611502	0.772154	1.058045	0.872371	0.963024	0.159446
1416576_at	-0.349976	0.509901	0.989524	0.079255	-0.696696	-1.053925	-0.474616	0.318935	0.715163	0.381726	-0.129103	-0.290188
1416577_a_at	0.172291	0.908381	0.785584	-0.005919	-0.686363	-0.413245	0.122274	0.164149	0.131132	-0.135356	-0.590572	-0.452353
1416578_at	0.191977	0.159423	-0.096011	-0.285403	-0.199722	-0.16315	-0.184181	0.135267	-0.107052	-0.175137	0.314299	0.409689
1416579_a_at	-0.639694	-0.217569	0.395907	0.230909	0.325978	-0.661194	-0.33582	-0.032936	1.027356	0.564464	0.04401	-0.701411
1416580_a_at	-0.651417	-0.500284	0.516968	0.405253	0.364319	0.421138	0.86393	0.23974	-0.085172	-0.331849	-0.540899	-0.701728
1416581_at	-0.282046	-0.395555	-0.907328	-1.026631	-0.893592	0.31649	0.999557	1.141001	0.507425	0.207895	0.24783	0.084956
1416582_a_at	0.180063	0.584337	0.376166	-0.248638	-0.063046	0.840195	0.611575	0.145911	-0.447843	-0.62439	-0.865672	-0.48866
1416583_at	-0.311507	0.258303	0.826809	0.381446	0.581671	0.22159	0.161964	0.196118	0.190572	-0.576473	-1.039165	-0.891328
1416584_at	-0.408313	-0.326842	0.308281	-0.167473	-0.363427	-0.783676	-0.13255	0.750149	1.019871	0.369006	-0.104077	-0.160949
1416585_at	0.456238	-0.447882	-0.055959	-0.103824	-0.066521	-0.568125	-0.384287	-0.056105	-0.350824	0.138813	0.505315	0.933161
1416586_at	-0.150294	-0.22261	0.237773	0.249682	-0.11883	0.475642	0.739179	0.858056	-0.22352	-0.772318	-0.73523	-0.337532
1416587_a_at	0.154159	-0.657081	-0.741226	-0.709888	-0.331484	0.523794	0.429836	0.396733	-0.333991	0.044645	0.530069	0.694433
1416588_at	-0.396759	-0.873728	-0.502041	-0.295886	0.098887	0.493261	0.305317	-0.37637	-0.470286	0.329938	1.136367	0.551299
1416589_at	0.439887	0.271142	-0.026319	-0.665922	0.025499	0.6565	0.816757	-0.275517	-0.619554	-0.707321	-0.079886	0.164734
1416590_a_at	-1.02313	-0.524966	-0.073643	0.870901	0.941945	0.348012	-0.226945	-0.635366	-0.144482	0.195928	0.549048	-0.277304
1416591_at	-1.144407	-0.330979	0.827239	1.147908	0.76026	-0.219654	-0.799924	-0.552706	0.075619	0.477563	0.130263	-0.371182
1416592_at	-1.245946	-1.034371	-0.117293	0.783841	0.791373	0.018386	-0.696494	-0.606316	0.287928	0.968248	0.899186	-0.048542
1416593_at	-1.188609	-0.986445	-0.192265	0.739655	0.719548	0.17958	-0.400879	-0.583086	0.127819	0.878945	0.903627	-0.197889
1416594_at	-0.58934	-0.823055	-0.06888	0.673916	1.202271	0.340207	-0.168967	-0.238994	0.028496	0.253975	-0.146597	-0.463032
1416595_at	0.534801	0.166474	-0.011945	-0.420635	-0.074555	0.178271	0.53388	0.888561	0.242882	-0.611873	-1.025411	-0.400453
1416596_at	0.312195	0.639031	-0.114792	-0.464248	-0.392868	-0.161293	0.441934	0.350625	0.363926	-0.397794	-0.414215	-0.162503
1416597_at	-0.318358	-0.924468	-0.46427	-0.087475	0.231258	0.530855	1.163025	0.658759	-0.238406	-0.59617	0.020839	0.024411
1416598_at	-0.822052	-0.659938	-0.338989	0.198208	0.462591	0.496987	0.355735	-0.410144	-0.466286	0.320852	0.719386	0.14365
1416599_at	-0.512567	0.132896	0.553822	0.421867	-0.662927	-0.547402	-0.532597	0.309243	0.460758	0.640536	-0.103789	-0.159839
1416600_a_at	-0.9847	-0.26317	0.845385	1.1315	0.891733	-0.077212	-0.473975	-0.544607	0.026443	0.085464	0.052096	-0.688955
1416601_a_at	-0.593903	-0.289217	0.161508	0.152757	-0.14061	-0.837979	-0.612803	-0.358852	0.617673	0.856284	1.054306	-0.009163
1416602_a_at	0.530565	0.42523	0.043502	-0.591286	-0.85584	-0.155041	0.30126	0.484119	-0.129066	-0.351862	-0.230039	0.528458
1416603_at	-0.454857	0.28696	1.424392	1.203812	0.477347	-0.273192	-0.395916	-0.406629	-0.47384	-0.541312	-0.521467	-0.325298
1416604_at	-0.895975	-1.328689	-0.728441	0.160415	0.501685	0.282225	0.119416	-0.306897	0.018574	0.730368	1.166286	0.281032
1416605_at	-0.811935	-1.21844	-0.494163	0.013751	0.688107	0.263058	0.074366	-0.375633	-0.245268	0.366543	1.059239	0.680375
1416606_s_at	-0.724428	-1.001382	-0.62124	-0.568251	-0.388028	-0.650419	-0.029787	0.583845	1.331365	1.252099	0.684509	0.131718
1416607_at	-0.491673	-1.286506	-0.624221	-0.239459	0.438948	0.798144	0.43875	0.135486	-0.389878	0.06922	0.558693	0.592496
1416608_a_at	0.502447	0.02695	-0.365293	-0.877619	-0.24404	0.561706	1.057928	0.465793	-0.420062	-0.754562	-0.218076	0.26483
1416609_at	0.602066	0.390917	-0.192812	-0.923872	-0.617871	0.239858	0.924929	0.77905	-0.020723	-0.681408	-0.518288	0.018152
1416610_a_at	-0.795979	-0.869652	0.388152	0.704019	0.543175	-0.441927	-0.268449	-0.376143	-0.058239	0.459976	0.628811	0.086256
1416611_at	-0.84809	-0.911961	-0.09003	-0.210555	-0.011186	0.174377	0.632097	0.697013	0.588268	0.080303	0.173403	-0.27364
1416612_at	-0.505975	-0.860484	-0.161591	0.32238	0.676006	1.000049	1.097425	0.191295	-0.492361	-0.525242	-0.292571	-0.448933
1416613_at	-0.535809	-0.922421	-0.380915	-0.11137	0.158529	0.042245	-0.163028	0.165482	0.31958	0.950032	0.298138	0.179536
1416614_at	-0.362469	-0.216208	0.062498	-0.008884	0.00357	-0.658052	-0.611758	0.289779	0.861935	0.476583	0.129214	0.033792
1416615_at	-0.324523	-0.116403	0.218538	-0.222456	-0.489801	-0.304585	0.596299	0.357801	0.447064	0.217239	-0.065035	-0.314137
1416616_s_at	-0.290289	-0.757716	-0.242457	-0.411458	0.319426	0.021633	0.742473	0.334914	0.487249	0.006404	0.195123	-0.405303
1416617_at	0.055511	-0.3074	-0.159114	-0.496916	-0.417007	-0.301681	0.740768	1.315218	0.765257	-0.11109	-0.595702	-0.487843
1416618_at	0.092073	-0.074293	-0.676421	-1.234161	-0.576053	0.384134	1.051532	0.833254	0.564191	0.057099	-0.110547	-0.310808
1416619_at	-0.521675	-0.633223	0.636266	1.250278	1.148994	0.161994	-0.090132	-0.010872	-0.305377	-0.636978	-0.580312	-0.418964
1416620_at	0.197464	0.652677	0.514424	-0.06567	0.068129	0.57323	0.359053	-0.052616	-0.359625	-0.790382	-0.651593	-0.445092
1416621_at	-0.791655	-0.721171	-0.541535	0.427675	0.760047	0.733527	0.02983	-0.484473	-0.483472	0.196923	0.511056	0.363249
1416622_at	-0.439146	-1.280128	-0.712718	-0.345835	0.034418	0.36271	0.391732	0.705937	0.438557	0.445197	0.401081	-0.001803
1416623_at	-0.392322	-0.414813	0.037398	-0.330741	0.020181	-0.400464	-0.407677	-0.785377	-0.103883	0.842217	1.306768	0.628713
1416624_a_at	-0.49632	-0.746167	-0.317928	-0.323658	-0.155728	0.184829	0.658362	0.103908	0.227962	0.522911	0.543731	-0.201903
1416625_at	-0.745495	-0.192585	0.888459	1.376399	1.177357	0.57468	-0.210399	-0.497997	-0.510998	-0.233174	-0.687016	-0.93923
1416626_at	-0.644626	-0.390427	-0.101578	0.148095	-0.226484	-0.223317	-0.672399	0.040516	0.661772	1.236627	0.291766	-0.119943
1416627_at	-1.228661	-1.275726	-0.664075	-0.040327	0.741313	0.850661	0.948022	0.242964	0.51675	0.479021	0.220605	-0.790547
1416628_at	0.610003	0.41046	0.638526	0.059223	-0.416321	-0.80136	-0.024333	0.383587	0.121405	-0.454367	-0.528706	0.001884
1416629_at	-0.644718	-0.946392	0.17327	1.055004	1.213737	0.697507	-0.218685	-0.597444	-0.937054	-0.195311	0.236548	0.163539
1416630_at	-0.342566	-0.855751	-0.56422	-0.015322	0.792944	0.855354	0.68031	-0.12107	-0.460903	-0.08759	0.264579	-0.145765
1416631_at	-0.185972	0.077192	0.418455	-0.354251	-0.90802	-0.34953	0.011285	0.31678	0.418901	0.424304	0.241612	-0.110758
1416632_at	-0.68566	-0.064645	0.592131	0.390792	-0.454257	-0.849965	-0.599605	0.22996	0.93893	0.831765	0.011868	-0.341314
1416633_a_at	-0.242209	-0.796304	-0.900674	-0.211738	0.677251	1.069586	0.515215	0.117927	-0.414788	-0.331239	0.224342	0.29263
1416634_at	0.410069	-0.344242	-0.541004	-0.6355	-0.019566	0.398495	0.272158	-0.009339	-0.372552	-0.286466	0.485608	0.64234
1416635_at	-0.230118	0.390969	0.346163	0.461613	0.30655	0.028414	-0.588097	-0.057415	0.304935	0.122287	-0.684661	-0.400641
1416636_at	-0.259614	-0.278072	-0.274228	0.064576	-0.04191	0.472268	-0.133515	0.233865	-0.319194	-0.007798	0.028475	0.515146
1416637_at	-0.921821	-0.329827	-0.036348	0.170825	-0.062589	0.109844	-0.294011	-0.683211	0.108721	0.880347	1.022121	0.035948
1416638_at	-0.630319	-0.914069	-0.370686	-0.116897	0.430497	0.371337	0.751621	0.159462	-0.015702	0.202928	0.414138	-0.28231
1416639_at	0.384818	0.895301	0.826608	-0.051792	-0.412278	-0.819795	-0.110675	0.18666	0.359489	-0.519497	-0.525015	-0.213823
1416640_at	-0.168153	-0.462957	-0.291798	-0.606405	-0.026842	0.533149	0.999491	0.099233	-0.315414	-0.246477	0.112632	0.373539
1416641_at	-0.138895	-0.78448	-0.443789	-0.18581	0.464581	0.736459	0.677672	0.59155	-0.326522	-0.618272	-0.177959	0.205465
1416642_a_at	-0.369615	-0.830874	-0.378309	-0.18398	0.237381	0.509586	0.746015	0.130703	-0.036011	0.189412	0.320794	-0.335101
1416643_at	0.142232	0.220186	-0.173077	-0.155864	0.424197	0.931707	0.338632	0.073645	-0.711004	-0.64904	-0.528214	0.086598
1416644_a_at	-0.492957	-0.093205	0.477174	-0.11565	-0.221969	-0.376525	0.494143	0.862129	0.816468	-0.193542	-0.533028	-0.623038
1416645_a_at	0.358064	0.316592	-0.201031	-1.20825	-0.775701	-0.499315	0.08592	0.34966	0.748978	0.426156	0.235111	0.163818
1416646_at	-0.549618	0.384086	1.03581	0.730009	0.52825	0.314391	-0.404419	-0.719117	-0.531318	0.069156	-0.382124	-0.475105
1416647_at	-0.739463	0.35085	1.108034	0.704234	-0.032944	-0.71595	-0.619735	-0.215101	0.4958	0.464829	-0.234533	-0.56602
1416648_at	-0.483252	0.524188	0.945568	0.562079	-0.522191	-0.30711	-0.509469	-0.437134	-0.261681	0.366733	0.201374	-0.079106
1416649_at	-0.440629	-0.869047	-0.45601	-0.100473	0.102248	0.276209	0.551748	0.008671	-0.073434	0.389614	0.595119	0.015983
1416650_at	0.850047	0.375134	0.396093	0.120021	0.514705	0.118484	0.191042	-0.412386	-0.633397	-0.864955	-0.564368	-0.090422
1416651_at	-0.722362	-1.127237	-0.248044	0.131744	0.356106	0.112208	-0.228436	-0.578561	-0.364917	0.874741	1.202531	0.592229
1416652_at	-0.420244	0.525814	0.956238	1.326561	0.998148	0.270552	-0.342962	-0.773416	-0.565873	-0.760797	-0.544883	-0.669141
1416653_at	-0.157768	0.196021	0.467099	-0.416552	-0.471033	-0.298944	0.409508	0.83254	0.715209	-0.196458	-0.641459	-0.438164
1416654_at	0.358033	0.188456	0.024367	-0.186759	0.229483	0.201037	0.642422	0.395522	-0.157292	-1.031277	-0.64039	-0.023599
1416655_at	-1.127954	-0.754591	-0.461811	0.785033	1.194906	0.885849	0.031572	-0.123347	0.183916	0.137782	-0.059455	-0.691903
1416656_at	-0.218268	-0.317499	0.066164	-0.531397	-0.429516	-0.149216	1.009548	0.550157	0.230505	-0.33718	0.209438	-0.082737
1416657_at	-0.681528	-0.438941	-0.375836	-0.211959	-0.552439	-0.479348	-0.698508	-0.181011	0.428345	1.463635	1.14887	0.578721
1416658_at	-0.080052	0.001204	0.022059	-0.642698	-0.40038	0.017972	0.641755	0.814438	0.609777	-0.299894	-0.352419	-0.331763
1416659_at	-0.152185	0.142334	0.325063	-0.232963	-0.301425	-0.328312	-0.232741	0.160747	0.291265	0.012407	0.184016	0.131794
1416660_at	-0.00053	0.785508	1.07374	0.260557	-0.481881	-0.945832	-0.42517	0.191693	0.684048	0.022897	-0.615454	-0.549576
1416661_at	0.668209	0.397396	0.251189	-0.173189	0.225424	-0.066835	0.225547	-0.392693	-0.697299	-0.765352	-0.129631	0.457234
1416662_at	-0.788387	-0.809928	-0.075158	0.24236	0.290122	0.104687	-0.15461	-0.382759	0.370137	0.9724	0.569633	-0.338497
1416663_at	-0.693401	-0.918436	-0.172287	0.222331	0.724421	0.121315	-0.188867	-0.582338	0.033491	0.749812	0.812899	-0.10894
1416664_at	-0.460374	-0.75514	-0.459256	-0.270342	-0.002043	0.838577	1.424959	0.706168	-0.242378	-0.52332	-0.145536	-0.111316
1416665_at	-0.684784	-0.178723	0.84872	0.914215	0.832162	-0.246343	-0.376141	-0.356695	0.121934	0.187784	-0.292637	-0.769491
1416666_at	-0.061715	-0.428301	-0.534571	-0.474739	0.012458	0.114262	0.103718	-0.49593	-0.361659	0.421305	1.11321	0.591962
1416667_at	0.051603	-0.529093	-0.448423	-0.567101	0.100009	0.529994	0.852883	-0.014583	-0.360546	-0.053575	0.345674	0.093158
1416668_at	0.322284	0.897022	0.833736	-0.004297	-0.057557	0.122967	0.048479	0.188249	-0.14493	-0.69555	-1.062989	-0.447415
1416669_s_at	-0.845979	-0.24839	-0.01085	0.601355	0.108657	-0.142021	-1.00839	-0.384109	0.261904	0.957787	0.563646	0.14639
1416670_at	-0.796513	-0.327033	-0.43483	-0.181632	0.093237	0.183936	-0.286445	0.095774	0.90718	0.860298	0.152198	-0.266169
1416671_a_at	-0.718439	-0.24834	0.636801	1.365168	0.895806	-0.067416	-0.324153	0.094859	0.272444	-0.174343	-0.808867	-0.92352
1416672_s_at	-0.895992	-0.435201	0.117997	0.348039	0.051928	-0.415372	-0.519749	-0.058731	0.80233	1.055214	0.215476	-0.265936
1416673_at	0.498197	0.396224	0.427369	-0.590255	-0.171542	-0.430633	0.093887	-0.037238	0.092638	-0.083497	-0.177721	-0.017431
1416674_at	-0.774158	-0.400037	-0.06216	0.595506	0.509023	-0.078702	-0.387128	-0.633762	0.046096	0.680766	0.69011	-0.185555
1416675_s_at	-0.893128	-0.457561	-0.369055	-0.547354	-0.058095	0.42136	0.465784	0.096022	0.370002	0.440403	0.656408	-0.124786
1416676_at	-0.24728	0.093739	0.729837	-0.155889	-0.258009	-0.314976	0.328449	0.005844	0.255541	0.08911	0.047991	-0.574356
1416677_at	-0.605791	-0.665065	0.050491	0.333713	0.104798	0.019389	0.171255	-0.046756	0.055017	0.536197	0.408911	-0.362158
1416678_at	-0.215448	0.714938	0.754303	-0.317464	-0.788779	-0.723054	-0.280956	-0.078525	0.683511	0.521313	0.064066	-0.333905
1416679_at	-0.307275	-0.019517	0.368328	0.064599	-0.446173	0.09753	0.44541	0.990101	0.485753	-0.118855	-0.924646	-0.635254
1416680_at	-0.53162	0.517699	0.885275	0.458378	-0.126556	-0.045313	-0.27116	-0.210236	-0.302157	-0.172713	-0.235925	0.034327
1416681_at	-0.621202	0.450881	0.546823	0.13549	-0.723861	-0.585912	0.118005	0.808102	0.984066	0.213625	-0.536951	-0.789067
1416682_at	0.056933	-0.273219	-0.359479	-0.244818	-0.221838	-0.164814	0.679493	0.885462	0.631564	-0.413354	-0.346395	-0.229537
1416683_at	0.243876	-0.662859	-0.02832	0.0208	0.403197	0.324258	0.119731	0.048354	-0.689721	-0.544708	0.073909	0.691486
1416684_at	-0.867721	-0.827562	-0.305422	0.28456	0.252175	0.318395	0.454183	-0.236811	-0.132543	0.367422	0.744659	-0.051332
1416685_s_at	-0.842544	-0.227553	0.215207	0.235396	-0.171739	-0.330162	-0.25491	0.350827	1.008124	0.957698	0.060271	-1.000614
1416686_at	-0.945037	-0.471934	0.675739	1.448334	1.15447	0.097205	-0.39409	-0.206136	0.077012	-0.083629	-0.531769	-0.820168
1416687_at	-0.085303	0.856837	0.868002	0.41559	-0.327989	-0.772858	-0.314808	0.041298	0.406796	-0.296229	-0.447118	-0.344215
1416688_at	-0.471668	-0.093917	0.011904	0.702202	-0.050562	-0.263104	-0.157682	0.304469	0.490862	0.143585	-0.081357	-0.53473
1416689_at	-0.471603	0.201375	0.718431	0.659788	-0.109702	-0.4261	-0.139872	0.805453	0.557856	-0.222481	-0.928708	-0.644438
1416690_at	-0.534856	0.054287	0.61936	0.188042	-0.41962	-0.317629	-0.173953	0.542305	0.567857	0.380924	-0.538816	-0.3679
1416691_at	0.617119	1.085608	0.561543	0.081866	-0.372936	-0.603921	-0.357326	-0.032941	0.043588	-0.26644	-0.537515	-0.218647
1416692_at	-0.074278	-0.625797	-0.221973	-0.124059	-0.191767	-0.175023	0.476769	0.50257	-0.061324	-0.087203	0.428949	0.153138
1416693_at	0.556371	1.009097	0.437536	0.329115	0.116872	-0.231009	-0.406437	-0.462027	-0.440112	-0.463788	-0.424702	-0.020918
1416694_at	0.082488	0.017113	0.341067	-0.375626	-0.464891	-0.539185	-0.496061	-0.635846	-0.550287	0.334818	1.088166	1.198246
1416695_at	-0.263949	0.267523	0.353119	0.398989	0.251452	0.491019	0.097823	-0.604198	-0.551783	-0.030039	-0.17942	-0.230535
1416696_at	-0.290273	-0.806237	-0.153495	-0.251552	0.344165	0.538513	0.915757	-0.104716	-0.357381	-0.29463	0.433271	0.026578
1416697_at	-0.517311	0.230049	0.636736	0.495818	-0.220143	-0.852021	-0.792613	0.177344	0.981088	0.731081	-0.288772	-0.581256
1416698_a_at	-0.621632	0.071659	1.053162	0.458696	-0.079182	-0.997815	-0.618433	-0.220354	0.564669	0.525236	0.241622	-0.377628
1416699_at	-0.70912	-0.643396	-0.251613	0.376161	1.090213	0.541626	-0.398236	-0.51332	-0.03656	0.286034	0.352729	-0.094518
1416700_at	-0.000545	0.598572	0.935962	0.114281	0.209575	-0.148268	0.319898	0.090608	-0.024835	-0.73983	-0.70414	-0.651276
1416701_at	0.343387	-0.187372	-0.41512	-0.913476	-0.58367	-0.369857	0.264394	0.800368	0.515782	0.045615	0.20865	0.291299
1416702_at	-0.244009	0.210897	0.772158	0.239344	-0.019119	0.318833	0.574369	0.00025	-0.323037	-0.541661	-0.32957	-0.658454
1416703_at	-1.118676	-1.118292	-0.276977	0.592813	0.727611	0.081958	-0.607404	-0.602934	0.288901	1.116754	0.972466	-0.05622
1416704_at	-0.667544	-0.87366	-0.299755	0.431826	1.002054	0.384256	-0.273766	-0.9345	-0.332459	0.543157	0.878195	0.142197
1416705_at	-0.195327	-0.290188	-0.210353	-0.334907	0.087965	0.57794	0.743052	0.77499	0.15062	-0.609999	-0.488025	-0.205768
1416706_at	0.417686	0.135903	0.003836	-0.416388	-0.03536	-0.569569	-0.083737	-0.169015	0.074817	-0.249241	0.304924	0.586147
1416707_a_at	-0.758105	0.211842	0.37357	0.626439	0.377035	0.649246	-0.207158	-0.433099	-0.074346	0.266917	-0.355359	-0.676984
1416708_a_at	-0.810884	-0.647353	0.394683	0.773234	0.548861	-0.518858	-0.947797	-0.736688	0.018614	0.891726	0.823448	0.211014
1416709_a_at	0.114881	-0.275685	0.001791	-0.189558	-0.126742	-0.230998	0.273814	-0.277487	-0.297307	-0.08063	0.757161	0.33076
1416710_at	-0.697742	-0.40818	-0.524556	-0.218444	-0.239197	-0.46635	-0.386307	0.118687	1.222351	1.050122	0.77293	-0.223314
1416711_at	-0.11935	-0.690151	-0.543997	-0.663145	-0.542091	-0.757055	-0.130509	0.618671	1.039269	0.686765	0.551638	0.549956
1416712_at	-1.18476	-1.240719	-0.542524	0.291263	0.473611	0.806383	0.707289	0.469319	0.281477	0.068288	0.171061	-0.300687
1416713_at	-0.108475	-0.688468	-0.422552	-0.457243	-0.769148	-0.731917	-0.382147	0.571321	0.642323	0.913653	0.630817	0.801835
1416714_at	-0.471394	0.39804	0.546535	-0.041404	0.035365	0.569649	0.492239	-0.141819	-0.076508	-0.059259	-0.560036	-0.691411
1416715_at	-0.342744	-1.083469	-0.476319	-0.396138	0.136737	0.117914	0.835295	0.624444	-0.013089	-0.162247	0.255142	0.504475
1416716_at	-0.549429	-0.550653	-0.466889	0.058388	0.133877	0.727616	0.041965	0.2039	-0.322149	0.343101	0.040348	0.339925
1416717_at	-0.523517	-0.53761	-0.197792	-0.023489	-0.098237	-0.534207	0.34261	0.8868	1.143892	0.161642	-0.214399	-0.405694
1416718_at	-0.299074	-0.217365	0.656554	0.150374	0.031655	-0.182277	-0.274435	-0.711779	-0.571846	0.336416	0.49856	0.583217
1416719_a_at	-0.222219	-0.44842	-0.037845	-0.122975	0.167799	-0.023996	0.294598	-0.335153	0.027038	0.386214	0.473331	-0.158374
1416720_at	0.104629	-0.33533	-0.309826	-0.063219	0.068926	-0.024691	-0.673881	-0.45109	-0.619936	0.291395	0.815951	1.197071
1416721_s_at	-0.14737	-0.15728	-0.294056	-0.367217	-0.15237	0.983813	0.788864	0.386557	-0.312773	-0.311234	-0.404786	-0.012148
1416722_at	-0.292106	-0.199397	0.287831	0.41661	0.614192	0.548972	-0.456016	-0.21044	-0.158692	0.272755	-0.419645	-0.404063
1416723_at	-0.377186	0.532767	0.623774	0.346631	-0.464257	-0.245069	-0.499355	-0.459404	-0.262042	0.111595	0.368982	0.323564
1416724_x_at	-0.732262	-1.066878	-0.549832	-0.561316	0.130547	-0.069668	0.651678	0.429893	0.465529	0.418477	0.766864	0.116968
1416725_at	-0.748035	-0.839137	0.105661	0.87363	1.557668	1.085612	0.366529	-0.424907	-0.530522	-0.344988	-0.355606	-0.745906
1416726_s_at	-0.296767	0.163974	1.019493	0.671828	0.76539	-0.255375	-0.230872	-0.430846	-0.182806	-0.309764	-0.49129	-0.422965
1416727_a_at	-1.200525	-0.973793	-0.051228	0.550413	0.498389	-0.004894	-0.121908	-0.073905	0.52562	0.859974	0.625187	-0.633329
1416728_at	-0.72559	-0.226126	0.599178	1.091292	0.728211	-0.076025	-0.557874	-0.828952	-0.240438	0.379356	0.333625	-0.476657
1416729_at	-0.827157	-1.021873	-0.262511	0.156584	0.072919	0.001284	0.009825	-0.330511	0.032705	0.848139	1.153136	0.16746
1416730_at	0.292154	1.026649	0.839107	-0.067174	-0.811301	-0.90153	-0.364377	0.449036	0.613709	0.008022	-0.669786	-0.414508
1416731_at	-0.641581	-0.21511	-0.32667	-0.245012	-0.617729	0.089766	-0.256801	0.25027	0.411847	0.765309	0.514725	0.270984
1416732_at	0.298607	0.421992	0.074665	-0.653688	-0.595036	0.383971	0.507548	0.591784	-0.165653	-0.2114	-0.633163	-0.019628
1416733_at	0.760015	0.424039	-0.022522	-0.547782	-0.630641	-0.353073	0.361021	0.602454	0.162422	-0.284653	-0.39969	-0.071587
1416734_at	-0.402442	-0.198621	-0.457006	-0.649057	-0.536247	-0.222921	-0.209731	-0.081362	0.68649	1.33589	0.748837	-0.01383
1416735_at	-0.087943	0.689437	0.778448	-0.200986	-0.4264	-0.37682	0.055846	0.516478	0.591367	-0.095047	-0.713028	-0.73135
1416736_at	-0.526112	0.097984	0.064484	0.446161	0.533544	0.428954	-0.707071	-0.4043	0.023458	0.44314	-0.165151	-0.23509
1416737_at	0.020816	-0.711232	-0.436527	-0.521556	-0.431051	0.179432	0.437508	0.428019	-0.484108	-0.045482	0.532015	1.032166
1416738_at	-0.570604	-0.072183	-0.003312	-0.245588	-0.575317	-0.563694	-0.546277	0.342392	1.109601	1.120212	0.143634	-0.138864
1416739_a_at	-0.082694	0.698178	1.018257	0.288617	-0.737395	-0.854908	-0.90242	-0.194244	0.208276	0.582954	-0.024087	-0.000533
1416740_at	-0.638762	-0.638741	-0.007447	-0.045414	0.216898	-0.111662	0.317361	0.229706	0.355965	0.282825	-0.019724	0.058997
1416741_at	0.019884	-0.688718	-0.005161	0.211564	0.139051	-0.320261	-0.310688	-0.288918	-0.663381	0.015299	0.751257	1.140071
1416742_at	0.326645	0.471449	0.141366	-0.538114	-1.011041	-0.702948	-0.323572	0.152627	0.550591	0.56997	0.1169	0.246131
1416743_at	-0.774092	-0.046197	0.682587	0.599906	0.048471	-0.590052	-1.010546	-0.465174	0.543109	1.056934	0.302884	-0.34783
1416744_at	-0.447774	-0.345863	-0.014681	-0.524274	-0.728304	-0.650368	-0.21723	-0.405974	0.275007	0.963285	1.467124	0.629052
1416745_x_at	0.196621	-0.71284	-0.455354	-0.376973	-0.493436	-0.392732	0.057639	0.447204	0.076162	0.355007	0.48344	0.815262
1416746_at	-1.195744	-0.992507	0.068883	0.722153	0.790703	-0.204084	-0.364707	-0.47524	0.314981	0.6999	0.808356	-0.172694
1416747_at	-0.614486	-0.728473	-0.587745	-0.401796	-0.182933	-0.22611	-0.231516	-0.315041	0.359919	1.012636	1.476283	0.439263
1416748_a_at	-0.394681	-0.106886	0.095073	0.143301	-0.418119	-0.531324	-0.692147	0.14122	0.542819	0.707376	0.17979	0.333579
1416749_at	0.406294	0.839719	0.711057	0.056383	-0.851621	-0.886424	-0.234054	0.208765	0.20632	-0.303856	-0.266301	0.113717
1416750_at	0.448081	-0.295803	-0.634924	-0.914109	-0.212899	0.727088	1.135573	0.583047	-0.343798	-0.597696	-0.161786	0.267224
1416751_a_at	-0.412909	0.041304	0.261154	0.079792	-0.675518	-0.497673	0.198645	0.914597	0.998399	0.24805	-0.538721	-0.617118
1416752_at	0.566358	0.016127	-0.040713	-0.242545	-0.437002	-0.464321	-0.689013	-0.187027	0.285773	0.679334	0.24802	0.265009
1416753_at	0.576008	0.138834	-0.30048	-0.859318	-0.949827	-0.510065	0.028667	0.688065	0.450516	0.303752	-0.065111	0.498958
1416754_at	0.197366	-0.56417	-0.525536	-0.360547	-0.045164	0.25907	-0.052549	-0.182771	-0.65463	-0.041396	0.705693	1.264635
1416755_at	-1.092278	-0.808564	0.126217	0.825128	0.712265	-0.11718	-0.691164	-0.792873	0.076412	0.910599	0.922317	-0.070879
1416756_at	-1.127061	-0.831287	-0.013779	0.691762	0.505042	-0.153013	-0.629884	-0.487315	0.381398	1.14476	0.744251	-0.224873
1416757_at	0.116148	0.343643	0.158414	-0.289545	-0.246816	-0.193961	-0.401153	0.377655	0.341665	0.198804	-0.249176	-0.155678
1416758_at	-0.702199	-0.445674	0.250103	0.298413	-0.012643	-0.210281	-0.827789	-0.798498	-0.185233	1.146267	1.076872	0.410661
1416759_at	0.027014	0.559612	0.21986	-0.157238	-0.017934	-0.218864	-0.007815	0.258837	0.52984	-0.344803	-0.489748	-0.358761
1416760_at	0.19811	-0.702135	-0.577848	-0.474868	-0.143451	-0.009437	-0.266182	-0.169064	-0.317139	0.277286	0.888714	1.296014
1416761_at	-0.107396	-0.520788	-0.337231	-0.913689	-0.600333	-0.572607	0.033736	0.455087	0.936754	0.709133	0.454048	0.463286
1416762_at	0.473877	-0.055253	-0.394169	-0.856932	-0.29193	0.613273	1.16599	0.478791	-0.365223	-0.649554	-0.23593	0.117061
1416763_at	0.453295	1.040057	0.375631	-0.35911	-0.670817	-0.575886	0.032899	0.424259	0.446561	-0.31459	-0.511765	-0.340536
1416764_at	-1.033556	-0.453524	0.318395	0.875746	1.027731	0.233297	-0.447298	-0.826594	0.08625	0.564515	0.343169	-0.68813
1416765_s_at	-0.87745	-0.337196	0.262355	0.719753	0.751652	0.903163	-0.27352	-0.548005	-0.462306	0.209302	0.028795	-0.376543
1416766_at	-1.165667	-0.983177	-0.124282	0.519932	0.560372	0.122211	-0.4771	-0.61719	0.242494	1.161691	0.8724	-0.111683
1416767_a_at	-1.014343	-1.267159	-0.212222	0.22715	0.268219	-0.368697	-0.164299	-0.17737	0.424562	0.937652	1.203419	0.143088
1416768_at	-0.905439	-1.125071	-0.594712	0.420455	0.620601	0.303211	-0.41029	-0.632687	-0.201286	0.757429	1.23179	0.535998
1416769_s_at	-0.495799	-0.837234	0.037309	0.685887	1.093647	0.035864	-0.264823	-0.483786	-0.248731	0.153582	0.299821	0.024263
1416770_at	-0.045622	0.776748	0.407279	-0.01411	-0.616499	-0.458429	-0.090058	0.163556	0.365014	0.189658	-0.372033	-0.305505
1416771_at	0.242203	-0.026769	0.244345	-0.200516	-0.051612	-0.062713	-0.002926	0.280746	-0.157866	-0.136817	-0.486505	0.358429
1416772_at	0.011498	-0.485361	-0.726421	-0.858783	-0.274653	0.923075	0.729546	0.247231	-0.416384	0.066227	0.358251	0.425773
1416773_at	-1.240171	-0.356025	0.620502	0.72267	0.175993	-0.50772	-0.646653	-0.171749	0.774227	0.980205	0.274571	-0.625851
1416774_at	-1.221331	-0.599995	0.389417	0.578826	0.331182	-0.398104	-0.705531	-0.299789	0.781187	1.07621	0.536154	-0.468225
1416775_at	-0.388289	-0.300513	-0.378202	-0.250323	-0.187638	-0.009549	-0.723125	-0.676274	-0.087053	1.048309	1.083482	0.869175
1416776_at	0.068172	0.623824	0.514803	0.327818	0.209846	0.200695	-0.607244	-0.242256	-0.097229	0.055257	-0.505309	-0.548376
1416777_at	-0.079303	0.074578	-0.100998	0.158095	0.073008	0.850824	0.649196	0.753287	-0.075282	-0.708827	-0.940053	-0.654525
1416778_at	-1.136996	-1.424418	-0.496904	0.376455	0.324818	0.151559	-0.391152	-0.076058	0.256375	1.097893	1.074342	0.244085
1416779_at	0.544144	0.579027	0.392603	0.566354	0.408447	0.415978	-0.239199	-0.546409	-1.149494	-0.843854	-0.468063	0.340467
1416780_at	-0.398014	0.334746	0.874336	0.960099	0.322008	0.286785	-0.310353	-0.52524	-0.992041	-0.211479	-0.249482	-0.091365
1416781_at	0.500491	-0.046335	-0.305386	-0.166592	0.248321	0.848951	0.759716	0.403323	-0.792091	-0.981235	-0.617272	0.148109
1416782_s_at	0.495804	0.711091	0.609063	0.20524	0.087793	0.146357	-0.059304	-0.46477	-1.151363	-0.699278	-0.24842	0.367789
1416783_at	-0.518824	0.444065	0.437333	0.468337	-0.247648	-0.195192	-0.122401	-0.511559	-0.239491	0.172774	0.432387	-0.119782
1416784_at	-0.669421	-0.878239	-0.429926	-0.30247	0.438627	0.194089	0.958854	0.655237	0.8881	-0.005484	-0.139689	-0.709674
1416785_at	-0.378327	-0.0354	-0.064234	0.017327	1.039883	1.159575	0.735608	-0.210498	-0.282699	-0.66951	-0.598627	-0.713096
1416786_at	0.229305	0.322431	0.007121	-0.684874	-0.572712	0.411763	0.645794	0.821847	0.068227	-0.435132	-0.638952	-0.174819
1416787_at	-0.656112	-0.54467	-0.855639	-0.33193	0.327978	0.435234	0.541497	0.118697	0.428598	0.360906	0.493168	-0.317726
1416788_a_at	0.163556	0.536543	0.635846	-0.048422	-0.67331	-0.536296	0.383546	0.753575	0.515814	-0.244923	-0.793587	-0.692337
1416789_at	-0.012974	0.872627	0.93756	0.254424	-0.57585	-0.321741	0.09478	0.442115	0.298426	-0.210167	-0.962475	-0.816723
1416790_a_at	-0.141047	0.73099	0.964377	0.686908	0.013793	-0.303025	0.02404	-0.179319	-0.105526	-0.483002	-0.418178	-0.790012
1416791_a_at	-0.884731	-0.780328	0.41582	0.708608	0.684998	-0.076249	-0.358299	-0.67978	-0.315127	0.462218	0.813395	0.009476
1416792_at	-1.037407	-0.475027	0.184992	0.397575	0.074983	-0.780672	-0.675689	-0.333176	0.662826	1.134384	0.902878	-0.055667
1416793_at	-1.072143	-0.265551	0.829657	1.219712	0.557048	-0.265621	-0.892692	-0.539494	0.142902	0.64028	0.127019	-0.481118
1416794_at	-0.95808	-0.461861	0.253448	0.507143	0.134647	-0.566693	-0.828062	-0.125133	0.859776	1.22008	0.330478	-0.365744
1416795_at	-0.120362	0.510591	0.410687	-0.225909	-0.306235	-0.492422	0.104118	0.573662	1.021671	-0.051011	-0.626369	-0.798422
1416796_at	-0.196029	-0.576596	0.020561	0.544847	1.251981	1.251473	0.684187	-0.033536	-1.030823	-1.008949	-0.656179	-0.250936
1416797_at	0.031586	-0.205677	0.020753	0.040121	-0.299038	-0.053284	0.077219	-0.076	-0.722068	-0.23708	0.404658	1.018811
1416798_a_at	-0.809044	0.280935	0.052459	0.085485	-0.132109	0.626838	0.321984	0.131195	0.205421	0.146328	-0.324362	-0.585133
1416799_at	-0.336362	0.318202	0.580274	0.598735	0.021256	0.079981	-0.485034	0.073977	-0.178911	-0.203362	-0.432039	-0.036718
1416800_at	-0.471518	0.076704	0.261836	-0.169552	-0.70832	-0.411953	-0.011249	1.031725	0.902717	0.413247	-0.544009	-0.369631
1416801_at	-0.207116	0.460479	0.260085	-0.118728	0.025103	-0.045566	0.169508	0.20808	0.714792	-0.091804	-0.698661	-0.676175
1416802_a_at	-0.080146	-0.550387	-0.906564	-0.767868	0.262693	1.034805	1.202319	0.872591	0.069964	-0.314713	-0.552426	-0.270269
1416803_at	0.052403	-0.175262	-0.326988	0.000674	0.479183	1.054882	0.460809	-0.352892	-1.129532	-0.64369	-0.005359	0.585772
1416804_at	-0.989053	-0.978526	0.359178	1.039776	1.08424	0.507283	-0.083572	-0.059007	-0.415533	-0.176979	-0.105658	-0.182149
1416805_at	0.39187	0.791641	0.46666	-0.356855	-0.893641	-1.007976	-0.136877	0.532282	0.461997	-0.144226	-0.229196	0.124321
1416806_at	-0.653041	-0.273076	-0.548728	-0.425567	0.028003	0.665593	0.112037	-0.084272	-0.092343	0.652135	0.588374	0.030884
1416807_at	-0.139846	-0.439588	0.125206	0.57715	0.417272	0.428446	0.290585	0.241161	-0.238349	-0.313826	-0.666466	-0.281746
1416808_at	0.247213	-0.305844	0.097835	0.273045	-0.246832	-0.065738	-0.057623	0.027445	-0.794581	-0.287749	0.280183	0.832647
1416809_at	-0.635884	-1.248119	-0.664588	0.038491	0.440147	0.279521	0.312185	-0.186527	-0.050147	0.560872	0.929934	0.224115
1416810_at	-0.491025	-0.082374	0.221465	0.766939	0.503025	0.152277	0.013408	-0.450752	-0.514956	-0.083217	0.199366	-0.234156
1416811_s_at	-0.493117	-0.681514	0.106283	0.330697	-0.185782	-0.825372	-0.642311	-0.078332	0.461038	0.718265	0.710198	0.579947
1416812_at	0.047548	-0.59221	-0.368957	-0.554516	0.004555	0.75814	0.814409	0.487398	-0.645967	-0.494869	-0.037564	0.582031
1416813_at	-0.450891	0.051911	0.387083	0.631516	0.600227	-0.208226	-0.650716	-0.321754	0.098644	0.133164	0.107152	-0.37811
1416814_at	-0.13301	-0.637361	-0.427149	-0.480345	-0.329748	0.18461	0.628134	0.759777	-0.084705	-0.321831	0.18334	0.658288
1416815_s_at	-0.465214	-0.660481	-0.538125	-0.77936	-0.324484	-0.185049	0.268272	0.020656	0.726229	0.84817	1.072755	0.016632
1416816_at	-0.128469	0.548864	0.567782	-0.086364	-0.776811	-0.632091	-0.297476	0.684014	0.804635	0.223705	-0.553528	-0.354264
1416817_at	-0.804713	-0.329733	0.217085	0.362193	0.59033	0.775873	1.006474	-0.147371	-0.300944	-0.490303	-0.27047	-0.608423
1416818_at	0.231781	-0.239872	-0.274388	-0.137607	0.768016	0.767709	0.476902	-0.46844	-0.680334	-0.505589	0.091902	-0.03008
1416819_at	-0.549059	-0.808195	-0.270612	0.017026	0.103305	-0.132746	0.100764	-0.439811	-0.172615	0.475972	1.244274	0.431695
1416820_at	-0.42227	-0.258595	0.552222	0.552755	-0.304719	-0.294	-0.113363	-0.2566	-0.461673	-0.001188	0.525033	0.482399
1416821_at	-0.088132	-0.137351	0.918291	0.691057	0.475514	-0.127274	0.049987	0.082762	-0.30076	-0.610518	-0.458082	-0.495492
1416822_at	-0.370347	-0.267171	-0.185057	-0.34627	-0.364591	-0.223086	-0.362406	0.229793	0.861843	1.141517	0.082223	-0.196448
1416823_a_at	0.135717	0.542644	0.363556	-0.194259	-0.702869	-0.771856	-0.617026	0.445901	0.793346	0.438529	-0.366713	-0.066969
1416824_at	-0.220545	0.549851	0.511772	0.528036	-0.003391	0.075981	0.021375	0.278934	0.051287	-0.256918	-0.970939	-0.565443
1416825_at	-0.243072	-0.93613	-0.231827	0.229325	0.370214	-0.488255	-0.505125	-0.518978	-0.180927	0.486645	1.113297	0.904832
1416826_a_at	0.001446	0.634304	1.049909	0.324659	-0.334799	-0.772238	-0.587202	0.224792	0.267135	-0.031888	-0.620185	-0.155935
1416827_at	0.171436	-0.43343	-0.214107	-0.756251	-0.941031	-0.67463	0.090186	0.693249	0.489832	0.573783	0.629807	0.371156
1416828_at	-0.750791	-0.34644	0.127593	-0.040435	-0.614616	-0.454103	-0.503392	-0.353689	0.24643	1.248296	1.033799	0.40735
1416829_at	-0.482952	-0.880608	-0.628902	-0.000993	0.553858	0.619879	0.581905	0.101391	0.206503	0.304525	0.164545	-0.539151
1416830_at	0.214862	0.538596	0.07316	-0.344887	-0.525904	-0.678585	-0.708822	-0.099705	0.443838	0.783068	0.174244	0.130137
1416831_at	-0.327541	0.774961	1.092943	0.120586	-0.561589	-0.665291	-0.011288	0.217838	0.58771	-0.005049	-0.508026	-0.715254
1416832_at	0.335757	0.608167	0.354354	-0.534718	-0.640872	-0.193731	0.564103	0.678915	0.14716	-0.688077	-0.623225	-0.007833
1416833_at	-1.068183	-0.664981	0.473906	0.820727	0.529717	-0.28488	-0.710924	-0.415614	0.546209	0.931705	0.283592	-0.441275
1416834_x_at	-0.79853	-0.625596	-0.513506	0.228959	-0.015596	0.335434	0.176692	0.216957	0.378059	0.640543	0.19471	-0.218124
1416835_s_at	-0.912058	-0.239834	0.477221	0.608583	-0.039528	-0.932081	-0.761212	0.04545	1.069337	0.866529	0.263806	-0.446213
1416836_at	-0.493404	-0.327662	-0.037874	0.230829	0.683102	0.023606	-0.266465	-0.483125	0.079787	0.128197	0.56796	-0.104952
1416837_at	0.392058	0.62986	0.691088	-0.355244	-0.908614	-0.474771	0.246258	0.48406	0.017745	-0.300226	-0.251313	-0.170901
1416838_at	0.091933	-0.12482	-0.133943	-0.263027	-0.194173	0.288936	0.396831	0.820988	0.081932	-0.511674	-0.596723	0.143736
1416839_at	0.516958	0.729166	0.268374	-0.629137	-0.902949	-0.296922	0.071778	0.117877	0.023091	0.00271	-0.194086	0.293138
1416840_at	-0.397045	-0.831154	-0.380977	0.029787	0.728018	0.497478	0.330016	-0.401344	-0.527314	0.087724	0.686822	0.177989
1416841_at	-0.942518	-0.179729	0.563617	0.980922	0.302263	-0.537523	-0.560548	0.341743	0.849993	0.442539	-0.434922	-0.825838
1416842_at	-0.148701	-0.714444	-0.339949	0.038956	1.051455	0.985697	0.418311	-0.631701	-0.977963	-0.311092	0.330963	0.298468
1416843_at	0.452111	0.062946	-0.018272	-0.141015	-0.774966	-0.602322	-0.092203	0.837524	0.313427	0.000858	-0.149295	0.111207
1416844_at	0.082736	-0.065383	-0.548542	-0.815178	-0.479625	-0.495913	-0.115755	0.231933	0.891152	0.831524	0.315379	0.167675
1416845_at	-0.361183	-0.684721	-0.803972	-0.175914	0.603629	1.254414	0.780713	0.356923	0.040063	-0.199224	-0.229579	-0.581148
1416846_a_at	0.008587	0.276893	1.291732	0.949111	0.439434	-0.469337	-0.778965	-0.476922	-0.599139	-0.438556	-0.356753	0.153917
1416847_s_at	-0.528869	-0.264881	0.547009	1.308705	0.969151	0.206076	0.052664	-0.067815	-0.438955	-0.540342	-0.611893	-0.63085
1416848_at	-0.131878	0.188313	0.414821	0.066818	0.189296	0.225678	-0.576238	-0.440224	-0.376192	0.406047	0.046103	-0.012544
1416849_at	0.380924	0.851597	0.799379	-0.274319	-0.920722	-0.750024	0.169311	0.404391	0.338841	-0.388114	-0.423453	-0.187813
1416850_s_at	-0.0326	0.672795	0.647396	-0.109024	-0.815496	-0.493634	0.215849	0.576238	0.589015	-0.04694	-0.675343	-0.528255
1416851_at	-0.86857	-0.858606	0.197407	0.504319	0.663635	0.764666	0.903288	0.577442	-0.096813	-0.678082	-0.618161	-0.490524
1416852_a_at	-0.909082	-1.189077	-0.386522	0.042135	0.570766	-0.319261	-0.225536	-0.128227	0.860765	0.985419	0.787508	-0.088889
1416853_at	-1.029135	-0.765258	-0.252405	0.233203	0.428922	-0.096232	-0.733666	-0.756516	0.337741	1.163243	1.24811	0.221994
1416854_at	0.452657	-0.363048	-0.653461	-0.830252	0.223203	0.899673	0.880144	0.034676	-0.63996	-0.518525	0.024914	0.489978
1416855_at	-0.206622	-0.776764	-0.705533	0.06602	0.702071	0.978767	0.533564	0.194572	-0.322693	-0.408745	0.055161	-0.109799
1416856_at	-0.574141	-0.265118	-0.5115	-0.743002	-0.706473	0.005708	0.345416	0.586902	0.997065	0.695431	0.241255	-0.071543
1416857_at	-0.327896	-0.644961	-0.602636	-0.113227	0.22297	0.476428	-0.004523	-0.300299	-0.306897	0.654368	0.700257	0.246418
1416858_a_at	0.02086	0.811383	0.920934	0.341918	-0.233723	-0.610027	-0.380879	0.259174	0.183827	-0.37035	-0.546578	-0.396539
1416859_at	-0.219297	-0.526834	-0.354416	-0.157185	-0.167339	-0.11539	0.516477	0.833785	0.422993	0.013802	-0.300827	0.05423
1416860_s_at	-1.199699	-0.994924	0.01762	0.915959	0.534667	0.380035	-0.080207	-0.372526	-0.267661	0.431542	0.648823	-0.013628
1416861_at	0.423517	0.123808	0.444742	-0.604294	-0.507846	-0.599437	-0.079114	0.511426	0.473897	0.07435	-0.289437	0.028387
1416862_at	-0.151085	0.147738	0.151414	-0.218543	-0.011246	0.12701	0.108049	0.55013	0.641189	-0.011816	-0.528492	-0.804347
1416863_at	-0.239236	-0.475959	-0.388027	0.273112	0.933762	1.024667	0.620516	-0.504176	-0.858827	-0.522341	0.11625	0.020261
1416864_at	-0.418816	0.351117	1.077469	0.58898	-0.135577	-0.102954	0.056632	-0.096847	-0.2367	-0.507355	-0.311803	-0.264148
1416865_at	-0.110685	0.160017	0.5101	0.530528	0.311398	0.450202	0.630157	-0.264987	-0.784194	-0.979644	-0.394079	-0.058814
1416866_at	-0.395906	-0.964157	-0.949447	-0.30766	0.39816	0.928989	0.631896	-0.077726	-0.580725	0.133654	0.693144	0.489777
1416867_at	-0.563876	-0.607888	-0.300947	0.581136	1.120702	1.011614	0.017246	-0.017957	-0.263593	0.054706	-0.538595	-0.492547
1416868_at	0.19018	0.708564	0.834942	-0.019492	-0.806408	-0.82215	0.022795	0.839064	0.41905	-0.300407	-0.707685	-0.358455
1416869_x_at	-0.276811	-0.149578	0.751699	0.516713	0.500513	-0.22013	-0.517646	-0.219299	-0.072481	0.266486	-0.22741	-0.352054
1416870_at	-0.618456	-0.830903	-0.324576	-0.39397	-0.36265	-0.32392	0.038568	-0.239816	-0.01545	0.955455	1.304628	0.81109
1416871_at	-0.014566	0.302885	0.788942	0.479872	0.616573	-0.029208	-0.288121	0.033896	0.277175	-0.204456	-1.007409	-0.955586
1416872_at	0.126843	0.309593	0.653255	0.670103	-0.1034	-0.644423	-0.488338	-0.298073	-0.613924	-0.466607	0.241997	0.612972
1416873_a_at	0.048266	-0.090838	0.159972	-0.450349	-0.574458	-0.634203	-0.102512	0.055013	0.069752	-0.013016	0.719776	0.812598
1416874_a_at	-0.013782	0.133213	-0.415629	0.064123	0.336532	0.434776	-0.051197	-0.59046	-0.371428	-0.175772	0.383652	0.265972
1416875_at	-0.097053	-0.391753	0.258693	0.789642	1.417361	0.757065	-0.134926	-0.556265	-0.677493	-0.612731	-0.393264	-0.359277
1416876_at	0.06191	-0.419157	0.168592	0.151212	0.873142	0.593625	0.789663	0.472495	-0.303623	-0.934853	-0.950864	-0.502141
1416877_a_at	-0.462679	-0.31779	0.786082	1.189244	0.678038	-0.466278	-0.468675	-0.203935	0.178343	-0.064737	-0.38251	-0.465102
1416878_at	-0.225788	-0.248426	-0.02556	0.663732	0.420226	-0.110503	-0.744644	-0.740598	-0.607016	0.323393	0.694732	0.600452
1416879_at	-0.854004	-0.03021	-0.033718	-0.298595	-0.020736	0.024401	0.377705	0.266429	0.837943	0.406449	0.144395	-0.82006
1416880_at	-0.300242	-0.247047	0.239152	0.389919	0.099586	-0.380827	-0.239123	0.647362	0.680322	-0.144228	-0.427177	-0.317696
1416881_at	0.148754	0.165994	-0.318846	-1.059358	-1.060735	-0.552382	0.272869	0.845598	0.888037	0.293524	0.08654	0.290006
1416882_at	-0.899517	-0.641085	0.390008	0.923785	1.092048	0.570283	0.319634	-0.496404	-0.536862	-0.46118	0.186134	-0.446844
1416883_at	-0.374824	-0.331114	0.106141	0.151534	0.271316	-0.287805	0.024926	-0.181793	-0.181334	0.185206	0.525438	0.092308
1416884_at	-0.434096	-0.097155	-0.396009	-0.361451	0.21465	0.654283	0.351071	0.458368	0.666083	0.039179	-0.46788	-0.627044
1416885_at	0.34078	-0.070238	-0.059206	0.07815	0.251266	0.529833	0.894273	0.473763	-0.605714	-1.067013	-0.697647	-0.068245
1416886_at	-0.344483	-0.146204	-0.555896	-0.730312	-0.517031	0.529742	0.502612	0.420761	0.54754	0.495612	0.185205	-0.387548
1416887_at	-0.249501	-0.426686	-0.357346	-0.961248	-0.447887	0.387046	0.532151	0.410464	0.355363	0.687557	0.109657	-0.039569
1416888_at	-0.391843	-0.45561	0.069011	0.261413	0.080302	0.006804	0.702322	1.181902	0.724667	-0.468334	-0.814629	-0.896006
1416889_at	0.167364	-0.343303	0.027974	0.025632	-0.41239	-0.23561	-0.08408	-0.058727	-0.697615	-0.121944	0.595491	1.137207
1416890_at	-0.522074	-0.387993	0.127703	0.46035	0.383152	0.162343	0.106267	-0.077771	0.053227	0.360075	0.031902	-0.697178
1416891_at	-0.315197	-0.418975	-0.460491	-0.122496	-0.14083	0.419908	0.974211	0.705638	-0.168493	-0.564964	-0.018486	0.110176
1416892_s_at	-0.058867	0.199378	0.458632	0.144246	0.165975	0.248277	0.274655	0.400556	-0.145231	-0.834922	-0.725778	-0.126922
1416893_at	0.255736	0.19773	0.204822	-0.060866	0.17008	0.126614	-0.558575	-0.302206	-0.331879	0.165678	-0.247966	0.380834
1416894_at	-0.04572	0.082974	0.544418	0.05128	0.553243	0.669817	0.779054	-0.061767	-0.32119	-0.650442	-0.915165	-0.686502
1416895_at	0.040498	-0.677443	-0.894014	-0.700285	0.118792	0.853816	1.136354	0.330125	-0.182995	-0.275249	0.166677	0.083725
1416896_at	-0.492393	0.14994	0.673714	0.545875	0.408005	0.18615	0.677798	0.641127	0.190048	-0.982098	-1.074252	-0.923913
1416897_at	0.324937	-0.292657	-0.577537	-0.966092	-0.752594	0.011596	0.641774	0.829723	0.059265	0.045963	0.027205	0.648417
1416898_a_at	-0.01948	0.106364	-0.376423	-1.084584	-0.786569	-0.564007	-0.088556	0.211521	1.031492	1.039651	0.565671	-0.035081
1416899_at	-0.513429	-0.418728	-0.043524	0.191625	-0.410676	-0.257003	-0.32002	0.203177	0.421144	0.83364	0.208033	0.105763
1416900_s_at	-0.473071	-0.702756	-0.255658	0.007457	0.207576	-0.220324	-0.104741	-0.404448	-0.230387	0.470893	1.175629	0.529831
1416901_at	-0.558567	-0.17888	0.421178	0.431527	-0.13846	-0.821382	-0.554588	-0.000275	0.873714	0.897965	0.113862	-0.486094
1416902_a_at	-0.942279	-0.752264	0.10353	0.59954	0.839564	0.630128	0.279712	-0.192969	0.118659	0.402031	-0.141385	-0.944265
1416903_at	-0.62696	-0.499194	0.177966	0.045683	0.488503	-0.031156	0.406347	0.199038	0.13191	-0.180323	0.163749	-0.275561
1416904_at	-0.905106	-0.070674	0.908549	0.695018	-0.086939	-0.947509	-0.888781	-0.226111	0.52028	0.786914	0.332689	-0.118331
1416905_at	-0.315557	-0.795239	-0.411048	-0.434276	-0.224033	-0.258931	-0.267394	-0.524271	-0.323276	0.770619	1.504139	1.279265
1416906_at	-1.187218	-0.498984	0.354208	0.361337	-0.47639	-0.520412	-0.354562	0.33233	0.797144	1.131494	0.397393	-0.33634
1416907_at	0.467562	0.798516	0.077954	-0.524179	-0.668363	-0.461736	-0.082467	0.483729	0.422539	0.033081	-0.342901	-0.203735
1416908_s_at	0.322665	0.437959	0.126931	-0.441506	-0.47094	-0.045064	0.291197	0.89442	0.615707	-0.15773	-1.023057	-0.550584
1416909_at	-0.173309	-0.151086	-0.626737	-0.56999	-0.452437	0.286717	0.497793	0.08699	0.036891	0.04561	0.59799	0.421567
1416910_at	-0.484195	0.367635	0.766259	-0.224026	-0.906808	-0.637875	0.042118	0.251501	0.632446	0.401054	0.058913	-0.267019
1416911_a_at	-0.947965	-0.633196	0.145708	1.043468	0.608137	0.373896	-0.500269	-0.102978	-0.114512	0.228431	0.004072	-0.104791
1416912_at	-0.322495	-0.063807	0.50081	1.093079	0.210475	-0.158479	-0.67584	-0.40181	-0.411718	0.020206	-0.000423	0.210003
1416913_at	-0.856894	-0.987316	-0.222795	0.54777	0.773539	0.295797	-0.064945	-0.432824	-0.07681	0.601236	0.680895	-0.257652
1416914_s_at	-0.04136	0.514822	0.344772	0.428623	0.124093	0.261764	-0.618141	-0.078968	0.013019	-0.032613	-0.540282	-0.375731
1416915_at	-0.62012	-0.664122	0.245684	0.404321	-0.009393	-0.279161	-0.391417	-0.607162	-0.467391	0.679431	1.16338	0.54595
1416916_at	-0.581955	-1.163902	-1.077832	-0.26079	0.443704	0.211728	-0.193486	-0.222434	0.433629	0.902825	1.164781	0.343733
1416917_at	-0.852091	-0.977823	-0.644364	0.133972	0.605187	0.371453	-0.394769	-0.663172	0.045037	1.112457	1.04502	0.219093
1416918_at	-0.326959	-0.715242	-0.857489	-1.296144	-0.698573	0.098599	0.92526	0.811889	1.015836	0.711733	0.457629	-0.12654
1416919_a_at	-0.063725	-0.276232	-0.340551	-0.826489	-0.605344	-0.319399	-0.614344	-0.441404	0.150454	1.255464	1.2539	0.827668
1416920_at	-0.996937	-0.220782	0.403931	0.474728	0.24542	-0.125481	-0.818123	-0.927028	-0.166911	0.907079	0.974583	0.249521
1416921_x_at	-0.924613	-0.580468	0.295235	0.499852	0.402813	-0.399998	-0.235265	0.029099	0.913489	0.729282	0.199261	-0.928688
1416922_a_at	-0.592875	0.457547	1.021141	0.50265	-0.410025	-0.954719	-0.746366	0.086422	0.8091	0.613075	-0.176072	-0.609879
1416923_a_at	-0.573775	0.165565	0.721448	0.723271	0.022959	-0.358124	-0.602941	-0.013218	0.355793	0.279903	-0.427652	-0.293231
1416924_at	-0.662206	0.240452	0.685678	0.375082	-0.489991	-0.927638	-0.656665	0.329136	1.044437	0.750875	-0.156322	-0.532838
1416925_at	0.189123	0.002337	-0.681608	-0.662287	-0.361289	0.118932	0.522916	0.240998	-0.081538	-0.142616	0.40449	0.450543
1416926_at	-0.384231	0.085598	0.429849	0.793909	0.522868	0.583717	-0.183922	-0.125481	-0.486171	-0.328187	-0.734876	-0.173072
1416927_at	-0.670938	0.013375	0.440216	0.208773	-0.806761	-0.552559	0.090193	0.759037	0.762433	0.420028	-0.248805	-0.414992
1416928_at	0.127571	0.705873	0.845764	-0.46242	-0.969733	-0.665852	-0.269441	0.024574	0.024075	0.188265	0.102443	0.34888
1416929_at	0.181352	0.626846	1.154781	1.254575	0.708456	0.155792	-0.056009	-0.207873	-0.663541	-1.199293	-1.178248	-0.776837
1416930_at	-0.622948	-0.566271	-0.311787	-0.811719	-0.347785	0.077313	0.56537	-0.178069	0.058869	0.534896	1.081729	0.520402
1416931_at	0.407868	-0.348422	-0.00742	-0.001565	0.173659	0.119447	0.580027	0.085414	-0.746694	-0.836407	0.007646	0.566447
1416932_at	0.111402	-0.11768	-0.700995	-0.64144	0.066657	0.565804	0.46282	-0.293159	-0.37079	0.089593	0.494151	0.333637
1416933_at	-1.181654	-0.564704	0.365782	0.852892	0.389909	-0.340455	-0.747158	-0.373631	0.575124	1.065916	0.421179	-0.4632
1416934_at	-0.221861	0.030602	0.227635	-0.353936	-0.48247	-0.275513	0.311169	1.065374	0.898136	-0.062988	-0.624927	-0.511222
1416935_at	-1.061379	-0.592417	0.238351	0.722974	1.116153	0.662617	-0.236286	-0.89128	-0.539179	0.24245	0.300786	0.03721
1416936_at	0.076525	-0.438169	-0.515055	-0.043079	0.74432	1.124425	0.825503	0.317753	-0.632775	-0.6863	-0.530265	-0.242884
1416937_at	-0.462415	-0.430075	0.171513	0.28054	0.687994	0.121544	-0.232713	-0.66754	-0.18295	0.43071	0.545181	-0.26179
1416938_at	-0.300768	-1.070953	-0.875191	-0.657645	0.054999	0.115925	0.571188	0.318998	0.377833	0.463986	0.855717	0.14591
1416939_at	0.088623	-0.826606	-0.619687	-0.435952	0.320217	0.945025	0.858084	-0.000067	-0.754561	-0.332232	0.31415	0.443004
1416940_at	-0.789464	-0.086509	0.638818	0.750221	0.027104	-0.69064	-0.583937	0.147107	0.952967	0.500176	-0.189037	-0.676805
1416941_s_at	-0.330193	0.78861	0.909631	0.487627	-0.2697	-0.193464	-0.286179	0.355147	0.256438	-0.211689	-0.800149	-0.706079
1416942_at	-1.110398	-0.693538	0.466626	1.152134	0.60677	-0.366423	-0.614527	0.145823	0.647455	0.505054	-0.107995	-0.630982
1416943_at	0.085312	-0.108614	-0.273466	-0.43539	0.029415	0.469318	0.370191	0.536034	-0.103661	-0.502185	-0.292128	0.225176
1416944_a_at	0.13982	0.613423	0.158679	-0.337469	-0.78788	0.025923	0.257956	0.450498	0.348064	0.043461	-0.451155	-0.461319
1416945_at	0.10723	-0.77285	-0.764233	-0.732268	-0.277766	0.107408	0.294554	0.222453	-0.258097	0.455196	0.725887	0.892485
1416946_a_at	-1.260865	-0.763568	0.28423	0.597782	0.26815	-0.040926	-0.342189	0.091279	0.725038	0.820641	0.127049	-0.50662
1416947_s_at	-0.65234	-0.576612	0.545333	0.266653	-0.126864	-0.583856	-0.31504	0.125991	0.628033	0.846968	0.118004	-0.276267
1416948_at	-0.402932	-0.279489	-0.102841	-0.622982	-1.068722	-0.880571	0.047755	0.302283	0.743429	1.058804	0.979927	0.225341
1416949_s_at	-0.495093	-0.392102	0.293847	0.693959	0.593196	-0.295826	-0.925887	-0.968307	-0.021094	0.856917	0.636212	0.024178
1416950_at	-0.760492	-0.134763	-0.115429	-0.504804	-0.24143	0.345415	0.805045	0.878325	1.094874	0.365038	-0.503088	-1.228691
1416951_a_at	-1.257549	-0.744339	0.075887	0.95807	0.753487	-0.067382	-0.666995	-0.445737	0.505356	0.874635	0.413127	-0.39856
1416952_at	-1.06216	-0.892318	-0.096642	0.574863	0.615111	0.076997	-0.728344	-0.77124	-0.045896	1.065232	1.077986	0.186412
1416953_at	-1.059779	-0.407317	0.217983	0.378255	0.055903	-0.50724	-0.39198	0.489604	1.286727	0.896623	-0.167749	-0.79103
1416954_at	-0.475303	-0.578661	0.087261	-0.246094	-0.197354	-0.521383	0.266389	0.972633	1.196907	0.392764	-0.408144	-0.489015
1416955_at	-0.19958	-0.257565	-0.065491	0.282276	1.002776	0.520501	0.101685	0.286456	0.21185	-0.436202	-0.872886	-0.57382
1416956_at	-0.321488	-0.35627	0.47237	0.087443	0.435563	0.371359	1.074728	0.565151	0.05426	-0.660227	-0.878439	-0.844451
1416957_at	-0.071774	0.551414	0.477349	0.577722	0.25055	0.182906	-0.260747	-0.156403	-0.246757	-0.649873	-0.553559	-0.100831
1416958_at	-0.550353	0.407783	0.908126	0.481246	-0.272206	-0.921882	-0.672237	0.221746	0.898587	0.472314	-0.330676	-0.642449
1416959_at	-0.412229	0.665228	1.033169	0.386527	-0.522712	-0.995464	-0.696421	0.17854	0.693751	0.451133	-0.285089	-0.496433
1416960_at	0.24377	-0.501253	-0.851931	-0.710864	0.243196	1.138623	1.082177	0.429283	-0.50338	-0.574112	-0.177558	0.18205
1416961_at	0.195794	0.259333	0.889836	0.558928	0.570398	0.317336	-0.17968	-0.405433	-0.370239	-0.59077	-0.722289	-0.523213
1416962_at	-0.163382	-0.614063	-0.070757	0.290967	0.233389	-0.305587	0.096941	-0.052042	-0.206629	-0.229945	0.389195	0.631912
1416963_at	-0.691126	-0.222243	0.664953	0.689139	0.224017	-0.571928	-1.096066	-0.462963	0.475896	0.952165	0.242566	-0.20441
1416964_at	-0.266971	-1.017458	-0.882703	-0.103891	0.488278	0.166538	0.069349	0.109407	0.387316	0.419429	0.630452	0.000252
1416965_at	-0.425937	-0.477744	0.003528	-0.550166	-0.40458	-0.030742	0.387856	0.433849	0.389721	0.672554	0.330336	-0.328675
1416966_at	-0.413578	-0.117201	0.752232	0.633613	-0.015052	0.027299	-0.041401	-0.286608	-0.842956	-0.294483	0.114369	0.483764
1416967_at	-0.51846	-0.181971	-0.091229	-0.563861	-0.10433	0.473058	0.670904	-0.252348	-0.061766	0.244927	0.572872	-0.187797
1416968_a_at	0.632741	0.341622	-0.045041	-0.766852	-0.560389	0.154774	0.849611	0.806645	-0.150897	-0.813829	-0.563269	0.114884
1416969_at	-0.616302	0.277395	1.029361	0.841935	0.513001	0.245037	0.099443	-0.437278	-0.558592	-0.409007	-0.230168	-0.754824
1416970_a_at	-0.741917	-0.835108	-0.432389	0.085376	0.50384	0.492649	0.268352	-0.438381	-0.129811	0.533665	0.851405	-0.157681
1416971_at	-0.428191	-0.365631	0.219026	0.255415	0.804793	0.268158	0.252722	-0.185383	0.322792	0.128592	-0.29204	-0.980253
1416972_at	-0.543835	-0.414724	0.172593	0.903802	0.603239	-0.274915	-0.588867	-0.718268	-0.359486	0.299783	0.642965	0.277711
1416973_at	-0.481216	-0.443392	-0.367746	-0.195083	-0.444305	-0.541075	-0.0211	0.022649	0.591285	0.860794	0.868504	0.150685
1416974_at	0.00656	0.292788	-0.442497	-0.85934	-1.098711	-0.199917	0.225767	0.887225	0.853568	0.509022	-0.099926	-0.074538
1416975_at	-0.549915	0.615712	1.115378	0.361234	-0.392544	-0.760655	-0.58054	-0.103061	0.588339	0.468409	-0.12994	-0.632418
1416976_at	-0.99764	-0.570691	-0.382602	0.129174	0.522071	0.400326	0.160929	-0.325468	0.145424	0.201066	0.642067	0.075346
1416977_at	-0.600609	-0.324857	-0.432704	-0.470358	-0.194057	0.330418	0.232843	-0.171533	0.297701	0.868286	0.754007	-0.289138
1416978_at	-0.861576	0.037992	0.657691	0.706163	0.102266	-0.730428	-0.796772	-0.407001	0.590743	0.908418	0.280659	-0.488154
1416979_at	0.094872	-0.369212	-0.726647	-0.666764	-0.320194	0.247677	0.800761	0.949095	0.624695	0.092702	-0.419703	-0.307283
1416980_at	-0.689078	-1.372301	-0.793581	0.117986	0.885604	0.849632	0.303817	-0.389035	-0.534657	0.288053	0.899131	0.434428
1416981_at	-0.562915	-0.593794	0.343954	0.437089	0.039903	-0.306127	-0.500749	0.092979	0.417726	0.697217	-0.019582	-0.045699
1416982_at	-0.560855	-0.142058	0.158151	0.329737	0.269379	0.184491	-0.286241	0.474206	0.655144	0.234651	-0.706647	-0.609959
1416983_s_at	-0.521338	-1.095814	-0.336076	-0.231507	-0.255992	-0.393153	-0.450497	0.179384	0.570766	1.085327	0.820804	0.628095
1416984_at	0.222802	-0.010948	0.415598	0.058379	0.380043	-0.019664	0.39688	-0.00898	-0.423739	-0.485203	-0.434586	-0.090583
1416985_at	-0.123203	-0.005198	0.372702	-0.224374	-0.347579	-0.904452	-0.014849	-0.014807	0.3147	0.304667	0.557475	0.084916
1416986_a_at	-0.392622	-0.511553	-0.687451	-0.280448	-0.260635	-0.102707	-0.32261	-0.025094	0.052257	0.571633	0.974669	0.984559
1416987_at	0.639862	0.096389	-0.079065	-0.787339	-0.845386	-0.14309	0.50809	0.784771	-0.224338	-0.408732	-0.152045	0.610882
1416988_at	0.065433	-0.387368	-0.788585	-0.708406	-0.283807	0.253251	0.906565	0.939696	0.472266	-0.16573	-0.044735	-0.258581
1416989_at	-0.435493	-1.071224	-0.182134	0.293077	0.608054	0.335466	0.574047	0.400577	-0.405277	-0.557485	0.068949	0.371445
1416990_at	0.500424	-0.25388	0.069563	-0.319698	-0.610186	-0.698749	-0.496209	-0.291705	-0.526812	0.242389	1.022161	1.362703
1416991_at	-0.420489	-0.669055	-0.417458	0.372663	0.254446	0.54163	0.118225	0.213715	0.020119	0.204894	0.161233	-0.379921
1416992_at	-0.144001	0.069097	0.448486	0.75923	0.907366	0.195871	0.350431	0.233901	-0.000567	-0.805926	-1.082875	-0.931015
1416993_at	-0.4096	0.034664	0.287588	0.359724	0.348361	0.84142	0.409729	-0.236933	-0.614964	-0.607822	-0.101471	-0.310696
1416994_at	-1.100312	-0.384285	0.088225	0.29332	0.104857	-0.08708	-0.616392	-0.734889	0.262486	1.188744	1.039511	-0.054186
1416995_at	0.205878	0.072014	-0.199062	-0.46693	-0.132439	0.29834	0.312804	0.453033	0.128937	0.149601	-0.377395	-0.44478
1416996_at	-0.606493	0.082166	0.723873	0.496751	-0.037298	-0.564208	-0.647813	0.165909	0.704696	0.41429	-0.333542	-0.398331
1416997_a_at	-0.485471	-0.067296	0.286941	-0.302723	-0.353517	0.327721	1.036609	1.067785	0.62715	-0.241383	-0.917122	-0.978695
1416998_at	-0.615836	-0.157609	0.070372	0.065413	0.057956	-0.085111	-0.59441	-0.036553	0.383739	0.493907	0.329495	0.088637
1416999_at	-0.061841	-1.030388	-0.724712	-0.779723	-0.41302	-0.33074	0.431203	0.590317	0.690862	0.703549	0.655851	0.268643
1417000_at	0.105436	0.672807	0.89494	0.313586	-0.521942	-0.961895	-0.359227	0.344865	0.487751	-0.247339	-0.321333	-0.407648
1417001_a_at	0.038155	0.385875	0.797742	0.416932	0.089588	-0.00864	0.612107	0.776353	0.231225	-0.964601	-1.346683	-1.028052
1417002_at	-0.381278	-0.52138	-0.461517	-0.267282	-0.768681	-0.517533	-0.327303	0.476938	0.853991	1.254162	0.648053	0.011831
1417003_at	-0.206434	-0.030071	-0.805966	-0.891287	-0.423391	0.205668	0.718734	0.443084	0.513335	0.115666	0.333176	0.027485
1417004_at	-0.143998	0.449976	0.824777	0.700119	0.367215	0.329932	0.213479	-0.677047	-1.150312	-0.816236	-0.230847	0.132943
1417005_at	0.501698	0.017963	-0.077035	-0.152775	0.019479	0.104291	0.315523	-0.095634	-0.572939	-0.59825	0.236417	0.301263
1417006_at	0.10247	0.846891	0.833754	-0.031992	-0.664822	-0.526552	-0.062022	0.457706	0.306924	-0.198825	-0.788799	-0.274733
1417007_a_at	0.067213	0.471962	0.383599	0.069438	-0.522461	-0.037773	0.318549	0.837217	0.086741	-0.649748	-0.819272	-0.205466
1417008_at	-0.436592	-0.541519	-0.490113	0.109617	0.873108	1.150976	0.529841	0.579517	0.039139	-0.435391	-0.821057	-0.557527
1417009_at	-0.930219	-0.102003	0.283321	0.375381	0.024419	0.057304	0.135628	-0.040287	0.618395	0.627535	-0.069744	-0.97973
1417010_at	-0.64082	-0.683483	0.159614	0.729457	0.639611	-0.117607	-0.615726	-0.445555	-0.446956	0.1468	0.600134	0.674531
1417011_at	0.033254	0.058371	-0.140968	-0.786036	-0.425305	0.49781	0.79126	0.743307	0.226331	-0.070479	-0.688502	-0.239046
1417012_at	-0.248729	-0.751465	-0.571898	-0.052031	0.326784	0.668136	0.797547	0.372873	0.054167	-0.414043	-0.167786	-0.013554
1417013_at	-1.140141	-0.808181	0.370294	0.909014	0.90125	-0.027822	-0.636256	-0.756861	-0.011188	0.650971	0.728559	-0.179639
1417014_at	-1.003237	-0.922599	-0.143581	0.447659	0.635213	-0.076012	-0.460693	-0.61653	0.161708	0.978626	1.019303	-0.019857
1417015_at	-0.111006	0.678408	0.515661	-0.289855	-0.735293	-0.419617	-0.172205	0.485901	0.394628	0.04539	-0.339831	-0.05218
1417016_at	-0.598455	-0.708401	-0.159916	0.767129	1.129416	1.227836	0.39863	-0.23819	-0.753554	-0.544067	-0.135942	-0.384487
1417017_at	-1.040486	-0.354807	0.705061	0.717509	0.295668	-0.709057	-0.622941	-0.455247	0.455404	0.797979	0.592333	-0.381415
1417018_at	-0.509383	-0.610141	-0.234171	0.505309	0.013545	-0.090989	0.021959	0.081777	-0.167404	0.15836	0.639965	0.191174
1417019_a_at	0.342587	0.088186	0.257388	-0.004857	0.04959	-0.475125	-0.771306	-0.526103	-0.511134	0.217432	0.390004	0.943338
1417020_at	-0.440485	-0.806998	-0.236987	-0.125173	0.672035	0.421978	0.445691	-0.012159	0.142619	0.333274	-0.091136	-0.30266
1417021_a_at	-0.223288	-0.361439	-0.420553	-0.787639	-0.368068	-0.123503	1.11413	1.061157	0.956667	-0.102564	-0.256997	-0.487901
1417022_at	0.428192	-0.078259	-0.013005	-0.162672	-0.073855	-0.130695	-0.48366	0.058037	-0.426556	0.066908	0.027749	0.787817
1417023_a_at	-0.468682	0.219061	0.953891	0.659155	-0.088148	0.124741	0.235287	0.205206	0.031238	-0.277413	-0.714894	-0.879442
1417024_at	-0.584092	-1.319245	-0.545543	-0.131387	0.545155	0.250547	0.087351	0.430087	0.65879	0.597282	0.037827	-0.026771
1417025_at	0.015399	0.243365	0.32886	0.117745	0.425025	0.45903	0.592466	0.646596	-0.000941	-1.03515	-1.188187	-0.604207
1417026_at	-0.254592	-0.509221	0.461806	0.416322	0.550411	-0.494119	-0.333986	0.025796	0.268992	0.248895	-0.080792	-0.299514
1417027_at	0.321042	-0.594938	-0.723576	-0.662696	0.167077	0.748638	0.799929	0.06132	-0.711522	-0.52488	0.347063	0.772545
1417028_a_at	0.163874	-0.425202	-0.869292	-0.733979	0.078246	1.095711	0.956808	0.168118	-0.628821	-0.423291	0.177288	0.440541
1417029_a_at	0.309109	0.03878	-0.343244	-0.888784	-0.511773	0.275741	0.85871	0.603055	0.322773	-0.287933	-0.130571	-0.245862
1417030_at	0.248926	-0.527755	-0.622271	-0.170365	0.42609	0.939556	0.151827	0.005579	-0.469056	-0.166599	-0.014136	0.198203
1417031_at	-0.43549	0.351776	1.356799	1.562413	0.526776	-0.397895	-0.704651	-0.390921	-0.436493	-0.394455	-0.545776	-0.492084
1417032_at	-1.050761	-0.636867	-0.098575	0.822609	1.057986	0.905443	-0.28315	-0.848044	-0.571521	0.369891	0.391384	-0.058395
1417033_at	-0.080731	0.28105	0.85875	1.019225	0.657661	-0.649463	-1.066976	-0.962881	-0.360917	-0.071793	0.248594	0.12748
1417034_at	-0.396626	-0.925092	-0.074154	-0.262074	0.212391	0.091085	0.718214	0.241994	0.18532	0.228787	0.118918	-0.138763
1417035_at	-0.700668	-0.668511	-0.039741	0.486067	0.366109	-0.381809	-0.676462	-0.902798	-0.07505	0.760709	1.333874	0.498279
1417036_at	-0.474306	-0.61336	-0.0288	0.12758	-0.304718	0.002683	0.563002	0.774774	0.462038	0.077906	-0.306597	-0.2802
1417037_at	0.112954	0.32871	0.23296	-0.039622	-0.173388	-0.332488	0.333099	0.841018	0.593985	-0.556588	-0.919755	-0.420886
1417038_at	0.286276	-0.705782	-0.729922	-0.525657	0.321998	0.872325	0.727137	0.386601	-0.483173	-0.477984	0.00191	0.326269
1417039_a_at	0.09227	-0.309213	-0.4299	0.066648	-0.033554	0.405452	-0.039163	0.193037	-0.025602	0.045371	-0.15727	0.191922
1417040_a_at	0.340716	0.137661	-0.389896	-0.496725	-0.183498	0.756842	1.067748	0.592599	-0.320792	-0.815032	-0.499355	-0.190266
1417041_at	-0.747269	-0.191921	0.278881	0.498103	-0.161233	-0.013664	0.169833	0.547069	0.802011	0.231977	-0.463108	-0.95068
1417042_at	-1.080563	-0.463701	0.560265	1.098804	0.553133	-0.350717	-0.885116	-0.553174	0.326906	0.856708	0.34947	-0.412015
1417043_at	-0.773363	-0.828089	0.329725	0.668314	0.821512	-0.104164	-0.14332	-0.316681	0.146484	0.422382	0.290947	-0.513746
1417044_at	0.649333	0.536351	0.909859	0.336917	0.058952	0.201357	0.294089	-0.043418	-0.934421	-1.073928	-0.796921	-0.138171
1417045_at	-0.50544	-0.585294	0.817203	1.062859	0.739612	-0.51564	-0.490776	-0.246012	-0.089891	-0.11171	-0.000474	-0.074436
1417046_at	0.159912	-0.564265	0.033599	-0.349874	-0.185918	0.118065	0.633461	0.406224	-0.457171	-0.245176	0.154984	0.296157
1417047_at	-0.745939	0.032029	0.446607	1.157887	0.289179	0.389892	0.145603	0.271636	-0.189832	-0.436937	-0.661151	-0.698974
1417048_at	-0.301506	-0.289541	0.640779	1.037866	0.287943	-0.032761	-0.279651	-0.406169	-0.72356	-0.34443	0.089184	0.321846
1417049_at	-0.200683	0.03111	-0.01702	-0.323083	0.161817	0.421577	0.475959	0.454001	0.483983	-0.364009	-0.539226	-0.584427
1417050_at	-0.071746	0.279347	0.124644	0.589957	0.458215	0.258048	-0.31637	-0.427181	-0.513374	-0.145978	-0.296059	0.060498
1417051_at	-0.593974	-0.993802	-0.566511	-0.522512	0.099232	0.324187	0.523	0.410255	0.309017	0.696658	0.212099	0.102349
1417052_at	0.451882	0.332811	0.032875	-0.518855	-0.403283	0.096329	0.832955	0.411856	-0.042902	-0.444272	-0.403441	-0.345958
1417053_at	-0.696844	-0.298174	0.243645	0.402582	0.189077	-0.384002	-0.078727	0.077121	0.79454	0.660616	-0.052696	-0.857139
1417054_a_at	-0.827529	-0.660439	-0.145464	0.959856	1.067186	0.806276	-0.355506	-0.347841	-0.57813	0.066203	0.071155	-0.055765
1417055_at	-0.224224	-0.799056	0.312856	0.267906	0.31679	0.069102	0.454846	0.076751	-0.396494	-0.192388	-0.035103	0.149016
1417056_at	-0.324608	0.376637	1.053998	0.369359	0.180233	-0.624118	-0.195129	-0.080197	0.452974	-0.073353	-0.346497	-0.789299
1417057_a_at	-1.313092	-1.216737	-0.581005	0.240846	0.557242	0.596186	0.22084	-0.249744	0.295324	0.856585	0.9125	-0.318946
1417058_a_at	-0.324405	-0.738111	-0.464258	0.063123	0.670573	0.718446	0.289991	-0.698247	-0.524174	0.171252	0.69986	0.135949
1417059_at	-0.701873	-0.968722	-0.232027	-0.01183	0.497259	0.207667	0.167956	-0.38041	0.059267	0.765532	0.697972	-0.10079
1417060_at	-0.413421	-0.537306	-0.733724	0.241309	0.807155	0.862212	-0.072423	-0.481613	-0.229242	0.134902	0.463186	-0.041036
1417061_at	-0.170337	0.605486	0.682943	0.010303	-0.617738	-0.822745	-0.308294	0.581997	0.832146	0.11637	-0.534764	-0.375367
1417062_at	0.266519	-0.219033	-0.324082	-0.686947	-0.008379	0.275106	0.880342	0.726183	0.06902	-0.728044	-0.441338	0.190651
1417063_at	0.264485	0.476662	0.265379	-0.03723	-0.009206	-0.001179	0.439863	0.63621	0.471132	-0.780856	-0.975706	-0.749555
1417064_at	-0.578413	-0.653539	-0.004284	0.169747	0.51797	-0.411528	-0.686054	-0.689814	0.198505	0.908732	1.00806	0.22062
1417065_at	0.40306	0.147874	-0.206476	-0.882526	-0.476402	0.251695	1.12172	0.854272	0.374866	-0.493412	-0.680723	-0.413946
1417066_at	0.662286	0.128501	-0.307073	-0.834146	-0.410345	0.435499	1.014247	0.593263	-0.333886	-0.712705	-0.38828	0.152638
1417067_s_at	0.622755	-0.10481	-0.403456	-0.507814	-0.104625	0.625313	0.784369	0.448453	-0.620067	-0.736719	-0.274605	0.271207
1417068_a_at	-0.528037	-1.253505	-0.372598	0.088698	0.387322	0.447108	0.28096	0.235589	-0.238991	0.203375	0.228441	0.521638
1417069_a_at	0.377829	-0.41125	-0.263127	-0.196758	0.337953	0.398681	-0.053479	0.034899	-0.618329	-0.390386	-0.022352	0.806319
1417070_at	-0.090518	-0.433113	-0.487548	-0.134472	0.617169	1.053225	0.324009	0.016924	-0.526404	-0.473199	-0.120709	0.254636
1417071_s_at	-0.070558	-0.361894	-0.103343	0.250037	0.601791	0.008772	-0.102017	-0.779335	-0.500957	0.0165	0.745997	0.29501
1417072_at	-0.247923	-0.917625	-0.409893	0.041603	0.596971	-0.042975	-0.69078	-0.740469	-0.254335	0.805641	1.098443	0.761344
1417073_a_at	-0.255144	-0.991606	-0.766714	-0.289731	0.465526	0.708606	0.373568	0.151727	0.153938	0.066465	0.373642	0.009723
1417074_at	-0.952188	-0.169538	0.414247	0.479896	0.473736	0.191653	0.394906	-0.229159	0.25224	-0.080775	0.108027	-0.883045
1417075_at	-0.379186	-1.312518	-0.698701	-0.386568	0.178632	0.356942	0.340484	-0.124766	-0.26594	0.320236	1.135633	0.835753
1417076_at	-0.054047	-0.523265	-0.179713	-0.461105	-0.617968	-0.695683	-0.360118	-0.347449	0.04134	0.655931	1.479597	1.06248
1417077_at	0.399525	0.629882	0.701495	0.011702	0.046379	0.48668	0.825292	0.432173	-0.475819	-1.236528	-1.254334	-0.566447
1417078_at	-0.943496	-1.193622	-0.530595	-0.217369	0.608341	0.21631	0.677182	0.305539	0.692506	0.503855	0.27101	-0.389662
1417079_s_at	0.119231	0.406213	0.616998	0.171179	0.274098	0.193942	0.178825	-0.857612	-1.043224	-0.478209	0.135181	0.283378
1417080_a_at	-0.140776	0.362354	0.220221	0.012088	0.535068	0.867584	0.853836	0.173567	-0.186378	-0.790265	-1.145125	-0.762174
1417081_a_at	-1.080912	-1.479615	-0.071771	0.637111	1.092876	0.399524	0.15578	-0.253035	-0.177752	0.228228	0.533067	0.016501
1417082_at	0.038283	-0.129149	0.093331	-0.48267	-0.230813	-0.462853	-0.24523	0.139763	0.92148	0.783928	-0.060259	-0.365811
1417083_at	-0.431625	-0.519171	-0.127962	-0.116953	0.387601	0.636972	0.874223	0.030684	-0.261379	-0.256518	0.219747	-0.435619
1417084_at	-0.739089	-0.371418	0.813542	0.723415	0.642546	-0.281241	-0.681609	-0.570306	-0.156796	0.300559	0.342412	-0.022015
1417085_at	-0.082298	0.258669	0.23538	-0.193795	-0.559948	-0.51886	-0.001716	0.234183	0.527431	0.564577	-0.07118	-0.392439
1417086_at	0.138802	0.204687	0.000686	-0.472974	0.028931	0.58203	0.483348	0.365685	-0.220252	-0.641061	-0.474328	0.004446
1417087_at	-0.463794	-0.64863	-0.58702	-0.507321	-0.676235	-0.503887	-0.651925	-0.140143	0.488738	1.556616	1.344643	0.788958
1417088_at	0.122053	-0.253799	0.158711	-0.327878	-0.702636	-0.522637	0.297148	1.216916	0.64862	0.033662	-0.477171	-0.19299
1417089_a_at	0.000268	-0.379196	-0.517479	-0.839008	-0.699298	-0.592969	-0.509497	-0.464595	0.21102	1.21452	1.457134	1.119101
1417090_at	-0.459072	-0.301545	-0.039419	0.382263	0.458878	0.360511	-0.684359	-0.330276	0.120419	0.789935	-0.047209	-0.250128
1417091_at	0.074962	0.782912	0.970912	-0.166343	-0.924712	-0.69439	-0.163807	0.466814	0.319055	0.051617	-0.520431	-0.196589
1417092_at	0.437867	-0.224743	-0.761228	-0.854278	0.090711	0.825149	0.841125	0.452921	-0.131435	-0.322923	-0.288498	-0.064669
1417093_a_at	-0.017832	-0.214144	-0.516282	-0.814168	-0.746724	-0.245793	0.290687	0.215977	0.586821	0.649235	0.794433	0.01779
1417094_at	-1.171027	-1.588312	-0.557614	0.004394	0.392554	-0.032722	-0.197426	0.005134	0.457334	1.22012	1.13385	0.333714
1417095_a_at	-0.164163	-0.160715	0.128419	0.153496	0.774425	0.640219	0.693875	0.128819	-0.517654	-0.976063	-0.678106	-0.022553
1417096_at	0.254996	-0.072872	0.17456	0.000192	-0.056886	0.023942	0.330461	0.927291	0.093642	-0.42344	-0.999078	-0.252809
1417097_at	-0.719513	-0.716328	-0.298176	-0.466688	-0.028417	-0.310754	-0.117558	-0.092614	0.914365	1.197777	0.910178	-0.272273
1417098_s_at	-0.681929	-0.262523	0.648084	0.680829	0.432062	-0.094515	0.269093	-0.490203	-0.356584	-0.320909	0.400103	-0.223508
1417099_at	-0.32919	-0.389446	-0.249136	0.368319	0.48681	-0.411919	-0.531457	-0.291182	0.198799	0.275622	0.58282	0.28996
1417100_at	-0.691054	-0.372241	0.419733	0.500228	0.121191	-0.232654	-0.188089	0.600248	0.876895	0.564758	-0.658252	-0.940763
1417101_at	-0.697628	-0.151503	0.557268	1.185243	1.441816	0.675071	-0.123842	-0.810433	-0.677531	-0.421004	-0.291375	-0.686083
1417102_a_at	-0.33406	-0.42663	-0.038086	0.340561	0.639278	0.017444	-0.535152	-1.07255	-0.552173	0.250919	1.130478	0.57997
1417103_at	-0.192599	0.431742	0.242622	-0.395233	-0.646485	0.135678	0.559579	0.188868	0.266186	0.129218	-0.21235	-0.507224
1417104_at	-0.616969	-0.455331	-0.023128	-0.156464	0.129462	0.606288	0.731769	-0.06493	-0.134476	0.279027	0.227024	-0.52227
1417105_at	-0.233512	0.625003	0.699647	0.154102	-0.735961	-0.924162	-0.478876	0.442054	0.932636	0.572837	-0.393	-0.66077
1417106_at	0.412382	0.245607	0.413586	0.353874	0.361172	0.152157	0.167762	0.488621	0.045382	-0.772578	-1.084074	-0.783892
1417107_at	-0.780837	-0.260772	0.178943	0.000319	-0.04962	0.27054	0.006293	-0.204636	0.03751	0.671449	0.146828	-0.016018
1417108_at	-0.65317	-0.898413	-0.084583	0.325722	0.224171	0.038569	-0.073704	-0.290075	-0.050554	0.722309	0.79943	-0.059702
1417109_at	-0.194039	0.338781	0.078455	-0.488743	-0.298052	-0.239108	-0.05276	0.228239	0.500057	0.070323	-0.007099	0.063947
1417110_at	-0.736046	-0.42188	0.311735	0.514581	0.543861	-0.07933	-0.577323	-0.942599	-0.199783	0.514797	0.995665	0.076321
1417111_at	-0.433381	-0.652794	-0.181922	0.143054	0.121657	0.042537	-0.561023	-0.085492	-0.205101	0.507295	0.499529	0.80564
1417112_at	0.163598	0.938198	0.537022	-0.074677	-0.563247	0.029399	0.450322	0.590158	0.197539	-0.565909	-0.935997	-0.766405
1417113_at	-0.03681	0.34677	0.822162	0.692316	-0.05876	0.065223	-0.078187	0.224008	-0.762171	-0.708874	-0.646984	0.141305
1417114_at	-0.392599	0.20958	-0.259658	-0.452791	-0.338501	0.513081	0.480901	0.151606	-0.164282	-0.08094	0.073664	0.259938
1417115_at	-0.507327	-1.124648	-0.619082	0.183403	0.917236	0.91016	0.612681	0.396104	-0.332349	-0.143552	-0.104849	-0.187777
1417116_at	-0.680894	-0.581347	-0.78477	-0.461164	0.681742	1.005613	0.839515	-0.011044	0.210121	0.059036	0.022605	-0.299412
1417117_at	-0.374828	-0.685807	-0.583338	-0.706378	-0.157237	0.234275	-0.027527	-0.613781	-0.251477	0.791242	1.450507	0.924349
1417118_a_at	-0.201306	-0.074347	-0.393453	-0.472174	-0.155732	0.062175	0.085676	-0.463632	-0.122014	0.538077	0.69767	0.49906
1417119_at	-0.175655	0.152095	-0.255508	-0.640063	-0.956265	-0.282547	-0.209879	0.797051	0.86793	0.719257	0.043966	-0.060379
1417120_at	0.108849	-0.102159	0.658519	0.50616	0.514735	0.216204	0.177505	0.14623	-0.346557	-0.72305	-0.61138	-0.545055
1417121_at	1.082481	0.775129	0.361283	-0.454786	-0.628835	-0.226999	0.094527	0.067616	-0.733702	-0.724971	-0.244757	0.633015
1417122_at	-0.866104	-0.753914	-0.220755	0.785786	1.268828	0.841669	0.044359	0.036132	0.147956	0.151203	-0.610778	-0.824382
1417123_at	-0.245089	-0.001968	0.360071	0.374461	-0.558271	-0.465176	-0.110669	0.734686	0.706259	0.328958	-0.467067	-0.656195
1417124_at	0.035681	-0.556558	-0.372925	-0.506567	0.189088	-0.265745	-0.119855	-0.33926	0.057504	0.396466	0.985352	0.496818
1417125_at	-1.051606	-1.005489	0.013582	0.826379	1.123232	0.55038	-0.379692	-0.918159	-0.42529	0.568272	0.727272	-0.028882
1417126_a_at	-0.1632	0.48237	0.893048	0.530108	0.105295	-0.055349	0.134221	0.370296	0.239242	-0.249882	-1.176356	-1.109792
1417127_at	-0.190824	-0.471158	-0.463978	-0.37453	-0.529231	0.022513	0.343037	0.432444	0.231408	0.53842	0.21833	0.243568
1417128_at	-0.193791	-0.690209	-0.104936	-0.721626	-0.545255	-0.639175	0.205212	0.247487	0.169005	0.487124	1.062329	0.723836
1417129_a_at	-0.479559	-0.688536	-0.165773	0.208594	0.186203	-0.067429	-0.370487	-0.29174	-0.319026	0.310298	1.061716	0.615738
1417130_s_at	-0.603673	0.165117	0.769812	0.471818	-0.186925	-0.659193	-0.870445	0.007771	0.605446	0.658479	-0.109478	-0.248728
1417131_at	0.098807	-0.661731	-0.49255	-0.527551	-0.185186	-0.520058	0.456395	0.62659	0.542416	0.026623	0.347048	0.289198
1417132_at	-0.163177	0.255988	0.884696	0.575647	-0.371853	-0.731548	-0.774599	-0.101989	-0.20516	-0.047912	0.215765	0.464141
1417133_at	0.051755	-0.573976	-0.217012	-0.424317	0.009274	-0.240351	-0.36263	0.275924	0.437731	0.747054	0.088209	0.20834
1417134_at	-0.503715	-0.025647	0.593733	0.691384	-0.206802	0.082447	0.304642	0.506191	-0.088126	-0.416701	-0.387446	-0.549959
1417135_at	-0.240303	0.323443	0.928246	0.549317	0.083053	-0.001012	0.165881	0.491645	-0.064844	-0.671235	-1.122246	-0.441945
1417136_s_at	0.488204	0.876431	0.629175	-0.047696	-0.554368	-0.637545	-0.3404	-0.456283	0.00112	-0.178476	0.208145	0.011694
1417137_at	-0.182707	0.326096	0.367988	0.249794	0.465326	0.726821	-0.069185	-0.229226	-0.45505	-0.419733	-0.449622	-0.330503
1417138_s_at	-0.527856	0.249641	0.595201	0.838763	0.375801	0.464049	0.259683	0.508976	0.118182	-0.65176	-1.277381	-0.953301
1417139_at	-0.564581	-0.582007	0.123566	-0.010704	-0.17531	-0.800899	0.119061	0.776615	0.955821	0.415356	0.163075	-0.419993
1417140_a_at	-0.678279	0.049508	-0.535628	-0.497812	-0.407543	0.455951	0.707189	0.9637	0.884726	0.280528	-0.481684	-0.740656
1417141_at	0.445732	0.142848	0.175622	-0.717996	-0.423411	0.046882	0.856122	0.646594	0.161961	-0.629773	-0.46905	-0.235531
1417142_at	-0.922365	-1.291062	-0.299048	0.52081	1.030866	0.268512	-0.291791	0.056653	0.328644	0.600421	0.259171	-0.260814
1417143_at	-0.300169	-0.037629	-0.307281	-0.307298	-0.130998	-0.149246	-0.799918	-0.787539	-0.02387	1.081502	1.148481	0.613962
1417144_at	-0.08032	-0.869552	-0.228986	0.121997	0.797114	0.844066	0.360198	-0.365383	-1.122083	-0.465459	0.369283	0.639123
1417145_at	-0.934448	0.110736	1.034497	0.782811	0.046598	-0.544676	-0.771213	-0.556501	0.249438	0.685463	0.284072	-0.386777
1417146_at	0.259335	0.7993	0.598258	-0.512735	-0.912296	-0.926945	-0.149997	0.553393	0.753888	0.074736	-0.359791	-0.177145
1417147_at	-0.742498	-0.938357	-0.396844	-0.156918	-0.084905	0.286347	0.158171	-0.307505	-0.530337	0.526423	1.276568	0.909855
1417148_at	-1.025253	-0.840711	-0.67864	-0.5939	-0.350362	-0.221694	0.607197	0.855332	1.279768	0.85412	0.60043	-0.486288
1417149_at	-0.629157	-0.672477	-0.325027	0.326394	0.926182	0.631751	-0.350694	-1.13116	-0.624071	0.366866	0.976757	0.504636
1417150_at	0.174999	-0.144067	-0.109673	-0.621545	-0.144355	0.773688	1.09987	0.655965	-0.164899	-0.509079	-0.584026	-0.426878
1417151_a_at	-0.170768	-0.508543	0.060371	0.231504	-0.225152	-0.003193	-0.268515	-0.002685	-0.216097	0.44066	0.498824	0.163592
1417152_at	-0.947988	-0.235853	-0.480018	0.039853	0.046652	0.001046	-0.09144	-0.011622	0.833062	0.719804	0.513825	-0.38732
1417153_at	-0.575579	-0.775784	-0.343287	0.242348	0.669142	0.298972	-0.015308	-0.4696	-0.34224	0.113288	0.92281	0.275237
1417154_at	-0.061315	0.55901	1.112513	0.029678	-0.650444	-0.88455	-0.240407	0.258214	0.41305	0.089067	-0.430565	-0.19425
1417155_at	-1.201631	-0.812888	-0.363392	0.321414	0.968157	0.419069	-0.001922	-0.287351	0.672477	0.614425	0.357062	-0.68542
1417156_at	-0.217883	-0.344556	0.137909	0.220481	0.361877	0.416284	-0.314317	-0.259633	-0.632059	0.318472	0.017511	0.295913
1417157_at	0.249454	0.539861	0.485715	0.247658	-0.141407	0.351083	0.491011	0.55576	-0.562915	-0.884151	-1.076533	-0.255534
1417158_at	-0.110178	0.426018	0.382514	0.377505	0.230691	0.315753	0.107988	-0.709503	-0.842349	-0.301977	0.01797	0.105571
1417159_at	0.038703	0.410937	0.12231	-0.470681	-0.730596	-0.087453	0.565292	0.644394	-0.142305	-0.145115	-0.161698	-0.043791
1417160_s_at	-0.453501	0.161649	0.580006	0.11204	-0.89729	-0.407258	0.277968	0.703624	0.324007	0.274809	-0.248351	-0.427702
1417161_at	-0.808857	-0.99134	-0.481299	0.138074	0.567098	0.185002	0.058669	-0.544659	0.029017	0.679708	1.090281	0.078307
1417162_at	0.139351	-0.188764	-0.199764	-0.995055	-1.152431	-0.922496	-0.392896	0.40139	0.495244	0.863659	0.949497	1.002266
1417163_at	-0.744409	-1.01742	-0.841848	-0.178317	0.414377	0.770737	0.284645	0.061474	0.167191	0.715562	0.637735	-0.269726
1417164_at	-0.350309	-0.124303	0.628226	0.236915	0.297209	-0.181303	-0.081955	-0.913555	-0.38412	0.265198	0.573386	0.03461
1417165_at	-0.331201	0.515125	0.665089	0.533988	0.185974	-0.25559	-0.16004	0.071235	0.208467	-0.477112	-0.611048	-0.344885
1417166_at	-0.733274	0.057546	0.984033	1.356755	0.924033	0.374986	-0.107784	-0.860954	-0.763115	-0.571094	-0.12845	-0.532683
1417167_at	0.05634	0.543198	1.000598	0.777862	-0.228903	-0.835264	-0.408345	0.438784	0.348551	-0.443399	-0.743477	-0.505947
1417168_a_at	-0.982022	-0.384492	0.531049	0.74411	0.266838	-0.46021	-0.985641	-0.344405	0.526581	1.001238	0.319902	-0.23295
1417169_at	-1.232732	-0.693154	0.411	0.888698	0.565205	-0.311023	-0.818405	-0.333895	0.554712	0.923199	0.395788	-0.349393
1417170_at	-0.397979	0.099086	0.088198	0.043709	-0.231542	-0.793552	-0.565633	0.411254	1.141504	0.620178	0.070849	-0.48607
1417171_at	0.10636	0.024832	0.032013	0.151443	0.367576	0.918942	0.387825	0.455858	-0.394448	-0.501547	-0.97092	-0.577935
1417172_at	-0.377661	-0.469243	-0.570889	0.180029	0.935456	1.232607	0.50274	-0.035348	-0.210341	-0.477288	-0.255176	-0.454886
1417173_at	-0.582716	-1.219285	-0.764172	-0.090687	0.436883	0.020022	-0.023233	-0.391737	-0.006131	0.699699	1.278325	0.643031
1417174_at	-0.178084	-0.118	-0.311681	-0.341219	0.244586	1.114401	1.265272	0.335664	-0.603004	-0.955517	-0.387302	-0.065114
1417175_at	-0.619026	-0.120882	0.219119	0.127084	0.078206	0.015706	-0.20278	-0.800202	-0.449885	0.169434	1.020468	0.562759
1417176_at	-1.077837	-0.320728	0.490636	0.555559	-0.202767	-0.925724	-0.571974	0.028761	0.769395	0.755041	0.65088	-0.151242
1417177_at	-0.810059	-0.760155	-0.293069	0.419331	0.708039	0.097101	-0.535007	-0.713185	0.232702	0.939836	0.901043	-0.186576
1417178_at	-0.440897	-0.355731	-0.557055	-0.493767	-0.295478	0.046617	-0.176721	-0.297624	0.112164	0.874569	0.845005	0.738917
1417179_at	-0.032632	0.377027	0.877669	0.791037	0.841144	-0.15399	-0.453297	-0.697837	-0.529462	-0.380156	-0.296382	-0.34312
1417180_at	-0.796129	-0.064607	0.313146	0.247989	0.334806	0.404541	0.474078	0.027138	-0.148747	0.132243	-0.317623	-0.606835
1417181_a_at	0.666459	1.158368	0.928888	-0.275943	-0.663797	-0.432867	-0.016364	-0.120601	-0.063194	-0.421455	-0.525807	-0.23369
1417182_at	-0.228207	0.235878	0.107532	0.161957	-0.018488	0.340899	0.258817	0.688601	0.518739	-0.187996	-1.107329	-0.770402
1417183_at	-0.87638	-0.068288	0.800848	1.316089	0.474921	-0.123449	-0.634653	-0.130777	0.301458	0.23574	-0.473241	-0.822267
1417184_s_at	-0.671288	-0.11108	0.762701	0.560473	-0.01381	-0.348578	-0.203081	0.276468	0.750466	0.482397	-0.536244	-0.948426
1417185_at	0.278582	0.131181	-0.07028	-0.401147	-0.12439	-0.15362	0.319983	0.645109	0.340743	-0.575391	-0.480203	0.089432
1417186_at	-0.31622	-0.845487	-0.533496	-0.595495	-0.303991	-0.331694	0.567711	0.541984	0.666204	0.621356	0.508263	0.020866
1417187_at	-0.190202	-0.289355	0.235864	0.500481	1.157669	0.206958	0.01071	-0.017232	0.254099	-0.365447	-0.74244	-0.761104
1417188_s_at	-0.440612	0.184275	-0.281781	-0.281736	-0.175013	0.467637	0.616359	0.718492	0.591406	-0.249938	-0.484655	-0.664434
1417189_at	-0.652985	0.605979	0.866357	0.60606	-0.086592	-0.121352	0.044124	-0.198734	0.202693	0.013641	-0.279508	-0.999683
1417190_at	-1.071138	-0.235717	0.643608	0.88745	0.196578	-0.437353	-0.821303	-0.311987	0.585303	0.891106	0.191024	-0.51757
1417191_at	-1.10948	-0.628601	0.412682	0.753067	0.572255	-0.467932	-0.640158	-0.294334	0.725591	0.862734	0.41102	-0.596843
1417192_at	-0.697325	-0.192512	0.290012	0.120194	0.284084	0.185336	-0.378502	-0.006734	0.351476	0.435217	-0.06727	-0.323977
1417193_at	-0.702693	-1.002307	-0.043916	0.505928	0.06312	-0.143491	-0.21585	0.10025	0.20938	0.778427	0.430751	0.0204
1417194_at	-0.951347	-0.790329	-0.380765	-0.076399	-0.132878	-0.382934	-0.552562	-0.362221	0.698178	1.464994	1.352988	0.113275
1417195_at	0.048338	-0.159346	-0.042172	0.379626	1.064999	0.5596	0.370484	-0.063548	-0.4914	-0.958521	-0.567411	-0.140649
1417196_s_at	-0.85091	-0.132081	0.685186	1.271443	0.450385	-0.062962	-0.073893	0.310742	0.186781	-0.410713	-0.600707	-0.773272
1417197_at	-0.128057	0.103577	0.016244	-0.305204	-0.839616	-0.19965	0.293748	0.79335	0.617309	0.488309	-0.347655	-0.492354
1417198_at	-0.321947	0.335083	0.623569	-0.028774	-0.47597	-0.237989	0.838246	0.967844	0.608743	-0.478771	-0.93792	-0.892114
1417199_at	-0.028564	0.163524	-0.019594	-0.650957	-0.812487	0.031502	0.138253	0.644909	0.137287	0.138342	-0.12536	0.383143
1417200_at	-0.139575	-0.668767	-0.841045	-0.814358	-0.474964	0.030428	0.771922	0.686258	0.77303	0.221524	0.418001	0.037547
1417201_at	0.151327	-0.289556	0.24594	0.37442	0.076511	-0.179785	-0.365261	-0.129503	-0.586036	-0.351267	0.151646	0.901564
1417202_s_at	-0.310525	-0.376548	-0.944801	-0.479002	0.423538	1.16246	0.695735	0.113519	-0.107566	-0.203722	0.090031	-0.063118
1417203_at	0.67361	0.245218	-0.231567	-0.913256	-0.577635	0.295794	0.987075	0.721838	-0.107921	-0.699331	-0.488698	0.094871
1417204_at	-0.713134	-0.29153	0.132014	0.477241	0.742948	0.294329	0.100142	-0.593343	-0.027731	0.272784	0.276222	-0.669942
1417205_at	-0.815725	-0.62802	0.211057	0.859239	0.448986	-0.510821	-0.998153	-0.509928	0.333216	1.018319	0.722403	-0.130572
1417206_at	-0.979559	-1.010576	-0.097289	0.678733	0.75994	0.160348	-0.197219	-0.615157	-0.126489	0.691861	0.7756	-0.040192
1417207_at	-0.054401	-0.902723	-0.209848	0.522858	1.224391	0.523216	-0.160074	-0.371831	-0.621172	-0.290644	0.075203	0.265026
1417208_at	0.44144	0.738878	0.409686	-0.480691	-0.649045	-0.203764	0.626397	0.60135	0.091015	-0.793423	-0.617426	-0.164415
1417209_at	-0.04168	0.09672	0.35796	-0.318217	-0.860555	-1.081096	-0.101683	0.935826	1.106446	0.274711	-0.145957	-0.222476
1417210_at	-0.340272	-0.443985	-0.339459	0.782785	1.039462	0.811271	0.038914	-0.13104	-0.586306	-0.582031	-0.249645	0.000307
1417211_a_at	0.160657	0.622651	0.97709	0.277599	-0.61903	-1.072582	-0.443559	0.248771	0.191465	-0.275175	-0.27157	0.203681
1417212_at	-1.204412	-1.012074	0.176131	0.838848	1.049778	0.574884	-0.335126	-0.662569	-0.204718	0.653882	0.387352	-0.261975
1417213_a_at	-0.061236	0.089211	-0.568223	-1.163563	-0.896257	-0.147213	0.259284	0.226941	0.283605	0.638641	0.832359	0.506454
1417214_at	0.628739	0.48914	0.259863	-0.380692	-0.50141	-0.468561	0.468107	0.802118	0.2123	-0.669781	-0.660583	-0.17924
1417215_at	0.102706	-0.438213	-0.350894	-0.792109	-0.944448	-0.312814	0.096542	0.708515	0.445794	0.799959	0.401313	0.283648
1417216_at	-0.875955	-1.289081	-0.291156	0.405637	0.432984	0.380339	0.241021	0.046872	-0.377212	0.101457	0.63413	0.590967
1417217_at	-0.17588	-0.064233	-0.913917	-0.991032	-0.397068	0.669192	0.48354	0.22885	0.306419	0.470821	0.313022	0.070285
1417218_at	-0.571087	0.147476	0.907758	0.927269	0.451246	0.125397	0.284721	0.237029	-0.168391	-0.674835	-0.656824	-1.009761
1417219_s_at	-0.684443	-0.416528	0.218849	0.361382	0.29212	0.350989	-0.075555	0.441202	0.421923	0.145307	-0.604782	-0.450464
1417220_at	-0.612295	0.122797	0.870978	1.111498	0.679116	-0.094004	-0.728647	-0.630125	-0.175105	0.341174	-0.200295	-0.685094
1417221_at	-0.467178	-1.089494	-1.253082	-1.25192	-0.549206	0.162125	0.585368	0.67117	0.464859	0.908648	1.092635	0.726074
1417222_a_at	0.21965	0.521343	0.486414	-0.169041	-0.309554	0.231668	-0.072567	0.059271	-0.373341	-0.407872	-0.330316	0.144347
1417223_at	-0.21685	0.492339	0.902061	-0.036707	0.019051	-0.017155	0.455647	-0.10866	0.05868	-0.389889	-0.392247	-0.76627
1417224_a_at	-0.659931	-0.980594	-0.489382	0.156268	0.697148	0.090996	-0.294353	-0.71023	0.098325	0.738345	1.161721	0.191686
1417225_at	0.518522	-0.305982	-0.086971	-0.441585	0.019712	-0.018026	0.721661	0.306605	-0.334898	-0.659729	-0.029758	0.310449
1417226_at	0.169458	-0.652051	-0.928944	-0.716883	0.100414	0.852977	0.397159	0.366239	-0.263654	-0.0402	0.12985	0.585638
1417227_at	0.010373	0.661295	0.46338	-0.07013	-0.811371	-0.652402	-0.336987	0.427623	0.748867	0.367774	-0.469557	-0.338866
1417228_at	0.506812	-0.085836	0.076117	-0.624926	-0.491296	-0.609064	0.159475	0.485661	-0.059752	-0.247151	0.114777	0.77518
1417229_at	-0.257999	0.014742	-0.768469	-0.72106	-0.360984	0.352638	0.600199	0.839766	0.618159	0.055615	-0.098906	-0.273702
1417230_at	-0.163324	0.65312	0.824528	0.149764	-0.250777	-0.170232	-0.078757	0.2607	0.286398	0.159752	-0.790165	-0.881006
1417231_at	0.484536	0.327164	-0.036669	-0.800658	-0.703632	0.1189	0.656681	0.714611	-0.018541	-0.589314	-0.403548	0.25047
1417232_at	0.761545	0.114093	-0.466926	-0.57402	-0.160445	0.477597	0.52751	0.139145	-0.658033	-0.606299	-0.157169	0.603004
1417233_at	-0.701453	-0.031699	0.749588	0.709798	0.132155	-0.709414	-0.96133	-0.159619	0.736725	0.810996	-0.073503	-0.502244
1417234_at	-0.478133	-0.520355	-0.525654	0.379219	0.919089	1.320491	0.233206	0.023183	-0.328599	-0.246748	-0.379844	-0.395856
1417235_at	-0.389989	-1.319469	-0.996126	-0.391374	0.707231	1.085859	0.679814	-0.004584	-0.505937	-0.023722	0.56637	0.591928
1417236_at	-0.344183	-0.829829	-0.599243	0.092468	0.626543	1.158127	0.571485	-0.172246	-0.841991	-0.430707	0.334071	0.435507
1417237_at	0.653726	0.179947	0.20827	0.041532	-0.105639	-0.23901	0.06495	0.692222	0.279851	-0.540991	-0.913552	-0.321306
1417238_at	0.00001	-0.654493	-0.708702	-0.363748	-0.21743	0.328879	0.791281	0.925572	-0.137478	-0.40657	0.023729	0.418949
1417239_at	-0.237521	0.595809	0.984107	0.357034	-0.414456	-0.650953	-0.391436	-0.147901	0.140858	-0.021981	-0.234011	0.020448
1417240_at	-0.400155	-0.112864	0.735871	0.118365	-0.116194	-0.522344	-0.47611	0.132544	0.230378	0.42947	-0.047142	0.028182
1417241_at	-0.132935	0.363567	0.293776	0.104866	-0.283828	-0.502504	-1.028803	-0.491905	0.060666	0.886937	0.370774	0.359388
1417242_at	-0.626491	-0.060077	0.28114	-0.381021	-0.857073	-0.141591	0.617133	0.514727	0.334412	0.513811	0.174973	-0.369945
1417243_at	-0.738952	-0.384042	0.386889	-0.022575	-0.494912	-0.510757	0.303748	0.661379	0.854384	0.720274	-0.038824	-0.736612
1417244_a_at	-0.173794	0.873246	1.390907	1.017312	0.383012	0.143536	-0.133634	-0.552938	-1.033867	-0.890129	-0.671714	-0.351937
1417245_at	-0.934303	-0.728502	0.422042	1.028444	0.826341	0.088078	-0.556947	-0.213571	0.042715	0.568648	-0.067152	-0.475794
1417246_at	-0.404631	-0.980606	-0.553789	-0.25594	0.076185	0.362606	0.691293	0.206187	0.041158	0.39695	0.487985	-0.067399
1417247_at	-0.327644	0.523939	0.646458	0.218574	-0.928561	-0.984882	-0.435881	0.325308	0.657402	0.620966	0.088338	-0.404017
1417248_at	-0.304782	-0.233008	0.038844	0.471856	0.829508	0.479261	0.532054	0.186041	0.209	-0.776445	-0.774976	-0.657352
1417249_at	-0.70414	-0.415817	-0.321195	-0.280252	-0.334386	-0.287423	-0.367503	-0.392722	0.470448	1.274386	1.263738	0.094866
1417250_at	-0.824752	-0.293003	0.514461	0.739788	0.425386	-0.378426	-0.400716	0.089775	0.551566	0.299783	-0.346227	-0.377634
1417251_at	0.020218	0.688363	0.498152	-0.43325	-0.676342	-0.546406	0.113209	0.728897	0.903578	0.025046	-0.714745	-0.606722
1417252_at	-0.300471	0.055289	0.42861	0.532517	0.55428	0.207315	0.01092	-0.850919	-0.770645	-0.127182	0.345418	-0.085133
1417253_at	0.462029	0.670403	0.689379	-0.054976	0.381458	0.475788	0.534987	-0.010659	-0.597567	-1.187894	-1.007006	-0.355944
1417254_at	-0.605738	-0.493187	-0.171026	-0.311447	-0.36924	-0.69755	-0.689773	-0.424534	0.397928	1.217991	1.516161	0.630415
1417255_at	-0.495121	-0.698563	-0.662883	-0.184365	0.118262	0.502807	0.305652	-0.362012	-0.356169	0.491733	0.996046	0.344614
1417256_at	-0.520735	-0.459893	-0.376937	-0.371341	-0.392054	-0.045828	-0.132919	0.476185	0.789671	1.166411	0.09673	-0.229289
1417257_at	-0.781558	-0.259094	0.403321	0.72954	0.288705	-0.126071	-0.57881	0.103372	0.608078	0.619106	-0.4139	-0.592688
1417258_at	-0.715472	-1.415863	-0.760339	-0.070683	0.883597	0.786093	0.440468	-0.370527	-0.291673	0.342511	0.91413	0.257757
1417259_a_at	-0.07386	-0.664286	-0.1463	0.467759	0.227672	-0.223022	-0.069863	0.167348	-0.043431	0.048819	0.285004	0.02416
1417260_at	-0.422835	-0.576524	-0.516775	-0.394088	-0.0588	0.393881	0.114991	-0.297039	-0.382993	0.302458	1.13203	0.705694
1417261_at	-0.098226	0.367661	0.300355	-0.113783	-1.153108	-1.032167	-0.782229	0.156206	0.603585	0.994698	0.517848	0.239161
1417262_at	0.242013	0.001354	-0.41137	-0.45461	-0.278802	-0.359583	0.171204	0.506335	0.771815	-0.145237	-0.085172	0.042054
1417263_at	-0.525169	-0.06523	0.199093	0.485262	0.197553	0.431623	0.030358	-0.131974	-0.338587	-0.216546	-0.221101	0.154721
1417264_at	0.290852	0.195846	-0.345999	-0.614204	-0.288979	0.431135	0.802091	0.40689	-0.220932	-0.573736	-0.067776	-0.015187
1417265_s_at	0.102871	0.38302	0.133277	-0.33367	-0.504639	0.304457	0.974117	0.723165	0.18503	-0.64704	-0.781255	-0.539332
1417266_at	-0.122006	-0.815688	-0.541819	-0.886155	-0.462953	0.328263	1.04003	0.752603	0.318286	0.010291	0.234528	0.14462
1417267_s_at	-0.678969	-0.080672	0.671977	0.099438	-0.201239	-1.03061	-0.387181	0.048521	0.90562	0.734433	0.331979	-0.413296
1417268_at	-0.053585	0.217189	1.060265	0.937074	0.522013	-0.759778	-0.679559	-0.275518	-0.006877	-0.333933	-0.291785	-0.335507
1417269_at	-0.882078	-0.651779	-0.058242	0.755189	0.699328	-0.194731	-0.28886	0.444622	0.952299	0.415058	-0.344252	-0.846557
1417270_at	-0.093326	-0.854222	-0.989372	-0.626667	-0.226461	-0.288099	0.181567	0.364778	0.659512	0.457357	0.869285	0.545648
1417271_a_at	-0.13692	-0.521911	-0.055455	-0.207431	-0.26381	-0.378029	0.352454	1.14147	0.917801	0.126716	-0.628105	-0.346779
1417272_at	-0.23634	0.091693	-0.603067	-0.283641	0.27605	0.914539	0.632576	0.403386	0.189575	-0.352819	-0.624115	-0.407837
1417273_at	0.379526	-0.152337	-0.317503	-0.721272	-0.282459	0.624373	1.19146	0.464895	-0.375501	-0.606609	-0.26094	0.056365
1417274_at	-0.820552	-1.058949	-0.628303	0.408141	1.355437	0.952204	0.314692	-0.47681	-0.18812	0.084629	0.360155	-0.302524
1417275_at	0.349173	0.779156	1.247733	1.11191	0.367378	-0.647195	-0.833189	-0.904502	-0.749741	-0.668698	-0.210561	0.158537
1417276_at	0.098303	0.26299	0.096902	-0.206201	-0.705155	-0.32521	-0.115882	-0.113516	0.021364	0.409437	0.578098	-0.001129
1417277_at	-0.096681	-0.549721	-0.458557	0.088888	0.784039	0.164357	0.128804	0.112598	0.01141	-0.242489	-0.099426	0.156778
1417278_a_at	0.139282	0.090134	0.457682	0.061299	0.230071	-0.066109	-0.692553	-0.192137	-0.038725	0.260774	-0.314549	0.064832
1417279_at	-0.972288	-0.356327	0.498003	1.308817	0.706016	0.197698	-0.68874	-0.486843	-0.106604	0.319957	-0.05005	-0.36964
1417280_at	-0.017721	0.336833	0.166422	-0.189335	-0.297042	-0.103672	0.082587	-0.026101	0.216786	0.345565	0.043465	-0.557788
1417281_a_at	-0.333342	-0.477231	-0.402206	-0.473114	-0.295986	-0.165218	-0.355483	0.126622	0.656015	1.233221	0.36755	0.119174
1417282_at	-0.472156	-0.809463	-0.154257	-0.15978	-0.408727	-0.446974	-0.110749	0.360204	0.164982	0.532683	0.63797	0.866268
1417283_at	-1.160888	-0.357924	0.011473	0.231972	0.315533	0.962404	0.68662	-0.117987	-0.120124	0.079073	0.10719	-0.63734
1417284_at	-0.205802	0.493696	0.725537	0.504569	0.835175	0.618102	0.502535	-0.077509	-0.507418	-1.141534	-1.049826	-0.697524
1417285_a_at	-0.863802	-0.397717	0.221414	0.984678	0.967793	0.234201	-0.65742	-0.935143	-0.287595	0.505747	0.340413	-0.112572
1417286_at	-0.694949	-0.584875	0.091564	0.358418	-0.072307	-0.348085	-0.14132	-0.065052	0.358806	0.787761	0.393334	-0.083294
1417287_at	-0.079393	-0.257522	0.353625	0.280984	0.424333	0.581216	0.351655	-0.768396	-1.237636	-0.434114	0.359072	0.426179
1417288_at	-0.389388	-0.531762	-0.509307	-0.225636	-0.365794	-0.180984	0.257295	0.494088	0.703941	0.26125	0.552071	-0.065775
1417289_at	-0.393315	-0.526942	-0.092331	-0.203598	-0.596655	-0.250165	-0.344726	0.213187	0.172993	0.567793	0.776217	0.677541
1417290_at	0.065691	-0.218815	-0.041096	-0.048321	0.356571	0.338491	0.661625	-0.228632	-0.428108	-0.360858	0.101941	-0.198491
1417291_at	-0.127201	0.181332	0.15161	-0.527002	0.004289	0.454938	0.771475	0.670063	0.10165	-0.577658	-0.708582	-0.394915
1417292_at	0.442994	-0.386152	-0.499417	-0.80471	-0.516777	0.356626	0.821267	0.462022	-0.444575	-0.298907	0.282327	0.585302
1417293_at	-0.867386	-0.176913	0.69966	0.490749	-0.278723	-0.895343	-0.634933	0.167225	0.81841	0.708507	0.171478	-0.202729
1417294_at	-0.81508	0.113597	0.837997	0.913091	0.077565	-0.686376	-0.690301	-0.626457	0.161816	0.615034	0.428384	-0.32927
1417295_at	0.167475	0.223144	0.198139	-0.438778	-0.555386	0.059743	0.35051	0.215382	-0.409166	-0.503524	0.025382	0.66708
1417296_at	-0.5561	-0.448764	0.102856	0.791611	0.870728	1.063053	0.879353	0.60337	-0.145073	-0.845539	-1.259128	-1.056367
1417297_at	0.143685	0.102126	0.092712	-0.142202	-0.434808	-0.660147	-0.851251	0.06196	0.546845	0.592348	0.092664	0.456069
1417298_at	0.375058	0.906342	0.435451	-0.37878	-0.671453	-0.134385	0.587622	0.641292	0.198703	-0.529387	-0.920107	-0.510357
1417299_at	-0.756166	-0.049217	0.13321	0.240434	0.316905	0.207746	-0.487412	-0.119123	0.497107	0.614126	0.067299	-0.664911
1417300_at	-0.542263	-0.604573	-0.755454	-1.001468	-0.586586	-0.029119	-0.159584	-0.094794	0.582809	1.382135	1.178931	0.629965
1417301_at	0.501737	0.086814	0.158383	-0.542178	-0.50305	0.044128	0.771013	0.946599	0.110379	-0.698539	-0.730924	-0.144363
1417302_at	-0.628793	-0.147809	0.647076	1.012603	0.760338	0.172471	-0.178228	-0.722529	-0.337767	0.01889	0.102821	-0.699071
1417303_at	-0.145724	-0.728257	-0.603	-0.360856	0.403052	0.644619	0.686025	-0.245969	-0.361389	0.030054	0.596009	0.085436
1417304_at	-0.135731	-0.172559	0.632662	0.74044	0.536742	-0.259882	-0.71503	-0.870191	-0.81515	-0.176355	0.404819	0.830235
1417305_at	-0.243068	-0.43071	-0.120455	-0.530999	0.230448	0.573098	0.921322	0.295009	0.156561	0.021894	-0.418566	-0.454533
1417306_at	-0.744404	-0.397551	-0.578658	-0.599176	-0.402857	0.483547	0.497233	0.256753	0.373862	0.603255	0.697205	-0.189208
1417307_at	-0.519662	0.181624	0.224184	0.272345	0.441389	0.513122	-0.060402	0.314275	0.559838	0.118872	-0.979747	-1.065839
1417308_at	-0.096222	-0.041151	-0.475755	-0.663192	-1.02928	-0.224079	0.249067	0.308919	0.127782	0.563963	0.7697	0.510249
1417309_at	-0.76462	-0.591531	-0.076265	0.194909	0.540276	-0.03624	-0.010093	0.372427	0.653285	0.276469	-0.308302	-0.250313
1417310_at	-1.023728	-0.797163	-0.22737	0.178398	-0.218468	-0.41691	-0.130316	0.557353	0.899462	0.802793	0.32093	0.055021
1417311_at	0.582071	-0.028724	-0.484266	-0.948173	-0.419181	0.518807	0.989733	0.511489	-0.426668	-0.587555	-0.113181	0.40565
1417312_at	-0.449266	-0.366805	0.508674	0.705278	0.41531	-0.536037	-0.251096	0.216158	0.176735	-0.299822	-0.137502	0.018372
1417313_at	-0.140012	-1.032161	-0.724696	-0.242078	0.433232	0.116083	0.344409	0.121025	-0.197002	0.037226	0.646482	0.637493
1417314_at	-0.420305	-0.703471	-0.299789	0.31159	0.782292	0.790695	0.381768	-0.444543	-0.551854	0.040221	0.326769	-0.213374
1417315_at	-0.359178	-0.106049	0.342998	-0.359256	-0.106783	-0.451143	-0.284032	0.131489	0.507374	0.418333	0.130062	0.136185
1417316_at	-0.550678	-0.370519	0.318728	-0.178609	-0.359701	-0.372741	0.141988	0.567276	0.947269	0.620175	-0.273987	-0.4892
1417317_s_at	-0.336449	-0.752551	-0.032778	0.3636	0.326036	0.228382	0.207159	0.10962	-0.034809	0.266365	-0.130638	-0.213939
1417318_at	0.156832	-0.450786	-0.110765	-0.537598	-0.526351	0.174436	0.767053	0.51407	-0.521011	-0.34846	0.163439	0.719141
1417319_at	-0.652885	-0.223014	-0.146101	0.144485	0.504786	1.391389	0.673163	0.071556	-0.415777	-0.262648	-0.419431	-0.665525
1417320_at	-0.493441	0.393368	1.074995	0.603777	-0.078184	-0.583955	-0.235918	0.17467	0.677737	0.147973	-0.53054	-1.15048
1417321_at	-0.711339	-0.77516	0.001311	0.477908	0.097868	-0.591303	-1.097053	-0.175957	0.729108	1.258422	0.741295	0.044898
1417322_at	-0.459039	-0.152218	0.382254	0.924201	0.995025	0.821817	-0.031005	-0.973678	-1.106202	-0.399361	0.183561	-0.185356
1417323_at	-0.533919	-0.534161	0.22245	0.63928	0.951188	1.123182	1.047549	0.104394	-0.617553	-0.829509	-0.706364	-0.866536
1417324_at	-0.035133	-0.557257	-0.914523	-0.125096	0.433296	0.720971	0.269256	0.585966	0.068027	-0.182225	-0.311773	0.048491
1417325_at	-0.03482	0.143587	-0.319493	-0.534764	-0.702185	-0.699277	0.218721	0.715245	0.950646	0.14446	0.105537	0.012343
1417326_a_at	-0.770984	-0.163648	0.402473	0.589004	0.6566	0.041317	0.133286	-0.269141	0.049428	-0.285682	0.157205	-0.539857
1417327_at	-0.021041	-0.130989	0.203855	0.182732	-0.264457	-0.170265	0.208616	0.931393	0.195784	-0.545153	-0.566045	-0.024429
1417328_at	0.441936	0.034706	0.422782	-0.068642	-0.29812	-0.476722	-0.213152	-0.20343	-0.750026	-0.348931	0.322091	1.137506
1417329_at	-0.186723	0.391813	0.126336	0.032851	0.079656	0.314186	0.173147	0.770113	0.58277	-0.241863	-1.077407	-0.964879
1417330_at	0.285	-0.115772	0.848671	0.10581	-0.291603	-1.03852	-0.327651	0.000384	-0.012806	-0.081604	0.178194	0.449897
1417331_a_at	0.294348	0.184763	0.055003	-0.898104	-0.903296	-0.388468	0.590149	0.342284	0.080142	-0.250213	0.336354	0.557039
1417332_at	-0.137744	0.427869	0.97102	0.219755	-0.248715	-0.391745	-0.452805	-0.861315	-0.551442	0.062828	0.656107	0.306184
1417333_at	-0.627504	-0.959146	-0.311775	0.35785	0.95395	0.252891	-0.186292	-0.660539	-0.311	0.39438	0.87138	0.225806
1417334_at	0.163124	0.263536	0.275582	-0.393463	-0.981227	-0.581691	0.175514	0.62055	0.41554	0.08808	-0.236948	0.191405
1417335_at	-0.643445	-0.035071	0.679503	1.3403	0.501354	0.210979	-0.18022	-0.303151	-0.455804	-0.360905	-0.380262	-0.373277
1417336_a_at	-0.090319	0.367851	0.30941	-0.398848	-1.032282	-1.086239	-0.258788	0.517915	0.808012	0.320447	0.284846	0.257996
1417337_at	0.424929	-0.434789	-0.359898	-0.389401	-0.058723	-0.534366	-0.187957	0.13128	0.09788	0.111585	0.341258	0.858202
1417338_at	-0.467675	-0.391579	0.635478	1.310477	0.986843	0.217379	0.164355	-0.131603	-0.40313	-0.626957	-0.591706	-0.701881
1417339_a_at	-0.182301	-1.093441	-0.827839	-0.500808	0.506415	0.77575	0.601208	-0.335388	-0.541661	0.081298	0.892228	0.624539
1417340_at	-0.348543	-0.653119	-0.064908	-0.020922	0.773103	0.510179	-0.239024	-0.541031	-0.446544	0.113884	0.468588	0.448336
1417341_a_at	-0.601941	-0.050274	0.220234	0.247631	-0.07711	-0.396938	-0.026898	0.367405	0.73805	-0.039443	-0.029867	-0.350848
1417342_at	-0.784016	-0.684271	-0.221866	0.165268	0.404272	0.474823	0.268282	0.045031	0.189855	0.309698	-0.104679	-0.062396
1417343_at	-0.415336	-0.537268	-0.824954	-0.146644	0.398401	1.209476	0.551681	0.528881	-0.15929	-0.178641	-0.267909	-0.158397
1417344_at	-0.92393	-0.649836	0.177595	0.708303	0.57334	-0.406398	-0.549082	-0.507289	0.382261	0.848788	0.557431	-0.211184
1417345_at	-0.094713	0.614757	0.366168	0.256994	0.245144	0.865211	0.238726	0.076705	-0.251613	-0.526102	-1.065114	-0.726164
1417346_at	-0.260479	-0.418841	-0.644973	-0.625827	-0.685724	-0.673494	-0.347092	0.570772	1.2691	1.336952	0.606158	-0.126553
1417347_at	-0.04287	-0.240888	-0.293869	-0.614007	-0.72968	-0.010729	0.648875	0.143898	-0.407312	0.070374	0.774911	0.701297
1417348_at	-0.40367	0.382916	-0.04923	0.259036	0.048814	0.238054	0.30353	0.161053	-0.053742	-0.222295	-0.190167	-0.4743
1417349_at	0.014377	0.849994	0.586663	-0.06856	-0.517016	0.175639	0.169083	0.112722	-0.324849	-0.421066	-0.309676	-0.267308
1417350_at	-0.05302	-0.133876	0.82646	0.288897	-0.006133	-0.06061	0.532186	0.317739	-0.413397	-0.482502	-0.501868	-0.313874
1417351_a_at	0.453065	-0.41833	-0.346804	-0.000797	0.494164	0.353863	-0.240647	-0.451121	-0.957594	-0.239012	0.405307	0.947904
1417352_s_at	-0.358266	-0.682588	-0.7463	-0.703831	-0.870596	-0.322662	-0.098342	0.166679	0.374988	0.977681	1.411277	0.851959
1417353_x_at	-0.168029	-0.28873	-0.493877	0.070035	0.78914	1.473247	0.834012	0.123496	-0.680178	-0.791253	-0.684195	-0.18367
1417354_at	-0.023361	-0.36591	0.089212	-0.07113	0.102684	-0.393084	-0.007904	-0.431014	-0.150672	0.323665	0.695585	0.231929
1417355_at	0.206841	-0.455368	-0.462767	-0.21182	0.538557	0.685584	-0.022762	-0.406636	-0.83806	-0.227937	0.264399	0.929969
1417356_at	0.51419	-0.2909	-0.295008	-0.599563	-0.366627	-0.15517	-0.138912	-0.306384	-0.59735	0.100777	0.74356	1.391388
1417357_at	-0.85545	-0.100863	0.482742	0.9846	-0.020907	0.008305	-0.139978	-0.124809	-0.331208	0.071691	0.256851	-0.230975
1417358_s_at	-0.064204	0.110679	0.76636	0.395141	-0.345184	-0.453368	0.136444	0.9662	0.36877	-0.432357	-0.902056	-0.546426
1417359_at	0.023777	0.601242	1.028387	0.114729	-0.240122	-0.415098	-0.567985	-0.13961	-0.01097	0.101722	-0.337738	-0.158331
1417360_at	-0.285777	-1.130985	-0.72915	-0.392994	0.714549	0.312496	0.511071	-0.037099	-0.003887	0.042045	0.62334	0.376391
1417361_at	-0.026678	0.281657	0.379521	0.239255	-0.11343	-0.082009	0.011795	-0.523731	-0.607331	-0.230534	0.548583	0.122903
1417362_at	-0.270568	-0.155358	-0.674729	0.006478	0.657308	1.157352	0.084219	-0.062405	-0.09645	0.034411	-0.3326	-0.347657
1417363_at	-0.53565	-0.641852	-0.143119	0.580948	1.455944	1.035694	0.214034	-0.241845	-0.382515	-0.370958	-0.379236	-0.591446
1417364_at	-0.317618	-1.075431	-0.730273	0.092234	1.065698	0.982854	0.227352	-0.328006	-0.459419	0.010969	0.434819	0.096821
1417365_a_at	-1.118176	-1.52586	-0.460117	0.555124	0.812817	0.48805	0.369872	0.024905	0.251147	0.38009	0.475211	-0.253062
1417366_s_at	-0.365102	-0.601174	-0.239137	0.563301	0.552957	0.568889	-0.048691	-0.567869	-0.835427	-0.025673	0.457831	0.540095
1417367_at	-0.743103	-0.913607	-0.753386	0.035429	0.244898	1.023968	0.300337	0.26662	-0.060778	0.515715	0.128416	-0.044509
1417368_s_at	-0.443459	-0.253322	0.574902	0.637861	0.888327	0.691598	0.252385	-0.278277	-0.571838	-0.206844	-0.63943	-0.651901
1417369_at	-0.156304	0.241469	1.175136	0.771833	0.545123	-0.028302	-0.494018	-0.368658	-0.387248	-0.274776	-0.726672	-0.297583
1417370_at	-1.068106	-0.88768	0.013174	0.729967	0.749135	0.330995	0.414629	0.017137	0.070884	0.116087	0.235618	-0.721839
1417371_at	0.357033	0.716062	0.582073	-0.559591	-0.916066	-0.425285	-0.309121	-0.418302	-0.294683	0.143023	0.495	0.629857
1417372_a_at	0.111016	0.96809	0.569284	0.082468	-0.536987	-0.123303	-0.309115	0.213511	-0.1611	-0.227403	-0.488161	-0.0983
1417373_a_at	0.077092	-0.856503	-0.795291	-0.601368	0.348654	0.933729	0.994207	0.114936	-0.565998	-0.35862	0.340559	0.368603
1417374_at	0.047618	-0.888423	-0.877243	-0.532139	0.427681	1.058053	0.855173	0.021361	-0.662228	-0.324661	0.395036	0.479772
1417375_at	-0.39543	0.039614	-0.457826	-0.850382	-0.222956	0.684199	1.136018	0.506414	0.17465	-0.270366	-0.098807	-0.245127
1417376_a_at	0.31796	-0.181512	-0.570848	-0.819437	-0.639856	0.152952	0.964307	0.682647	0.049202	-0.241086	0.113589	0.172081
1417377_at	-0.159018	-0.054477	0.083457	-0.318461	-0.657041	-0.07772	0.650752	0.735446	0.162456	-0.416165	-0.164732	0.215503
1417378_at	0.178358	-0.643838	-0.357444	-0.665299	-0.393822	0.286537	0.85482	0.682086	-0.241867	-0.334576	0.017807	0.617238
1417379_at	-0.499482	-0.136732	0.552218	0.539347	0.316817	0.000135	0.743466	0.400606	0.31583	-0.583505	-0.611538	-1.03716
1417380_at	-0.372439	-0.250309	0.211579	0.366566	0.338508	-0.33269	-0.648356	-0.450827	-0.058889	0.359465	0.287353	0.550039
1417381_at	-0.07727	0.191206	0.427054	-0.010471	0.456778	0.45996	0.192588	-0.710683	-0.827442	-0.491399	0.290379	0.099299
1417382_at	-0.004517	0.37407	0.448543	-0.303611	-0.101543	-0.430295	0.194238	-0.385421	0.216796	-0.051134	0.277705	-0.23483
1417383_at	-0.394636	0.449288	1.124333	0.593746	-0.51493	-1.010222	-0.657232	0.173313	0.723276	0.406482	-0.2655	-0.627918
1417384_at	-0.250736	0.344938	0.887797	0.139288	-0.444286	-0.78523	-0.214937	0.586064	0.885136	0.294036	-0.693864	-0.748207
1417385_at	-0.323799	0.277511	0.612628	0.425448	0.217716	-0.735153	-0.893368	-0.212033	0.571337	0.517536	-0.159786	-0.298039
1417386_at	-0.047311	0.143166	-0.30362	0.155267	-0.207267	0.002839	-0.455428	0.351916	0.554527	0.487797	-0.291448	-0.390437
1417387_at	0.258188	-0.308396	0.201994	0.012298	-0.049214	-0.700289	-0.377328	0.145799	0.060437	0.297172	0.16946	0.289877
1417388_at	0.067736	-0.148699	-0.391983	0.006613	-0.22162	0.561174	0.262536	0.488755	-0.118113	-0.210327	-0.215472	-0.0806
1417389_at	-1.120895	-0.978923	0.270237	1.169936	1.012239	0.108558	-0.059362	-0.31981	-0.116839	0.091314	0.295637	-0.352091
1417390_at	0.264849	0.351918	0.436402	0.26134	-0.163557	0.096182	0.137497	0.263333	-0.671317	-0.938093	-0.384426	0.345876
1417391_a_at	-0.701293	-0.677129	-0.130983	-0.111918	0.008397	-0.518942	0.386423	0.633324	1.062922	0.282789	0.24939	-0.48298
1417392_a_at	-0.619433	-0.696861	-0.337924	0.152696	0.74159	1.331298	0.632478	0.007214	-0.381705	-0.345835	-0.170411	-0.313106
1417393_a_at	-0.606622	-0.224031	-0.143431	0.240172	0.832179	1.318572	1.004336	0.05545	-0.556108	-0.933319	-0.557721	-0.429477
1417394_at	-0.119697	-0.516409	-0.209228	-0.382135	-0.617413	-0.080846	0.511259	0.559438	-0.315454	-0.196073	0.498595	0.867964
1417395_at	-0.63639	-0.600487	0.46883	0.832719	0.402828	-0.376966	-0.618308	-0.173341	-0.094832	0.188395	0.21566	0.391891
1417396_at	-0.724505	-0.663094	-0.932699	-0.454196	0.57722	1.312308	0.875871	0.01489	0.027418	0.101396	0.222691	-0.357301
1417397_at	-0.355014	-0.334371	0.099587	0.096485	-0.469941	-0.895663	-0.276861	0.723007	0.693311	0.383988	0.348528	-0.013054
1417398_at	0.2149	0.957584	0.859016	0.149047	-0.823962	-0.888042	-0.071025	0.478368	0.37001	-0.281298	-0.574495	-0.390103
1417399_at	-0.592042	-0.431321	-0.235318	0.265302	0.293955	0.513559	-0.244546	-0.010441	0.049992	0.406149	-0.114164	0.098875
1417400_at	0.348129	-0.159555	-0.350832	-0.615956	0.236971	0.786566	0.789489	-0.082146	-0.887915	-0.758815	0.049889	0.644175
1417401_at	0.160753	-0.062194	-0.501393	-0.831765	-0.322222	0.676603	1.207409	0.642102	-0.118332	-0.494095	-0.176677	-0.180191
1417402_at	-0.556986	0.217645	0.593775	0.465382	0.867404	0.373676	-0.057913	-0.649958	0.036612	0.010371	-0.315836	-0.984172
1417403_at	-1.272871	-0.790684	0.352155	0.869218	0.328452	-0.259825	-0.352682	-0.089565	0.588691	0.90979	0.393072	-0.67575
1417404_at	-1.28461	-1.077967	0.237653	0.373151	0.210016	-0.364903	-0.35088	0.051482	0.786925	1.173198	0.556263	-0.310328
1417405_at	-0.09463	0.382758	0.62635	-0.037086	-0.233478	-0.50553	0.527439	0.296438	0.245667	-0.588449	-0.27695	-0.34253
1417406_at	-0.872653	-0.104109	0.878715	1.087312	0.159599	-0.498763	-0.815118	-0.004378	0.464382	0.583498	-0.232383	-0.646101
1417407_at	-0.354593	-0.27394	-0.008641	-0.185908	0.00956	-0.137381	-0.584982	-0.184414	0.039773	0.78888	0.666114	0.225533
1417408_at	0.083288	0.179152	0.307156	-0.118225	-0.09772	0.429728	0.728534	0.772204	0.065953	-0.530315	-0.923091	-0.896665
1417409_at	-1.009555	-0.554471	0.144168	0.764866	0.039218	-0.303976	-0.551221	0.183674	0.754869	1.014136	0.160356	-0.642065
1417410_s_at	0.344452	0.290112	0.262482	0.096741	-0.176586	-0.372565	-0.650071	-0.159472	-0.057238	0.431919	-0.15918	0.149407
1417411_at	0.225733	0.766953	0.127171	0.011084	0.035259	0.435776	0.551157	0.271801	-0.111741	-0.848105	-0.968964	-0.496124
1417412_at	-0.606171	-0.212848	-0.511868	-0.019481	-0.334438	0.295352	0.154569	0.396066	0.570711	0.407467	0.219829	-0.359189
1417413_at	-0.138042	-0.06522	0.376294	0.457123	0.012116	-0.281826	-0.762409	-0.338239	-0.566397	0.189916	0.285944	0.830739
1417414_at	-0.726638	-0.627051	0.108584	-0.041264	0.26936	-0.072609	0.573043	-0.25421	-0.107393	0.077023	0.647112	0.154042
1417415_at	0.783652	0.004936	-0.198913	-0.636192	-0.801488	-0.440256	-0.05511	-0.045713	-0.417214	0.014368	0.769247	1.022683
1417416_at	-0.212386	-0.283887	0.261891	0.149064	-0.164268	0.095965	-0.04145	-0.172799	-0.401496	-0.04021	0.564366	0.245209
1417417_a_at	-0.491075	-0.993044	-0.482557	-0.292265	0.111421	0.155498	0.47886	-0.020107	0.215395	0.627532	0.767673	-0.077332
1417418_s_at	-0.760723	-0.26278	0.442647	0.625279	0.373215	0.318515	0.467149	0.063661	0.129292	0.060065	-0.353159	-1.103158
1417419_at	-0.629183	-0.149843	0.772059	0.584512	0.488963	-0.314285	-0.524079	-0.041056	0.511363	0.335092	-0.462593	-0.570949
1417420_at	-0.927935	-0.806331	-0.105142	-0.127521	-0.08803	-0.588834	-0.351245	0.14334	0.908145	0.886508	0.824163	0.232881
1417421_at	-0.73447	-0.309271	0.065612	-0.21426	-0.113257	0.282631	0.660214	0.205618	0.419545	0.356473	0.202458	-0.821291
1417422_at	-0.644329	-0.872212	-0.534598	-0.164983	-0.067807	0.025676	0.392524	0.391675	0.719896	0.824524	0.424178	-0.494544
1417423_at	-1.38235	-1.497626	-0.533828	0.057418	0.576982	0.189178	0.055888	-0.26071	0.364451	0.996261	1.205226	0.229109
1417424_at	-0.724698	-0.3841	0.474495	0.476618	0.431511	-0.310427	-0.194628	0.417477	0.849243	0.154827	-0.38605	-0.804269
1417425_at	-0.502067	-0.681656	-0.795025	-0.092309	0.988972	1.532941	0.946033	-0.000996	-0.555467	-0.533201	-0.140031	-0.167196
1417426_at	0.284018	-0.239933	-0.580572	-0.654316	-0.301615	0.487354	0.611135	0.303906	-0.327294	-0.447124	0.179697	0.684746
1417427_at	-1.265995	-1.09367	-0.480027	-0.185797	0.113534	0.74224	0.608911	0.19355	0.285903	0.859175	0.444565	-0.222389
1417428_at	-0.571439	-0.800509	0.00082	0.583944	0.405519	-0.000683	-0.205616	-0.167835	-0.344874	0.347742	0.320665	0.432266
1417429_at	-1.12283	-1.141852	-0.220172	0.830523	1.031985	0.582397	-0.482102	-0.580932	-0.21833	0.656319	0.595094	0.069899
1417430_at	-0.484583	-0.109664	0.175518	0.054554	-0.491906	-0.643409	0.112011	0.558105	0.533472	-0.053048	0.188678	0.16027
1417431_a_at	-0.471045	0.143813	-0.23922	-0.090629	0.414584	0.786521	0.634792	-0.044658	-0.216538	-0.229942	-0.126284	-0.561394
1417432_a_at	-1.082939	-0.893026	0.160182	1.029206	0.869913	0.499195	-0.128743	-0.517694	-0.526475	0.078847	0.362776	0.148758
1417433_at	-0.404637	0.337568	-0.091816	-0.314314	-0.35931	-0.009027	-0.117365	-0.137851	0.017985	0.302389	0.597569	0.178808
1417434_at	-0.271294	0.485481	0.345215	-0.334481	-0.628987	-0.683238	0.043496	0.723892	1.213967	0.281525	-0.441641	-0.733935
1417435_at	-0.085833	0.387292	1.025343	0.93116	0.623391	-0.287145	-0.57704	-0.174933	-0.289098	-0.588861	-0.75211	-0.212167
1417436_at	-0.243803	-0.62258	-0.599456	-0.831051	-0.690141	-0.273572	0.271874	0.962961	1.222736	1.029834	0.071788	-0.298591
1417437_at	-1.356348	-1.478633	-0.802527	-0.263	0.27418	0.77454	0.62999	0.157652	0.351035	0.879414	0.942952	-0.109256
1417438_at	0.040652	0.345222	0.491523	0.319594	-0.295236	-0.365865	-0.128088	0.475579	0.039425	-0.372323	-0.657101	0.106618
1417439_at	-0.262946	-0.642224	-0.498694	-0.624746	-0.375826	-0.302067	-0.308544	-0.566914	-0.193783	0.893447	1.635061	1.247236
1417440_at	-0.002443	-0.385365	-0.043247	-0.396239	-0.187959	-0.034955	-0.242058	0.367886	0.222511	0.409994	-0.105692	0.397567
1417441_at	-0.04091	0.632904	0.695425	-0.116865	-0.872339	-0.699573	-0.42547	0.364702	0.116276	0.286026	-0.143053	0.202877
1417442_a_at	0.075467	0.600733	0.867125	0.390988	-0.228403	-0.255166	0.177001	0.637413	0.228928	-0.579805	-1.247191	-0.667089
1417443_at	-0.186939	-0.093051	-0.16741	-0.770321	-0.731201	0.206391	0.200574	-0.165513	-0.154074	0.660929	0.673115	0.527501
1417444_at	-0.556318	-0.623549	-0.517873	-0.549594	-0.381212	-0.209728	-0.403986	0.100454	0.929667	1.534874	0.75002	-0.072755
1417445_at	-0.443007	-0.565174	-0.392562	-0.114573	-0.010477	-0.329175	-0.555837	-0.295925	0.470711	1.269751	0.918599	0.047668
1417446_at	0.094773	-0.132444	-0.330883	-0.736412	-0.522387	-0.097852	-0.418499	0.302531	0.488609	0.710706	0.209683	0.432175
1417447_at	0.278017	-0.842664	-0.851268	-0.46864	0.009239	0.078098	0.166595	0.524778	-0.032897	0.096691	0.364291	0.67776
1417448_at	-0.99069	-0.613965	0.095138	0.673019	1.189712	0.279641	-0.281374	-0.52907	0.11706	0.211829	0.092293	-0.24359
1417449_at	-0.836801	-0.186231	0.2921	0.094576	-0.241531	-0.790751	-0.114774	-0.104965	0.843562	0.757021	0.578304	-0.290509
1417450_a_at	0.499235	0.143563	-0.214512	-0.736554	-0.45843	0.03146	0.430001	-0.04785	-0.543889	-0.238701	0.243792	0.891885
1417451_a_at	-0.649273	-0.554619	0.252526	0.693131	0.834652	0.684813	0.742758	0.025244	-0.193363	-0.418152	-0.414188	-1.00353
1417452_a_at	-0.830269	-0.57848	0.03295	0.515863	0.425624	0.189697	-0.093398	-0.330349	0.200743	0.750742	0.211226	-0.494348
1417453_at	-0.661513	-0.168176	-0.420665	-0.102955	-0.271785	0.395391	0.310668	0.670497	0.809141	0.389878	-0.376824	-0.573658
1417454_at	0.709665	0.694735	0.36151	-0.459302	-0.428305	0.193767	0.782539	0.559529	-0.268296	-0.965509	-0.888642	-0.291693
1417455_at	-0.507857	-0.758634	-0.05651	-0.025211	0.752655	1.214903	1.074031	-0.195475	-0.829989	-0.586654	-0.02389	-0.05737
1417456_at	-0.522043	-1.143306	-0.935116	-0.129587	0.378895	0.20659	-0.262166	0.06047	0.227638	0.975853	0.720344	0.422429
1417457_at	-0.146355	-0.732689	-0.766966	-1.001855	-0.349403	0.724787	1.090946	0.421379	-0.027084	0.213566	0.388282	0.185391
1417458_s_at	0.085753	-0.523939	-0.245976	-0.081161	0.309595	0.685601	0.928755	0.241168	-0.35774	-0.479621	-0.388146	-0.17429
1417459_at	-0.577254	-0.163665	0.784028	0.654024	0.464395	-0.323809	-0.808686	-0.594895	0.127103	0.703908	0.138602	-0.403749
1417460_at	-0.597905	-0.218455	0.198558	0.435204	0.645123	-0.175763	-0.583814	-0.518291	0.313335	0.669883	0.346284	-0.514161
1417461_at	-0.175899	0.374304	1.085376	0.553998	0.302406	-0.060799	0.52917	-0.131104	-0.428718	-0.954731	-0.495899	-0.598104
1417462_at	0.060671	-0.048611	-0.08631	0.127063	-0.126071	-0.227446	-0.148236	0.788401	0.861662	0.219592	-0.659842	-0.760871
1417463_a_at	0.620017	0.482737	0.010468	-0.769165	-0.395858	0.500096	0.889569	0.288705	-0.544369	-0.800496	-0.393485	0.111782
1417464_at	-0.778757	-0.737476	-1.062385	-0.584009	0.163495	1.009601	0.909557	0.504011	0.415495	0.211313	0.295883	-0.346726
1417465_at	0.32918	0.974661	0.573007	-0.323104	-0.604282	-0.82117	-0.493372	-0.053551	0.360432	0.222159	-0.186247	0.022287
1417466_at	0.602184	0.020558	-0.131544	-0.61349	-0.626214	0.08304	0.378538	0.628745	-0.308151	-0.480044	-0.10573	0.552106
1417467_a_at	0.033137	-0.666354	-0.420337	-0.394654	-0.279721	0.36299	0.130485	0.113464	-0.541226	0.285431	0.470223	0.906561
1417468_at	0.004865	0.116661	0.092272	-0.319878	-0.471293	0.002449	0.83942	0.816397	0.288328	-0.438175	-0.710027	-0.221018
1417469_at	-0.553338	-0.887253	-0.681843	-0.443241	-0.027079	0.133866	0.018735	-0.582053	-0.174519	0.908726	1.442398	0.845601
1417470_at	0.235902	-0.599217	-0.382054	-0.448275	-0.507591	-0.325152	-0.166986	-0.110878	-0.513969	0.295701	1.142422	1.380097
1417471_s_at	-0.893181	0.001885	0.869067	0.499752	-0.048923	-0.792397	-0.781156	-0.222478	0.680846	0.870122	0.251556	-0.435092
1417472_at	-0.822735	-0.664347	-0.517508	-0.012685	0.173661	0.078291	-0.029083	-0.197209	0.257324	0.397996	0.882111	0.454185
1417473_a_at	0.498104	0.210616	0.304138	-0.576851	-0.691942	-0.402503	0.11606	-0.05134	-0.370818	-0.246835	0.565339	0.646033
1417474_at	-0.004077	0.742193	0.840949	-0.037684	-0.776716	-1.009194	-0.044972	0.439193	0.64383	-0.048927	-0.412295	-0.332297
1417475_at	-0.006495	0.223157	-0.126414	-0.413537	-0.309988	-0.159655	-0.060822	-0.022354	0.418311	0.243231	0.435849	-0.221284
1417476_at	-0.440577	0.230741	0.695753	0.590919	0.502218	0.311786	0.557847	0.679583	-0.03149	-0.780421	-1.283152	-1.033208
1417477_at	-0.41237	-1.182134	-0.451664	-0.359846	-0.033116	0.178335	0.491469	0.917291	0.577599	0.51887	0.029913	-0.274348
1417478_a_at	-0.059853	0.153639	0.182693	-0.531326	-1.067502	-0.784591	0.251262	0.796463	0.947983	0.184447	0.021002	-0.094218
1417479_at	-0.623614	-0.321633	0.012414	0.418459	0.496336	0.339821	0.347295	0.169421	-0.482561	-0.245099	-0.071235	-0.039605
1417480_at	0.08989	0.909934	0.576025	0.042831	-0.647879	-0.367046	-0.061771	0.509319	0.524037	0.009792	-0.823487	-0.761644
1417481_at	-0.841425	0.045542	0.630108	0.370363	-0.460305	-0.148986	0.324851	0.644593	0.421507	0.018942	-0.496327	-0.508862
1417482_at	-0.631579	-0.618731	-0.145222	0.024605	-0.619874	-0.812797	-0.026996	0.672868	1.095985	0.886753	0.420429	-0.245441
1417483_at	-0.750492	-0.114403	0.706791	0.6119	0.427866	-0.600119	-1.088155	-0.780032	0.359124	0.844164	0.519603	-0.136247
1417484_at	0.058749	-0.24872	-0.44674	-0.641009	-0.386907	-0.139779	-0.041992	-0.677854	-0.294631	0.535954	1.384852	0.898076
1417485_at	-0.027496	0.804041	0.165602	-0.28885	-0.445943	-0.36073	-0.587476	-0.257803	0.52	0.636334	0.107012	-0.264692
1417486_at	-0.543867	-0.395902	-0.050371	-0.227851	0.469956	0.533889	0.297669	0.487006	0.616097	0.213772	-0.690247	-0.71015
1417487_at	-0.152221	-0.356832	-0.311327	-0.385564	0.026022	-0.112656	0.626314	0.621928	0.504457	-0.421245	-0.046059	0.007181
1417488_at	-0.665878	-0.522235	-0.338715	0.03759	0.135758	-0.447705	0.106787	0.358643	1.055329	0.386636	0.345443	-0.451652
1417489_at	0.081254	-0.524617	-0.465057	-0.942823	-0.559757	0.404321	1.200173	0.849926	-0.040016	-0.148273	-0.073347	0.218217
1417490_at	-0.370226	-0.130377	-0.208668	-0.22035	0.00217	-0.233561	-0.091502	0.14415	0.699642	0.529772	0.382954	-0.504004
1417491_at	-0.203222	0.367317	0.217684	0.23959	0.031581	0.80263	0.328793	0.21593	-0.612882	-0.574479	-0.716356	-0.096586
1417492_at	-0.512979	-0.492272	-0.446497	-0.670585	0.012267	0.626529	0.440698	0.510891	0.193814	0.178361	0.003552	0.156221
1417493_at	0.059657	0.920255	0.789612	0.113248	-0.504066	-0.28824	-0.01065	0.344562	0.052031	-0.57368	-0.58346	-0.319267
1417494_a_at	0.412093	-0.420952	-0.496884	-0.952367	-0.086537	0.43007	1.089583	0.404457	-0.063487	-0.384755	-0.081294	0.150076
1417495_x_at	0.151809	-0.499469	-0.830547	-0.49847	0.234034	0.893354	0.629687	-0.031929	-0.601355	-0.286437	0.430236	0.409087
1417496_at	0.66707	0.109105	-0.049871	-0.765718	-0.224916	0.0521	0.63052	0.127086	-0.182827	-0.488234	0.002626	0.123061
1417497_at	-0.838537	-0.713335	0.725829	1.02948	0.494641	-0.316026	-0.530524	-0.324295	-0.047291	0.27708	0.210677	0.032301
1417498_at	0.761979	0.756899	0.18606	-0.651452	-0.622775	-0.132336	0.611042	0.669395	0.107811	-0.756914	-0.756033	-0.173674
1417499_at	-0.204479	0.548213	0.813011	0.760999	0.327976	-0.356436	-1.004959	-0.307441	0.207457	0.213874	-0.569075	-0.429141
1417500_a_at	0.110295	-0.635446	-0.878966	-0.826892	-0.007354	0.940126	1.021644	0.40986	-0.534987	-0.243246	0.180574	0.464391
1417501_at	0.573707	0.369395	-0.081981	-0.63404	-0.55268	0.241464	0.840349	0.842343	0.104405	-0.582792	-0.839103	-0.281068
1417502_at	-0.188025	0.098256	0.011792	-0.315699	0.085749	0.079998	0.148037	0.356573	0.096694	-0.263604	-0.170577	0.060807
1417503_at	-0.717449	-0.463226	-0.411269	0.040298	0.415846	0.46188	-0.075249	-0.154659	0.158169	0.231147	0.2673	0.247213
1417504_at	-0.54151	-0.264438	-0.68834	-0.093645	0.37424	0.820586	-0.219927	-0.220564	0.09954	0.610611	0.298744	-0.175297
1417505_s_at	-0.216229	-0.359364	-0.353617	-0.480162	-0.555471	0.386084	1.036365	0.612371	0.025257	-0.246844	0.149022	0.002587
1417506_at	-1.109401	-0.267662	0.670776	0.918624	0.383213	-0.317658	-0.552966	-0.239889	0.626398	0.701629	-0.074802	-0.738261
1417507_at	-0.013697	-0.595724	0.164567	-0.125338	0.172511	0.281601	0.707709	0.072129	-0.738585	-0.554851	0.043344	0.586335
1417508_at	0.126768	0.41229	1.051957	0.882244	0.526565	-0.003225	0.094129	0.292175	-0.373109	-1.141763	-1.18261	-0.68542
1417509_at	0.199309	0.453231	0.395684	-0.727908	-0.564205	-0.096651	0.355903	0.493735	0.128985	-0.30947	-0.373026	0.044415
1417510_at	-0.537497	-0.577412	0.070537	0.250166	-0.117724	0.085799	0.330289	0.71635	0.329557	0.035692	-0.45904	-0.126713
1417511_at	-1.004851	-0.497536	0.60992	0.619209	-0.084489	-0.696321	-0.284515	0.083622	0.78821	0.580683	0.292446	-0.406377
1417512_at	0.259899	-0.005741	-0.639063	-1.046325	-0.683431	0.267411	0.639271	0.538607	-0.029276	-0.174372	0.201119	0.671904
1417513_at	0.67937	0.894544	0.242577	-0.490106	-0.809061	-0.265361	0.308708	0.449618	-0.07784	-0.355271	-0.53003	-0.047148
1417514_at	-0.997285	-0.386721	0.083671	0.646014	0.201004	-0.492275	-0.884059	-0.169312	0.462071	0.988846	0.54246	0.005583
1417515_at	0.106316	-0.148781	-0.474599	-0.250375	0.491557	0.612609	0.471384	-0.237721	-0.391859	-0.171474	0.087918	-0.094973
1417516_at	-0.591306	-0.3802	0.322889	0.465437	0.601357	-0.165799	-0.713739	-1.065002	-0.35227	0.556822	1.040443	0.281368
1417517_at	-0.707381	0.210471	0.209844	0.623244	0.026726	-0.503564	-0.638514	0.131322	0.871302	0.57709	-0.140443	-0.660096
1417518_at	-0.648266	-1.218491	-0.790229	-0.178905	0.452014	0.080474	0.382778	0.466101	0.510233	0.20478	0.604705	0.134805
1417519_at	0.049611	0.284035	-0.103408	-0.408413	0.062431	0.045969	0.66244	0.188789	0.196205	-0.360959	-0.359425	-0.257275
1417520_at	-0.421072	0.044243	-0.283316	-0.094983	-0.07154	0.576805	0.283039	0.298784	-0.035405	0.346045	-0.172715	-0.469885
1417521_at	-0.473608	-0.794196	-0.658731	0.032183	1.172324	0.998475	0.616127	0.025174	-0.230155	-0.461253	-0.090943	-0.135396
1417522_at	-0.031533	-0.315353	-0.636403	-0.390193	-0.131867	-0.110796	-0.386068	0.060355	0.25189	0.342927	0.53524	0.8118
1417523_at	-0.800537	-0.532577	0.000227	0.717404	0.384648	0.510252	-0.202109	-0.605734	-0.621926	0.16352	0.621736	0.365098
1417524_at	-0.532864	-0.51585	-0.107018	0.407217	0.139125	0.186372	0.103972	0.198919	0.017066	-0.188941	0.042587	0.249414
1417525_at	-0.497121	-0.874372	-0.493752	0.243422	0.235958	0.577228	-0.05238	0.37322	-0.09851	0.467705	-0.021883	0.140483
1417526_at	-1.080419	-0.867981	-0.26118	0.099617	-0.514848	-0.502058	-0.225298	0.389437	1.031908	1.31203	0.792222	-0.173431
1417527_at	-0.631854	0.205354	0.599812	0.388654	-0.605159	-0.747894	-0.572184	-0.344689	0.210352	0.540164	0.822611	0.134833
1417528_at	0.340229	-0.13439	-0.189411	-0.404031	-0.655408	-0.035037	0.433916	0.658846	0.106357	0.028673	-0.038914	-0.11083
1417529_at	-0.03971	0.954772	1.050269	0.196067	-0.453942	-0.588637	0.065876	0.376876	0.284742	-0.536799	-0.767809	-0.541704
1417530_a_at	-1.070725	-0.892088	-0.125006	0.367863	0.844898	0.923991	0.605435	0.565642	0.535614	-0.080744	-0.608275	-1.066605
1417531_at	-0.214316	0.534252	0.934603	0.38596	-0.611142	-0.585684	-0.265665	0.625063	0.492684	-0.091287	-0.679628	-0.52484
1417532_at	0.390538	0.334111	0.009924	-0.326731	-0.305381	0.471366	0.530914	0.440569	-0.470795	-0.764955	-0.600602	0.291045
1417533_a_at	0.657778	0.492674	0.300001	-0.441311	-0.423226	0.402439	0.758169	0.275301	-0.649693	-0.912806	-0.583272	0.123947
1417534_at	-0.206555	-0.714316	-0.792444	-0.437154	0.143606	1.024913	1.340595	0.725463	-0.066372	-0.521495	-0.248516	-0.247725
1417535_at	-0.227817	-1.208034	-0.333486	0.149738	0.512963	0.278655	0.440554	0.219089	-0.499442	-0.201013	0.318	0.550793
1417536_at	-0.336674	0.569962	0.706295	0.126821	-0.179744	0.412284	0.823428	0.414419	-0.04138	-0.630904	-0.819282	-1.045224
1417537_at	-0.274336	-0.387381	0.470957	0.192906	0.411107	-0.50956	0.13591	0.046072	0.413732	-0.176015	0.047209	-0.3706
1417538_at	0.058111	-0.432087	-0.239417	-0.452422	-0.196788	0.501208	0.516778	0.826929	-0.020427	-0.311722	-0.427867	0.177705
1417539_at	0.45649	0.090519	-0.390498	-0.695293	-0.768259	-0.018117	-0.015177	0.364858	0.118335	0.443214	0.021433	0.392495
1417540_at	0.277902	-0.148562	-0.259965	-0.642209	-0.694409	0.13925	0.877229	1.114627	0.111209	-0.530728	-0.355966	0.111622
1417541_at	0.343043	0.033606	0.023356	-0.499435	-0.373189	-0.017583	0.529712	0.853955	0.539751	-0.417341	-0.590517	-0.425358
1417542_at	0.245124	-0.043158	0.056912	-0.087394	0.295168	0.679429	0.128256	-0.037814	-0.869551	-0.425396	-0.401436	0.45986
1417543_at	0.403338	-0.246187	0.100253	-0.396202	-0.717031	-0.372712	-0.090282	0.531538	-0.033717	0.106358	0.188946	0.5257
1417544_a_at	-1.345308	-0.671994	-0.118843	0.169327	-0.212753	0.214728	-0.038628	0.044356	0.18671	0.790426	0.817849	0.16413
1417545_at	-0.075445	0.270624	0.913655	0.358359	-0.327918	0.003044	0.396044	0.192325	-0.351396	-0.486299	-0.42285	-0.470144
1417546_at	0.213015	0.380483	-0.184331	-0.606639	-0.136636	0.735561	0.360621	0.011744	-0.560306	-0.305566	-0.256518	0.34857
1417547_at	0.042029	0.339893	0.26711	-0.894585	-0.915903	-0.393187	0.014489	0.273179	0.581416	0.707714	0.081069	-0.103226
1417548_at	-0.485826	0.031759	0.418335	0.087342	-0.446302	-0.58573	-0.521107	0.544366	1.058834	0.775798	-0.330532	-0.546937
1417549_at	0.090832	-0.907655	-0.462336	-0.41553	0.205243	-0.188909	-0.240431	-0.484079	-0.399083	0.41251	1.18944	1.199997
1417550_a_at	-0.497709	-0.428634	-0.100298	0.481414	0.449935	0.627513	0.54714	0.663696	-0.013345	-0.121113	-0.819139	-0.78946
1417551_at	0.518687	0.371181	-0.228725	-0.568313	-0.662795	-0.212373	0.266563	0.470312	0.438236	-0.155649	-0.066759	-0.170367
1417552_at	-0.106111	-0.22231	0.273828	0.835983	0.876867	0.790718	0.379934	0.318034	-0.310521	-0.983423	-1.053905	-0.799092
1417553_at	-0.144375	-1.145944	-0.453426	0.069572	0.188918	0.142313	0.330759	0.272373	-0.144125	-0.103066	0.489743	0.497257
1417554_at	0.776218	0.777896	0.056959	-0.46805	-0.205387	0.569389	0.447249	0.046539	-0.724319	-0.843286	-0.601956	0.168748
1417555_at	-0.064694	-0.548407	-0.107003	-0.027914	-0.375438	-0.333602	0.125008	1.08479	0.568242	0.275763	-0.412095	-0.184649
1417556_at	-0.671296	-0.326328	0.186449	0.445838	-0.038795	-0.218779	0.135707	0.397251	0.584539	0.511043	-0.26088	-0.744747
1417557_at	-1.135561	-0.398996	0.486336	0.808617	0.303768	0.09719	0.241137	0.206651	0.396955	0.382225	-0.230454	-1.15787
1417558_at	-0.741246	-0.455946	-0.014622	0.707283	1.011005	0.029776	-0.556449	-0.874351	-0.006861	0.399131	0.571183	-0.068904
1417559_at	-0.001088	-1.032981	-0.929713	-0.713082	0.068954	0.889757	0.861783	0.563655	-0.241554	-0.080036	0.116138	0.498165
1417560_at	-0.118054	-0.985528	-0.513825	-0.909908	-0.204234	0.010976	0.449398	0.54281	0.663201	0.421961	0.370388	0.272815
1417561_at	-0.653369	-0.539074	-0.087393	0.180906	0.185893	0.037903	0.196342	-0.103538	0.331292	0.662542	0.339375	-0.550878
1417562_at	-0.787555	-0.260779	0.290552	0.113546	-0.502633	-0.934927	-0.799458	-0.059786	0.947938	1.283988	0.643617	0.065498
1417563_at	0.223709	0.4994	-0.014321	0.086811	0.405978	0.454919	-0.508723	-0.778671	-0.497465	0.093353	0.062246	-0.027234
1417564_at	0.023256	0.280578	0.110286	-0.803886	-1.122469	-0.815484	0.271869	0.59803	0.843423	0.222278	0.290481	0.101639
1417565_at	-0.358648	-1.25731	-0.870498	-0.378397	0.318789	0.721809	0.877425	0.100366	-0.400256	0.000102	0.726911	0.519708
1417566_at	-0.063329	-0.153886	-0.168743	-0.617972	-0.127575	-0.04358	0.337432	-0.441385	-0.006396	0.286154	0.855688	0.143591
1417567_at	-1.155838	-0.884472	0.232373	0.603584	0.681684	0.624973	0.681782	0.347176	0.204348	-0.229362	-0.453306	-0.652941
1417568_at	0.236859	-0.312568	-0.541035	-0.928225	-0.520873	0.427351	0.774056	0.572185	-0.479017	-0.212777	0.283254	0.700791
1417569_at	0.038616	0.12039	-0.314864	-0.413408	-0.35083	0.593724	1.122714	0.69836	-0.064538	-0.480625	-0.459884	-0.489658
1417570_at	-0.810556	-0.657838	-0.724179	-0.011724	0.491922	0.826633	0.450011	-0.392987	-0.138083	0.210633	0.647792	0.108376
1417571_at	-0.145905	-0.023378	-0.485683	-0.914381	-0.346955	0.385777	0.850255	0.966828	0.840093	-0.068524	-0.594417	-0.463711
1417572_at	-1.076869	-0.652812	-0.029759	0.394415	0.63649	0.272311	0.241924	0.291707	0.466909	-0.070986	-0.01024	-0.463089
1417573_at	-0.504597	-0.052681	0.19577	-0.045139	-0.657279	-0.479822	-0.130924	0.588634	0.910247	0.770614	-0.234577	-0.360246
1417574_at	-0.714295	-0.61108	-0.255123	0.376856	0.325323	0.286142	-0.517098	-0.392806	0.063067	1.021915	0.444523	-0.027426
1417575_at	-0.152978	-0.412865	-0.08467	-0.766033	-0.693606	-0.341727	0.461352	0.556784	0.056655	0.056758	0.512301	0.808028
1417576_a_at	0.543084	-0.118427	0.035626	-0.093608	-0.136704	0.04953	0.028391	0.168339	-0.601278	-0.172113	-0.130141	0.427299
1417577_at	0.812097	1.022469	1.220551	0.306114	-0.404818	-0.507614	-0.37619	-0.313768	-0.51481	-0.693118	-0.50687	-0.044044
1417578_a_at	-1.369173	-0.726801	0.145998	0.195612	0.183409	-0.18402	-0.17762	-0.192096	0.50909	1.136314	0.810305	-0.331019
1417579_x_at	-0.405078	0.104479	0.586179	0.950334	0.391666	-0.463382	-0.350062	-0.158216	-0.001906	-0.163154	-0.01114	-0.47972
1417580_s_at	-0.624866	-0.808573	-0.183535	0.454091	0.832389	0.219278	-0.120975	-0.682366	-0.208472	0.498101	0.696969	-0.07204
1417581_at	-0.197328	0.270126	0.500087	-0.252319	-0.500479	-0.414253	0.467712	1.092409	0.632322	-0.219719	-0.851521	-0.527037
1417582_s_at	-0.230406	-0.458128	-0.392393	-0.150767	0.766368	0.627222	-0.022783	-0.403677	-0.449225	0.040333	0.438828	0.234629
1417583_a_at	0.170744	0.091554	0.059976	-0.694959	-0.62781	0.330203	0.836019	0.523366	-0.219475	-0.415868	-0.060852	0.007101
1417584_at	-0.592455	-0.784826	-0.076181	0.867875	1.380769	0.543252	0.060424	-0.250268	-0.381482	-0.320353	-0.109693	-0.337063
1417585_at	-0.983197	-0.938166	0.089428	0.055278	0.079483	-0.223764	0.13081	-0.169806	-0.10749	0.536983	0.919016	0.611425
1417586_at	-0.198067	-0.323268	0.967214	0.74966	0.554592	-0.317278	-0.078602	-0.299871	-0.398558	-0.565844	-0.181524	0.091544
1417587_at	0.047507	0.385971	1.200236	0.776418	0.045445	-0.614045	-0.517328	-0.22963	-0.354138	-0.616849	-0.29233	0.168743
1417588_at	-0.27689	-0.449289	-0.759802	-0.307673	0.098455	-0.034221	-0.452801	-0.476773	0.040667	0.710256	1.214705	0.693366
1417589_at	0.034504	-0.686652	-0.463047	-0.528826	0.448057	0.857769	1.358374	0.692683	0.001203	-0.701623	-0.610951	-0.401492
1417590_at	-0.792147	-1.252073	-0.651155	0.191012	0.889083	0.80899	0.072343	-0.420246	-0.084782	0.734368	0.567312	-0.062704
1417591_at	-0.525731	-0.543949	0.649894	0.831436	0.874061	0.39707	0.67944	0.344703	-0.358304	-0.923642	-0.90363	-0.52135
1417592_at	0.065358	0.730406	0.827596	0.036901	-0.329035	-0.485494	0.245254	0.493613	0.633983	-0.393825	-0.987069	-0.83769
1417593_at	-0.089897	0.095908	0.139528	0.618257	-0.123377	-0.404029	-0.383967	0.349197	0.424398	0.19472	-0.302115	-0.518624
1417594_at	-0.379842	-0.588006	-0.387855	0.044037	0.100568	0.144844	0.005789	0.530486	0.200482	-0.096108	0.13273	0.292875
1417595_at	-0.030048	-0.182254	0.381229	0.257796	-0.154383	0.06647	0.055467	-0.106988	-0.83027	-0.473357	0.197202	0.819137
1417596_at	-0.13992	0.634102	1.056148	0.438461	-0.167051	0.122532	-0.226955	-0.199667	-0.642954	-0.308586	-0.538413	-0.027697
1417597_at	-0.624794	-0.866456	-0.1327	0.069522	0.610927	0.335872	0.217933	-0.013663	0.168874	0.52749	-0.044182	-0.248822
1417598_a_at	-0.378228	0.374013	0.768448	0.490794	-0.423242	-0.7443	-0.707096	0.24956	0.72011	0.537309	-0.43399	-0.453377
1417599_at	-0.105317	0.349751	0.686555	0.091343	-0.507921	-0.066535	-0.171327	-0.366266	-0.906114	-0.113336	0.36385	0.745316
1417600_at	-0.415661	-0.331652	-0.341444	-0.602947	-0.416553	-0.189903	-0.155524	0.547185	1.181476	0.885912	0.238992	-0.399881
1417601_at	-0.58263	0.237669	0.636469	0.663648	0.259938	-0.129618	0.341969	0.422497	0.420798	-0.634574	-0.813109	-0.823057
1417602_at	-1.27145	-0.96665	-0.083971	0.785846	0.751375	0.058385	-0.72637	-0.403375	0.38508	0.912769	0.650726	-0.092366
1417603_at	-0.809869	-0.634648	0.532938	1.199619	0.9992	0.070125	-0.563394	-0.812123	-0.613944	0.020899	0.549584	0.061614
1417604_at	-0.120981	0.249941	0.376975	-0.252548	-0.858635	-0.59957	-0.082036	0.866906	0.813562	0.304183	-0.508863	-0.188937
1417605_s_at	-0.590759	0.057928	0.584511	0.23263	-0.679886	-0.715251	0.052404	0.149402	0.035814	0.352307	0.470894	0.050009
1417606_a_at	-0.538988	-1.160607	-0.714722	0.003501	0.860913	0.717969	0.224013	-0.398118	-0.528544	0.14061	0.893079	0.500894
1417607_at	-0.313571	-0.690994	-0.578525	-0.621152	-0.385282	-0.259114	0.080937	0.536494	0.511204	0.38059	0.58112	0.758295
1417608_a_at	-0.520453	-0.515728	-0.227335	0.299444	0.569676	0.373316	0.027287	-0.435871	-0.20062	0.485713	0.349165	-0.204591
1417609_at	0.323056	-0.219713	-0.42631	-0.839067	-0.937617	-0.611771	-0.228996	-0.037099	0.098649	0.478494	1.164164	1.23621
1417610_at	-0.691386	-0.021193	0.673892	0.722988	-0.312871	-0.797205	-1.037655	-0.354782	0.293456	1.017502	0.495091	0.012161
1417611_at	0.175505	-0.808366	-0.903268	-0.602862	0.068673	0.614363	0.768307	0.266631	-0.340647	-0.07262	0.369341	0.464942
1417612_at	0.559614	-0.184743	-0.358353	0.219734	0.544086	0.43611	-0.079481	-0.351655	-0.741234	-0.603085	0.045114	0.513895
1417613_at	-0.425113	-0.531228	0.103711	0.262031	0.825773	0.328157	-0.311837	-0.273575	0.147848	0.525922	-0.20297	-0.448719
1417614_at	-0.350138	-0.488233	-0.522661	-0.837362	-0.73107	-0.243937	0.479805	1.036631	1.141187	0.805542	-0.098404	-0.19136
1417615_a_at	-0.768295	-0.834706	-0.613214	-0.276783	-0.593763	-0.19047	0.405116	0.639767	0.642112	0.862772	0.609018	0.118446
1417616_at	-0.414171	-0.187222	0.058279	0.309299	-0.384622	-0.714079	-0.301857	0.744025	1.171593	0.492368	-0.291267	-0.482345
1417617_at	0.139053	-0.160007	0.919474	0.844113	0.569135	-0.256804	-0.085068	-0.417995	-0.651744	-0.602933	-0.193522	-0.103701
1417618_at	0.374455	0.43269	0.607375	0.276586	0.411852	0.516075	0.72855	0.250574	-0.768659	-1.440529	-1.040708	-0.348262
1417619_at	0.747348	0.734384	-0.030285	-0.665752	-1.138205	-0.533091	-0.077252	0.310272	0.072437	0.017128	0.12764	0.435375
1417620_at	-0.627899	0.216645	0.781107	0.612678	0.053292	-0.651602	-0.945132	-0.391628	0.620439	0.819958	-0.030416	-0.457444
1417621_at	-0.323871	-0.70124	0.153516	0.774884	0.45152	0.220093	0.488189	0.295224	-0.416772	-0.639462	-0.250584	-0.051497
1417622_at	-0.987157	-0.603525	-0.091859	0.505059	0.475647	0.220991	-0.663357	-0.975601	-0.198471	0.969542	1.049112	0.29962
1417623_at	-0.312894	0.029584	0.136129	0.433437	0.071471	0.238013	-0.493905	-0.8177	-0.576375	0.119061	0.738234	0.434944
1417624_at	-0.166762	0.350093	0.327049	-0.081674	-0.373096	0.241826	0.213159	0.592462	0.502626	0.1633	-0.845946	-0.923039
1417625_s_at	0.10971	0.041211	-0.455827	-1.14124	-0.790846	-0.15033	0.731976	0.274042	0.255443	0.094485	0.614388	0.416988
1417626_at	-0.965201	-0.388153	0.798874	0.697942	0.303179	-0.533288	-0.742756	-0.497439	0.28087	0.656164	0.59348	-0.203671
1417627_a_at	-0.53927	-0.14066	0.08548	0.089706	-0.452542	0.157043	0.330557	0.15951	0.003876	0.389124	0.054589	-0.137412
1417628_at	-0.589244	-0.482761	-0.870242	-0.899306	-0.383027	-0.175606	-0.005352	-0.095434	0.802873	1.210169	1.175525	0.312405
1417629_at	-1.034895	-0.686952	0.212261	0.816492	0.866178	0.161528	-0.181147	-0.180779	0.592975	0.588135	-0.219574	-0.934221
1417630_at	-1.008555	-0.872497	-0.166833	0.481312	-0.009006	-0.328044	-0.589053	-0.158882	0.251999	1.072456	1.143471	0.183633
1417631_at	-0.877217	-0.451267	-0.419386	-0.041471	0.689023	0.837107	0.759205	-0.141747	0.129242	0.199266	0.013692	-0.696447
1417632_at	-0.382678	-0.489364	0.257544	0.348162	0.868825	0.298764	0.167966	-0.139364	-0.508826	-0.561998	0.018223	0.122746
1417633_at	-0.298172	-0.317033	0.365719	0.259102	0.396128	0.204928	-0.090237	-0.028912	-0.376468	-0.38404	0.039902	0.229083
1417634_at	-0.427677	-0.164005	0.191336	-0.089488	-0.066647	0.087768	0.00177	-0.080881	-0.239627	-0.133573	0.433368	0.487654
1417635_at	-1.105674	-0.646902	0.063629	0.457278	0.661487	0.918626	1.11838	0.167341	-0.085979	-0.429127	-0.201901	-0.917157
1417636_at	-1.228851	-0.734426	0.015423	0.572873	0.666999	-0.246212	-0.558501	-0.427526	0.731119	1.040132	0.615423	-0.446453
1417637_a_at	0.07769	0.485566	0.471791	0.559381	0.955834	0.93916	0.382991	-0.114576	-0.825435	-1.182101	-1.165996	-0.584304
1417638_at	-0.731299	-0.907187	-0.566656	-0.28146	0.104178	0.414969	0.099	-0.618389	-0.376425	0.702837	1.408651	0.751781
1417639_at	0.388608	0.797669	0.525307	-0.173447	0.01721	0.234711	0.031912	-0.135613	-0.56342	-0.764814	-0.510161	0.152039
1417640_at	0.267287	0.604481	0.415762	-0.075952	0.224225	-0.096266	-0.311996	-0.894381	-0.696475	-0.166976	0.322776	0.407517
1417641_at	0.622143	0.179593	-0.195123	-0.357006	-0.653532	-0.067061	0.159666	0.703502	0.085262	-0.063753	-0.357952	-0.055741
1417642_at	0.482852	0.583541	0.075343	-0.194033	0.314124	0.955672	0.450802	-0.044278	-0.585546	-0.909907	-0.820957	-0.30761
1417643_at	-0.973261	-1.108063	-0.496456	-0.213627	0.604016	0.944453	0.480779	0.294613	0.086011	0.540191	0.211206	-0.369864
1417644_at	-0.796846	0.075276	0.534596	1.177577	0.621333	0.112736	-0.82765	-0.626384	-0.077066	0.487059	-0.116354	-0.564278
1417645_at	0.04011	0.517829	0.948869	0.022198	-0.138552	-0.215961	-0.391811	-0.223498	-0.232922	-0.045549	-0.229989	-0.050724
1417646_a_at	-0.233757	0.046143	0.394676	0.863854	0.951169	0.292462	-0.636569	-0.258003	-0.219539	-0.351504	-0.538331	-0.310599
1417647_at	0.114836	0.101319	0.931126	0.680885	0.390322	0.08573	-0.229113	-0.055533	-0.717985	-0.797124	-0.648953	0.144491
1417648_s_at	-0.545594	-0.436274	0.029894	0.011524	-0.270526	-0.878352	-0.956925	-0.520932	0.34817	0.999953	1.371666	0.847397
1417649_at	-0.123285	0.03649	0.386537	-0.153899	-0.404126	-0.138062	0.488764	0.684313	0.401226	-0.441505	-0.556907	-0.179548
1417650_at	-1.153394	-0.65386	-0.084343	0.828692	0.64933	0.794022	-0.196776	-0.323162	-0.141707	0.466041	0.264724	-0.449569
1417651_at	-0.854895	-1.108213	-0.459939	0.582239	0.730968	0.43586	0.030626	-0.254403	-0.223572	0.496306	0.656823	-0.031801
1417652_a_at	0.32621	0.929914	1.263455	0.336838	-0.282294	-0.520774	-0.280474	0.052729	-0.129153	-0.50953	-0.927079	-0.259841
1417653_at	-0.568905	-0.458264	-0.578683	-0.081543	0.229614	0.886999	-0.110161	-0.299986	-0.410723	0.471333	0.474336	0.445983
1417654_at	-0.880852	-0.793558	-0.093742	0.176284	0.343855	-0.114112	-0.150389	-0.104929	0.663492	1.029871	0.538736	-0.614656
1417655_a_at	-0.099426	0.236961	0.366271	0.072251	0.896379	1.096264	0.676176	-0.403178	-0.820745	-0.919357	-0.699818	-0.401775
1417656_at	-0.523838	-0.492798	-0.191888	-0.534691	-0.626262	-0.335239	0.720238	1.083972	1.236521	0.593958	-0.152172	-0.7778
1417657_s_at	-0.964642	-0.19905	0.248874	-0.012665	-0.192505	-0.1297	-0.253135	0.011626	0.879384	0.876959	0.328136	-0.593282
1417658_at	-0.188016	-0.026489	0.735704	0.89573	0.139358	-0.752502	-0.486693	0.081415	-0.001733	0.000247	-0.170627	-0.226392
1417659_at	-0.87419	0.21415	0.294889	0.225888	-0.281155	-0.408211	-0.221619	-0.30966	0.242301	0.613303	0.573519	-0.069215
1417660_s_at	-0.829923	-0.368214	0.53518	0.409253	-0.093027	-0.586586	0.300644	0.365251	0.781545	0.220493	0.059847	-0.794462
1417661_at	-0.562072	-0.432198	0.577454	0.236802	0.265242	-0.137792	-0.020047	-0.481344	-0.413629	0.026713	0.739832	0.20104
1417662_at	-0.520282	-0.300058	0.150389	0.316409	0.158266	-0.284437	-0.344077	0.248986	0.966589	0.699907	-0.104394	-0.9873
1417663_a_at	-0.093962	-0.071993	0.873137	0.055135	-0.351284	-1.003497	-0.200019	0.099668	0.147419	-0.055089	0.228512	0.371971
1417664_a_at	-0.772435	-0.436985	-0.212886	0.752657	0.837666	0.504755	-0.65888	-0.922391	-0.358378	0.467179	0.622322	0.177375
1417665_a_at	0.70334	-0.175994	-0.146783	-0.63025	-0.673218	-0.239969	0.457175	0.672242	-0.157222	-0.443393	0.003011	0.631061
1417666_at	0.383133	0.484293	0.15115	-0.745355	-0.774515	-0.016049	0.356088	0.492801	0.357757	0.129818	-0.514102	-0.305019
1417667_a_at	0.429694	-0.496738	-0.726186	-0.902022	-0.109762	0.733183	0.846421	0.377313	-0.483684	-0.448174	0.146086	0.633869
1417668_at	-0.988047	-0.476845	0.048877	0.378368	0.705503	0.176866	-0.352517	-0.483311	0.057412	0.30084	0.568416	0.064438
[truncated: 20,690 more rows]
